# Supplementary material for: Conditional deletion of Nedd4-2 in lung epithelial cells causes progressive pulmonary fibrosis in adult mice
Source: Nat Commun. 2020 Apr 24;11:2012. doi: 10.1038/s41467-020-15743-6 (PMC7181726; doi:10.1038/s41467-020-15743-6)
Supplement: Supplementary file 4 — Supplementary Data 1 [file 41467_2020_15743_MOESM4_ESM.xlsx]

## Sheet: Nedd4-2 KO and control mouse ti
control_1	KO_1	KO_2	control_2	KO_3	control_3	KO_4	control_4	KO_5	control_5	control_6	KO_6	control_7	KO_7	KO_8	control_8	control_9	control_10	control_11	control_12	control_13	KO_9	KO_10	KO_11	Frac NaN in data	mean LFQ intensity	fold change KO vs control	log2-fold KO	p-value KO vs Control	FDR KO vs control	Name	ID	Symbol
25.0181	24.4863	24.2167	24.6822	24.5807	24.5174	NaN	NaN	24.2843	25.3735	25.4072	24.4906	24.7903	23.089	24.8226	24.7102	24.0061	24.6881	NaN	NaN	NaN	23.9709	NaN	23.3779	0.25	24.4729	-1.57206	-0.652653	0.008922	0.071932	Cullin-4B	A2A432	Cul4b
27.9836	26.759	26.1648	27.8133	26.2022	28.4149	27.4234	28.0124	27.768	28.0406	28.0447	27.212	28.3285	28.0207	27.9606	28.503	27.2471	28.1839	29.8156	28.3126	29.2279	28.2863	29.2549	27.3165	0	27.929	-1.75821	-0.814109	0.003425	0.038105	Tubulin beta-1 chain	A2AQ07	Tubb1
29.0135	27.7937	28.1368	29.1271	28.1895	29.4363	28.9135	29.3059	29.1689	29.1777	29.8553	29.439	29.7216	29.2523	29.7186	29.6772	29.6673	29.3492	29.5046	29.745	29.3547	28.6396	28.8722	28.0589	0	29.1299	-1.63882	-0.712661	0.00026	0.007524	Integrin alpha-8;Integrin alpha-8 heavy chain;Integrin alpha-8 light chain	A2ARA8	Itga8
27.2432	26.7173	27.3372	27.8559	26.6985	27.7661	26.2659	28.1297	26.9128	27.6299	27.8312	27.9545	27.7496	27.5928	27.7263	27.204	28.1341	27.4915	28.1183	28.0361	27.5796	27.5423	27.7683	27.3094	0	27.5248	-1.40897	-0.494642	0.007044	0.061485	Rho GTPase-activating protein 31	A6X8Z5	Arhgap31
25.7455	25.1814	25.6444	26.1173	NaN	26.6386	25.4029	26.225	25.4682	26.2527	25.3772	25.2522	26.172	25.5243	25.688	25.9041	25.5608	25.3846	25.915	24.8181	25.9889	24.4899	25.3565	24.278	0.042	25.582	-1.54249	-0.62526	0.005285	0.051039	Multimerin-1	B2RPV6	Mmrn1
26.1935	25.7749	25.593	26.2345	25.7449	26.6698	25.7069	26.4868	26.9521	26.4484	26.6878	26.0877	26.7755	25.6016	26.5401	26.3745	27.2968	26.4537	26.2977	27.035	26.8454	25.8997	26.3124	25.4735	0	26.3119	-1.54586	-0.62841	0.001661	0.023635	OTU domain-containing protein 7B	B2RUR8;Q8R554	Otud7b
30.9383	29.9524	29.9674	30.6261	29.9015	30.8841	30.4151	30.5172	30.4244	30.5695	30.5774	30.3953	30.9201	30.2923	30.3451	30.8203	30.8207	30.5757	31.1724	31.2393	31.051	30.6022	30.6725	29.77	0	30.5604	-1.48978	-0.575099	7e-05	0.003235	A-kinase anchor protein 5	D3YVF0	Akap5
27.3894	27.807	27.7263	27.9086	27.6032	27.6528	27.8549	27.3024	27.9565	27.9218	27.7118	27.9374	27.2614	28.1395	27.6722	27.3212	26.9584	27.1218	27.1336	26.5823	27.2539	27.4953	27.4949	27.5836	0	27.5329	1.32339	0.404233	0.009714	0.075889	Bridging integrator 2	D3Z6Q9	Bin2
26.4493	27.6867	28.1054	27.1975	27.6165	26.5752	27.2061	26.5775	26.7249	26.2234	26.0494	26.5029	26.9156	27.7468	27.1054	26.7984	27.1979	26.6896	26.9879	27.4041	26.8995	28.0244	27.4531	28.018	0	27.0898	1.63048	0.705293	0.000696	0.014287	Unconventional myosin-Ie	E9Q634	Myo1e
24.2928	27.6329	27.508	25.016	27.6196	24.2635	26.773	26.3861	25.9803	25.1402	24.7508	26.731	23.3434	26.4947	27.0205	25.8207	25.8673	NaN	25.782	26.0317	26.1313	27.5928	26.6444	27.8227	0.042	26.115	3.57771	1.83903	1e-06	9.3e-05	Hexokinase-2	O08528	Hk2
30.7805	30.2734	30.164	30.6723	30.2524	30.7187	30.2227	30.5624	30.2734	30.573	30.5666	30.2835	30.7584	30.5507	30.5513	30.7939	30.7639	30.6019	31.1195	30.9718	31.2265	30.5772	31.0853	30.357	0	30.6125	-1.28367	-0.360279	0.003886	0.04125	Calpain-2 catalytic subunit	O08529	Capn2
33.7765	33.014	33.284	33.7494	33.0046	33.645	33.7268	33.9783	33.7719	33.7737	33.8532	33.875	34.0334	33.773	33.7292	33.996	33.8649	33.8845	34.0104	33.7009	34.014	33.47	33.9125	33.0661	0	33.7045	-1.28003	-0.356175	0.007309	0.062264	Dihydropyrimidinase-related protein 2	O08553	Dpysl2
27.7657	27.0716	27.5865	27.7586	27.3279	27.8985	27.3736	27.7844	27.2909	27.9346	28.1577	27.5966	27.716	27.5489	27.903	27.8682	27.9805	28.0849	28.3697	28.2535	28.2513	27.7553	28.0553	27.1637	0	27.7707	-1.38577	-0.47069	0.001605	0.023125	Syntaxin-binding protein 1	O08599	Stxbp1
34.1505	33.0227	33.3819	34.1959	33.0278	34.2467	33.6797	34.3503	33.9197	33.9188	34.1582	33.7948	34.1108	33.6986	34.0098	33.9078	34.1915	34.297	34.6494	34.1007	34.5489	33.9095	34.3772	33.2541	0	33.9543	-1.48884	-0.574185	0.000306	0.008466	Peroxiredoxin-6	O08709	Prdx6
29.2675	29.7297	29.508	29.0939	29.7589	28.9978	29.3529	29.1182	29.4301	29.341	29.2892	29.4772	29.1475	29.6181	29.1164	29.1474	29.1076	29.0684	29.0266	28.7129	28.9825	29.4552	28.8403	29.5085	0	29.254	1.26217	0.335903	0.006066	0.056074	Glucosidase 2 subunit beta	O08795	Prkcsh
29.208	29.8024	29.19	29.0214	29.8063	28.9589	29.3526	28.7982	29.4078	28.8952	27.5788	28.8573	29.1594	29.6646	29.5219	29.0393	29.1773	28.8719	28.9526	29.0674	29.1681	29.544	29.5583	29.3634	0	29.1652	1.45969	0.545659	0.000763	0.014757	Peroxiredoxin-4	O08807	Prdx4
25.3147	25.8706	26.2307	25.7582	26.2168	25.5094	26.2338	23.8307	24.6348	24.6168	24.9703	24.6775	24.4296	24.9692	24.4664	24.1767	24.2544	24.6852	24.0982	24.6791	24.5312	25.3017	25.2202	25.6354	0	25.013	1.65184	0.724074	0.006262	0.057503	Syntenin-1	O08992	Sdcbp
23.7149	27.5637	26.5876	24.9282	27.5663	24.682	26.4452	25.5378	26.2082	25.8066	NaN	26.5436	25.5351	25.246	25.9139	24.8898	25.6902	26.3078	24.8961	24.824	24.5438	26.9356	26.269	27.5503	0.042	25.8342	2.84381	1.50782	6e-06	0.000442	Latent-transforming growth factor beta-binding protein 2	O08999	Ltbp2
26.8585	28.4382	28.2594	25.6823	28.1877	26.2357	27.4488	24.8903	27.0054	25.7018	25.2428	27.4504	24.3943	28.1413	26.1977	25.3899	24.8241	27.2883	25.3151	25.8975	25.0283	27.6692	26.6657	28.1656	0	26.5158	4.01835	2.0066	0	1.9e-05	Lysosomal alpha-mannosidase	O09159	Man2b1
23.4178	26.3875	26.281	24.5728	26.0372	NaN	25.7794	24.8663	25.3422	24.5555	23.4786	25.278	25.4708	25.6973	25.3163	24.6654	23.5341	24.8559	24.32	24.205	24.4486	25.8549	25.2536	26.1998	0.042	25.0356	2.63939	1.4002	3e-06	0.000263	Phospholipase D3	O35405	Pld3
27.5816	27.5342	27.4535	27.932	27.6598	27.7658	27.4301	28.2827	27.6585	28.896	28.297	27.7767	28.4726	27.872	28.1922	28.4083	28.3727	27.5483	28.3303	28.2035	28.4203	27.6834	28.4045	27.8167	0	27.9997	-1.33988	-0.422107	0.008104	0.066515	Myeloid-associated differentiation marker	O35682	Myadm
31.5022	33.5105	33.7097	29.6323	33.5136	29.4858	33.463	30.0073	32.9888	29.9751	29.7819	33.3269	29.5576	33.4155	35.3786	29.7849	29.9354	29.8929	29.997	29.9	30.526	33.6566	33.9121	33.0962	0	31.6646	12.4271	3.63542	0	0	Chitinase-like protein 3	O35744	Chil3
32.4547	31.7012	32.2754	32.8471	31.7952	32.8145	32.2114	33.5357	33.1288	33.3059	33.2527	33.0904	33.5354	33.1846	33.0457	33.3321	33.5025	33.1666	33.2387	33.0393	33.1105	32.8637	32.7501	32.0987	0	32.8867	-1.52163	-0.605613	0.000895	0.015677	Polymerase I and transcript release factor	O54724	Ptrf
28.9476	29.3263	29.5999	28.9348	29.5046	28.9988	28.9413	28.6115	28.6575	28.412	28.3423	28.436	28.788	28.9667	29.0315	28.5554	28.514	28.5782	28.9884	28.7233	29.1651	29.3724	29.0376	29.4147	0	28.9103	1.30298	0.381812	0.007734	0.064571	Dolichyl-diphosphooligosaccharide--protein glycosyltransferase 48 kDa subunit	O54734	Ddost
23.7091	23.1243	23.6216	24.4745	23.2276	24.3035	NaN	NaN	21.8577	NaN	NaN	18.5137	NaN	22.829	NaN	NaN	23.5323	23.16	25.0966	22.9155	24.1035	23.3666	23.94	NaN	0.33	23.236	-2.55232	-1.35181	0.006501	0.059	Aldehyde oxidase 1	O54754	Aox1
28.323	27.224	26.9342	28.5794	27.1447	28.467	26.4818	28.1926	27.8853	27.3448	28.132	27.4403	27.1618	27.8476	27.9412	27.9413	28.0864	27.7611	27.1287	27.0261	27.2141	25.4865	27.3085	26.7613	0	27.4922	-1.58501	-0.664491	0.005317	0.051129	OX-2 membrane glycoprotein	O54901	Cd200
32.113	30.7879	30.9274	31.6518	30.7783	31.8754	31.7057	32.0508	31.8993	32.0497	32.1667	31.6465	32.3023	31.5981	31.8732	32.1171	32.1361	32.0088	32.1182	31.9859	31.9849	31.3108	31.6233	30.527	0	31.7183	-1.63447	-0.708828	3.4e-05	0.001892	A-kinase anchor protein 2	O54931	Akap2
29.3639	28.7658	28.7834	29.5025	28.63	29.5764	29.251	29.4139	28.9668	29.3026	29.4048	29.0429	29.2959	29.2233	29.148	29.6329	29.6887	29.6431	29.2193	29.2108	29.104	28.3692	29.4271	28.168	0	29.1723	-1.4375	-0.523562	0.000409	0.009801	Membrane-associated progesterone receptor component 1	O55022	Pgrmc1
29.3003	27.525	28.4165	29.4484	27.8271	29.5767	29.2329	29.6582	28.8511	29.1604	29.5529	28.725	29.4858	28.8296	29.5889	29.0952	28.9688	29.6267	29.5369	28.8342	29.2849	28.469	29.1176	27.89	0	29.0001	-1.69347	-0.759985	0.000147	0.005008	Alpha-synuclein	O55042;Q91ZZ3	Snca
31.5905	30.4896	31.4261	31.9325	30.5078	32.0145	31.9899	32.4453	32.2346	32.3596	32.2265	32.0686	32.666	31.9614	32.2335	32.4543	32.7057	32.2569	32.8251	32.6547	32.7614	32.023	32.3108	31.1602	0	32.0541	-1.62805	-0.703147	0.000721	0.014476	Periaxin	O55103	Prx
31.3736	30.5881	30.6922	31.3056	30.4698	31.3061	31.028	31.4265	31.3017	31.4807	31.449	30.9827	31.2714	31.1363	31.151	31.4127	31.4522	31.1216	30.9988	31.1742	30.8701	30.6355	30.7378	30.3834	0	31.0729	-1.36824	-0.452326	0.000713	0.014388	Integrin-linked protein kinase	O55222	Ilk
23.3744	27.0025	26.6315	23.4317	26.7111	23.4837	25.429	21.8369	25.8047	23.6638	22.2889	25.8584	22.5755	26.6287	21.8076	21.0336	22.6089	23.8544	23.3182	22.4701	23.9341	27.1279	26.2923	26.6417	0	24.3254	8.46036	3.08072	0	1.2e-05	Neutrophil cytosol factor 2	O70145	Ncf2
27.3703	24.0575	25.6668	26.1348	25.9877	26.5262	27.3974	26.1564	26.3894	26.7437	25.1681	26.2684	26.8598	26.3216	25.8568	27.1586	27.0318	28.0271	25.5244	25.9427	26.4882	24.7889	25.164	24.8859	0	26.1632	-1.79121	-0.840931	0.006718	0.060255	Phosphoglycerate mutase 2	O70250	Pgam2
29.3424	29.4862	29.3782	28.5516	29.6026	28.8389	29.5692	29.156	29.1173	29.1886	29.1878	29.458	29.1963	29.4109	29.317	29.0851	29.006	29.3996	28.8502	28.741	29.1322	29.4635	29.5031	29.7261	0	29.2378	1.32453	0.405479	0.0013	0.020068	Elongation factor 1-beta	O70251	Eef1b
25.6438	NaN	24.6759	25.8242	NaN	25.6881	24.9407	25.161	24.5723	25.3529	25.2519	24.7611	25.0822	24.6251	24.7643	25.2633	24.8523	24.9434	24.1669	24.3154	NaN	23.945	23.5939	23.944	0.13	24.827	-1.62912	-0.704091	0.004079	0.042513	Epsilon-sarcoglycan	O70258	Sgce
25.2853	26.1432	25.7763	25.9982	26.485	26.1467	26.0162	25.5175	26.9917	25.5408	25.7949	26.1464	25.6792	26.2038	25.7849	25.4031	25.6707	25.719	25.4169	25.9598	25.6552	26.3703	25.9165	26.4134	0	25.9181	1.44231	0.528378	0.003922	0.041405	Integrin beta-5	O70309	Itgb5
31.2238	30.5727	30.5145	31.1191	30.522	31.1455	30.4784	31.2247	30.9215	31.2728	31.064	31.0744	31.4446	31.0987	31.1146	31.4636	31.4757	31.1645	31.0646	31.2267	31.0765	30.7167	30.9218	30.4338	0	31.014	-1.38254	-0.467323	0.000287	0.008033	Band 4,1-like protein 2	O70318	Epb41l2
25.6165	27.0255	26.406	24.9686	27.342	25.2661	26.9125	24.8002	26.7951	25.251	25.2607	26.8325	24.8878	27.1311	26.8487	25.7153	25.226	26.054	25.1857	25.582	25.2306	26.6273	27.1236	27.2379	0	26.0553	3.08154	1.62365	0	1e-06	Cathepsin S	O70370	Ctss
27.4904	27.2128	27.5603	27.7291	27.1794	27.6006	27.9569	27.4434	26.9366	27.8732	27.5324	27.0772	27.6423	26.893	27.2069	27.8793	27.4069	28.0341	27.9466	28.1668	27.9654	27.6229	27.5551	27.3758	0	27.5536	-1.33958	-0.421779	0.005602	0.053306	Membrane primary amine oxidase	O70423;Q812C9	Aoc3
30.2747	31.1092	30.8811	29.4476	30.6413	29.8344	30.6092	29.7464	30.2996	29.9383	30.2527	30.6083	29.6567	30.3336	30.3795	29.825	29.7606	30.043	29.7246	29.5877	29.588	30.7246	30.3808	30.5796	0	30.1761	1.70959	0.77365	1e-06	9.3e-05	14-3-3 protein sigma	O70456	Sfn
25.97	NaN	24.8322	25.436	NaN	24.7898	25.4244	NaN	24.4672	25.4774	24.7134	24.597	24.8307	23.9143	NaN	25.0312	26.0146	26.616	24.6437	24.8417	24.4574	24.1956	23.8922	24.4128	0.17	24.9279	-1.70314	-0.768201	0.004746	0.047405	Myosin-binding protein C, cardiac-type	O70468	Mybpc3
29.5711	28.8824	29.2455	29.9452	28.7559	29.815	29.9689	30.2051	30.1442	30.2841	30.1988	30.1682	30.1248	29.6069	29.9467	30.2082	30.1733	29.8663	30.0554	29.7204	30.1343	29.3631	30.0815	29.2248	0	29.8204	-1.35896	-0.4425	0.005034	0.04935	Nidogen-2	O88322	Nid2
26.6569	26.1981	NaN	25.9644	26.3344	28.8711	25.858	26.3619	27.0184	26.9764	26.8723	26.6364	NaN	NaN	26.9278	26.7434	28.124	27.0393	26.0894	26.6639	26.2504	24.7212	25.3305	25.615	0.13	26.5359	-1.7573	-0.813362	0.006841	0.060527	Perilipin-4	O88492	Plin4
25.4073	25.2008	25.3632	NaN	25.3571	25.7847	25.1781	25.8627	24.7565	25.4027	26.9638	25.231	NaN	24.9447	24.9731	25.5444	26.2399	25.059	26.3888	26.2609	25.8031	25.9279	25.4864	25.3468	0.083	25.5674	-1.54967	-0.631963	0.004084	0.042513	ATP-dependent Clp protease proteolytic subunit, mitochondrial	O88696	Clpp
24.8753	25.7364	25.7313	24.8014	25.8397	24.939	25.8297	25.146	25.6295	25.176	25.0689	26.2188	25.1383	26.1159	25.5774	25.497	25.1883	25.3873	25.3023	25.465	25.5644	25.8308	26.3582	26.2941	0	25.5296	1.65601	0.72771	0.000224	0.006914	Baculoviral IAP repeat-containing protein 6	O88738	Birc6
27.8997	27.249	26.9382	28.1766	27.5672	28.2468	26.9481	28.104	27.3321	27.6374	27.8299	27.6197	27.9801	27.9069	27.5363	28.2531	28.2089	28.2883	29.2148	30.0666	28.7874	28.1192	28.6817	27.366	0	27.9982	-1.73093	-0.791547	0.000709	0.014363	Junctional adhesion molecule A	O88792	F11r
26.4776	25.5295	25.4249	26.363	25.7978	26.419	25.7179	26.1034	26.0463	26.3057	26.3742	25.6427	26.6052	25.7725	26.3102	25.6172	26.473	26.1111	26.2882	26.3441	26.091	25.4925	25.7462	25.7152	0	26.032	-1.44368	-0.529749	0.00248	0.031181	Coagulation factor X;Factor X light chain;Factor X heavy chain;Activated factor Xa heavy chain	O88947	F10
26.4239	26.7418	26.074	25.6247	26.9899	25.6468	NaN	NaN	NaN	NaN	NaN	NaN	25.2634	NaN	25.3167	25.0917	24.9568	NaN	26.0667	25.9622	25.7306	26.3475	26.0254	26.6188	0.33	25.9301	1.58146	0.661256	0.007107	0.061711	Glucosamine-6-phosphate isomerase 1	O88958	Gnpda1
26.9562	28.2621	27.8756	27.1733	28.2295	26.76	27.6549	26.5654	26.4136	26.4155	26.9682	27.515	26.5437	27.6647	27.2275	26.1858	26.5124	26.7206	26.1825	26.0607	26.3203	27.8987	27.1677	28.174	0	27.0603	2.11023	1.0774	4e-06	0.00032	Legumain	O89017	Lgmn
31.1514	31.8924	31.7595	31.2373	31.7239	31.4068	31.8676	31.2711	31.5432	31.3485	31.4576	31.7423	30.6087	31.7642	31.5971	30.8593	30.4009	31.0577	30.4628	30.0973	30.2504	31.6808	31.0746	31.3446	0	31.2334	1.67297	0.742413	3.5e-05	0.001914	Coronin-1A	O89053	Coro1a
28.5532	28.6417	28.3385	28.0893	28.5165	28.14	27.9607	27.7533	28.8862	28.8376	27.8313	28.499	28.2573	28.6499	29.1115	28.628	28.4901	28.1442	28.0505	27.3512	28.7303	28.9322	28.971	28.8654	0	28.4262	1.36653	0.450518	0.006396	0.058414	RNA-binding protein 3	O89086	Rbm3
28.8988	28.0822	28.4404	28.575	28.5189	28.5626	28.0896	28.7042	28.7333	28.5947	28.8426	28.6739	28.6808	28.5616	28.4836	28.7572	29.0834	29.0369	29.3209	29.5502	29.0312	28.8099	28.9099	28.4088	0	28.7229	-1.29772	-0.375979	0.007196	0.061892	Complement component C1q receptor	O89103	Cd93
27.7746	28.1487	28.1499	27.7237	28.1645	27.7005	28.0029	27.954	28.1518	27.9259	27.707	28.0384	27.5285	27.6452	28.2656	27.7472	27.61	27.741	27.6083	27.455	27.5559	28.3092	27.9569	28.0221	0	27.8703	1.30407	0.383015	0.003121	0.036031	Hypoxanthine-guanine phosphoribosyltransferase	P00493	Hprt1
33.1371	32.2304	32.4535	33.6317	32.242	33.3735	33.0576	33.4371	33.38	32.872	33.7993	33.0638	33.7952	33.1152	33.7481	33.7021	33.3904	33.7619	33.4589	32.6996	33.3791	32.7207	33.2995	31.8301	0	33.1491	-1.50245	-0.587312	0.001717	0.024135	Carbonic anhydrase 2	P00920	Ca2
28.0356	26.8794	25.9634	27.456	26.4103	27.5512	28.128	28.1118	28.3714	28.9625	27.9472	27.836	28.8653	27.9112	27.7048	28.5352	28.8991	28.854	28.1581	27.1197	28.5174	27.8602	28.5532	25.5063	0	27.8391	-1.81109	-0.856861	0.003333	0.037442	H-2 class I histocompatibility antigen, Q10 alpha chain	P01898	H2-Q10
36.7725	35.6796	35.4169	36.8869	35.8285	36.7991	36.8524	37.1354	36.6246	36.9426	37.3168	36.7066	36.6075	36.3018	36.97	36.7475	36.6181	36.5698	36.7038	36.3768	36.6279	35.9517	36.394	35.7873	0	36.5258	-1.46284	-0.548771	0.001565	0.022836	Hemoglobin subunit alpha	P01942;P06467	Hba
36.5818	35.5473	33.9949	36.7436	35.7052	36.7846	36.5575	37.2852	36.6363	36.9079	37.3332	36.7916	37.0539	36.5456	37.098	36.8857	36.7217	36.9648	37.0088	35.2011	37.0006	36.3154	36.7845	34.7296	0	36.4658	-1.67184	-0.741434	0.005666	0.053691	Hemoglobin subunit beta-1	P02088	Hbb-b1
30.377	25.0214	25.9178	29.9622	26.7933	30.3677	27.2932	26.463	25.2403	25.9597	26.5901	25.8199	26.9957	27.0163	26.3454	27.1023	26.8845	25.9474	27.5013	27.6704	26.5233	25.9562	27.5297	25.8748	0	26.9647	-2.47886	-1.30968	0.00333	0.037442	Hemoglobin subunit beta-2	P02089	Hbb-b2
32.2628	31.4805	31.1412	32.5099	31.8332	32.6299	32.3733	32.6218	32.3663	32.3524	32.6774	32.6257	32.9799	32.4037	33.1219	33.3734	32.8351	33.0024	33.0488	33.1892	33.1158	32.4019	32.3798	31.9646	0	32.5288	-1.5423	-0.625081	0.000705	0.014363	Collagen alpha-1(IV) chain;Arresten	P02463	Col4a1
29.9689	26.9514	28.845	29.6506	28.9183	30.2859	29.7472	28.2595	28.9983	29.8556	28.2226	28.0601	27.9239	27.5794	27.8469	28.4074	28.9885	29.9288	29.5375	29.8682	30.2128	27.7793	29.7362	29.3786	0	28.9563	-1.72332	-0.785193	0.008829	0.071433	Myoglobin	P04247	Mb
27.3274	27.941	27.4444	26.7617	27.6643	27.1276	26.6807	26.442	27.1752	26.5522	25.6755	27.535	25.9396	27.65	27.461	26.6997	26.3445	26.3201	26.0673	27.0099	26.4813	26.976	26.5321	26.9953	0	26.8668	1.69184	0.758596	0.000396	0.009719	H-2 class II histocompatibility antigen gamma chain	P04441	Cd74
31.5265	29.653	30.842	31.9031	29.8918	31.9607	31.7655	31.8653	32.0344	31.5767	31.8021	31.6841	31.9523	31.483	32.3377	32.0825	31.9546	32.0519	32.077	31.6644	32.1979	31.3477	31.6908	30.7628	0	31.5878	-1.5876	-0.666844	0.00247	0.03114	Band 3 anion transport protein	P04919	Slc4a1
NaN	24.5417	25.4721	NaN	24.2782	NaN	NaN	NaN	24.4543	NaN	NaN	NaN	23.853	24.7327	NaN	NaN	24.2248	24.184	23.9718	23.623	24.1619	25.0675	24.391	25.5401	0.42	24.464	1.74914	0.80665	0.001693	0.023944	Fructose-bisphosphate aldolase C	P05063	Aldoc
23.761	28.586	27.8634	22.6923	27.0645	23.5739	27.8378	NaN	28.586	23.4151	24.3097	26.89	22.7881	27.4605	25.333	23.3809	21.4986	22.4808	22.9589	22.5411	22.7362	28.586	26.3411	27.7385	0.042	25.1488	22.1501	4.46924	0	0	Integrin alpha-M	P05555	Itgam
32.1368	32.767	32.6521	32.2061	32.6354	31.9498	32.0939	32.09	32.0774	31.6508	31.6627	32.377	31.9317	32.375	32.176	32.043	31.9684	32.1491	32.3172	32.3298	32.5537	32.5291	32.7263	32.8351	0	32.2597	1.32011	0.400658	0.002876	0.034728	L-lactate dehydrogenase A chain	P06151	Ldha
24.9109	26.7511	26.1699	24.9394	26.8407	24.8194	25.8015	25.4183	25.4271	25.2657	NaN	25.4913	25.1432	25.468	24.6793	NaN	NaN	24.4324	25.0025	24.1458	25.1235	25.8268	26.1109	26.3518	0.13	25.4343	1.9746	0.981562	0.000204	0.006576	Cathepsin L1;Cathepsin L1 heavy chain;Cathepsin L1 light chain	P06797	Ctsl
27.3917	28.7001	28.3213	27.6487	28.3636	26.969	27.6463	26.8652	28.206	27.2009	26.9284	27.9603	26.1661	28.0416	27.0388	25.368	24.81	26.1133	27.0212	26.8479	26.9593	28.791	28.1677	28.6923	0	27.3424	2.90332	1.5377	1e-06	0.000113	Receptor-type tyrosine-protein phosphatase C	P06800	Ptprc
29.2015	29.7889	30.1118	28.5242	30.0264	29.0474	29.3935	28.4364	28.5291	28.5433	28.1677	28.7412	28.3137	28.604	28.4711	28.5471	28.5265	28.8182	29.1425	29.3099	29.1497	29.4845	29.4759	29.7318	0	29.0036	1.47119	0.556988	0.003853	0.041048	NADP-dependent malic enzyme	P06801	Me1
26.8152	27.4807	26.4553	26.0027	27.9133	26.4356	27.1133	25.6808	26.126	25.9303	26.3484	26.4926	25.4108	27.3767	26.0784	25.9606	25.3553	25.7446	26.283	25.5168	27.0657	27.9589	27.5855	27.0913	0	26.5092	2.02621	1.01879	0.000115	0.004446	Protein S100-A4	P07091	S100a4
30.2755	29.4966	28.973	30.5309	29.2961	30.633	29.9509	30.5236	30.6281	30.4337	30.6739	30.1936	30.3029	29.9152	30.6512	31.2285	30.3527	30.1251	30.5425	30.024	30.6111	30.0459	30.5713	27.855	0	30.1598	-1.62632	-0.701611	0.001732	0.024242	Transthyretin	P07309	Ttr
30.6962	31.8304	31.3781	30.6612	31.8398	30.3969	31.39	30.7844	31.2267	30.8593	30.8572	31.5278	30.5202	31.4461	30.9844	30.5271	30.7418	30.5245	30.3279	30.7682	30.5184	31.1928	30.8704	31.5888	0	30.9775	1.69251	0.759167	1e-06	0.000115	Protein disulfide-isomerase A4	P08003	Pdia4
31.5277	29.8771	30.6781	31.7829	30.336	31.8698	31.8032	32.0559	31.9008	31.9671	32.0956	31.7071	32.2948	31.5794	32.3289	32.0072	31.952	32.1793	32.2186	31.7928	32.2071	31.3321	31.7166	30.9644	0	31.6739	-1.62806	-0.703156	0.000675	0.013998	Spectrin alpha chain, erythrocytic 1	P08032	Spta1
35.7433	34.6866	34.7666	35.7427	34.7497	35.8573	35.281	35.7705	35.5011	35.6134	35.6687	35.4843	35.4446	35.1988	35.2092	35.3588	35.5479	35.4788	35.4137	35.2355	35.1503	34.9484	35.2192	34.4787	0	35.3145	-1.40718	-0.492812	0.000789	0.014982	Carbonyl reductase [NADPH] 2	P08074	Cbr2
32.6764	33.3087	33.2055	32.6264	33.4167	32.5291	32.9061	32.8562	32.7704	32.5772	32.6919	33.0525	32.5135	32.9363	32.5844	32.4271	32.6809	32.4616	32.4619	32.334	32.3383	32.8711	32.6118	32.9023	0	32.7392	1.32743	0.408638	0.00128	0.01989	Endoplasmin	P08113	Hsp90b1
31.9319	31.2224	30.6442	31.7911	31.4241	31.941	31.8062	32.0719	31.8195	31.8908	32.3302	32.003	32.2831	31.5696	32.1474	32.531	32.2216	32.2495	32.8835	33.3012	32.9536	32.3137	32.1642	31.7624	0	32.0524	-1.53783	-0.620895	0.001059	0.017614	Collagen alpha-2(IV) chain;Canstatin	P08122	Col4a2
30.4213	31.2971	31.4092	30.4792	31.3068	29.8995	31.3787	30.8719	31.1891	30.6727	30.6344	31.3768	30.4065	31.1583	31.1838	30.6501	30.5465	30.7448	30.1335	30.536	30.5452	31.1363	30.9841	31.0801	0	30.8351	1.65188	0.72411	1e-06	0.000104	Lysozyme C-2	P08905	Lyz2
31.5428	31.1161	31.0651	31.6815	31.0362	31.6641	31.6061	31.5571	31.4858	31.3895	31.8398	31.5859	31.8843	31.5844	31.8181	31.9953	31.9593	31.919	32.0265	31.9929	31.9188	31.2859	31.7906	30.98	0	31.6135	-1.32126	-0.401917	0.002572	0.031901	Integrin beta-1	P09055	Itgb1
32.3313	32.996	32.7086	32.1215	32.7647	32.0741	32.5278	32.2257	32.3328	32.1375	32.1643	32.4425	31.8318	32.1986	32.0079	31.813	31.8506	32.0217	31.9179	32.1183	31.8992	32.3807	32.2243	32.6756	0	32.2403	1.3558	0.439147	0.000832	0.015282	Protein disulfide-isomerase	P09103	P4hb
31.5307	32.0374	31.7197	31.1028	32.0679	31.4528	31.6328	31.3449	31.5738	31.2136	31.2943	31.4427	31.1501	31.3725	31.1379	31.0663	31.1807	31.4018	31.5979	31.4342	31.6025	31.75	31.7274	31.8948	0	31.4887	1.25914	0.332434	0.007739	0.064571	Phosphoglycerate kinase 1	P09411;P09041	Pgk1
31.1834	30.458	30.2367	31.266	30.4997	31.2608	30.4287	30.6897	30.5881	30.6811	30.855	30.1067	31.0952	30.6441	30.8942	31.1277	31.4658	30.8936	31.7114	31.2793	31.6268	31.1137	31.4102	30.4274	0	30.9143	-1.45945	-0.545423	0.000569	0.012414	Angiotensin-converting enzyme;Angiotensin-converting enzyme, soluble form	P09470	Ace
31.2031	28.3654	29.4345	30.2233	29.274	30.1797	29.8358	29.0175	29.9519	30.0442	29.36	29.4685	29.8477	29.5102	29.5728	29.7353	30.975	30.8236	30.1906	29.765	30.4716	29.4285	30.0441	28.8402	0	29.8151	-1.63767	-0.711646	0.000928	0.015828	Myosin light chain 4	P09541	Myl4
32.2087	32.868	32.7676	31.9339	32.7499	32.1728	32.5745	32.2162	32.3084	31.9488	32.0182	32.4247	31.9167	32.199	32.3143	32.1655	32.0984	31.8241	32.367	32.4647	32.5156	33.0248	32.698	32.9746	0	32.3648	1.39985	0.485272	0.000412	0.009801	Annexin A1	P10107	Anxa1
30.1425	31.3527	30.9933	30.0029	31.1399	29.7437	30.8486	29.7282	30.4679	29.8646	29.6593	30.5907	29.7003	30.3251	30.553	29.5678	29.8617	29.8361	29.1323	29.1591	29.3217	30.3969	30.1521	30.9454	0	30.1453	2.04938	1.03519	0	1.5e-05	Cathepsin B;Cathepsin B light chain;Cathepsin B heavy chain	P10605	Ctsb
29.412	28.4317	28.9246	29.4751	28.7863	29.4356	29.2683	29.5344	29.1912	29.5946	30.0937	29.317	29.7303	29.0433	29.0751	29.5868	29.7808	29.9038	29.5464	29.2225	28.977	28.7471	29.2051	28.2074	0	29.2704	-1.55186	-0.633997	7.2e-05	0.003305	Microtubule-associated protein tau	P10637	Mapt
32.5071	31.4287	31.7481	32.6299	31.4873	32.6393	31.8833	32.7471	32.5888	32.7679	32.6383	32.3721	32.5732	32.1228	32.5578	32.6492	33.1906	33.4248	32.8113	32.4688	32.8485	31.9806	32.6431	31.5885	0	32.429	-1.6526	-0.724735	3.5e-05	0.001892	Glutathione S-transferase Mu 1	P10649	Gstm1
29.1121	28.3987	29.3884	29.2124	28.0015	29.2709	28.9133	29.2756	28.9555	28.8771	29.0979	28.5203	29.1933	28.9754	29.0314	29.3131	29.3828	29.2045	29.8481	30.4669	29.8848	29.3524	29.8029	28.9535	0	29.1847	-1.37514	-0.459575	0.009582	0.075118	Ras-related protein R-Ras	P10833	Rras
30.7524	30.2527	31.6593	31.9075	29.8227	32.0524	31.4368	31.2375	31.3575	31.5312	31.1803	30.9249	32.0121	30.5313	31.1509	31.2342	31.4238	31.7155	31.6535	31.8339	31.789	31.0565	31.3351	30.7935	0	31.2768	-1.54226	-0.625045	0.000898	0.015677	Histone H1,0;Histone H1,0, N-terminally processed	P10922	H1f0
25.2868	25.8488	26.5454	25.5446	25.9088	25.6294	26.6965	26.7008	27.9697	26.8343	26.5528	26.6689	25.2861	27.8069	26.9525	26.3492	26.5616	27.6409	27.5948	25.5343	25.7202	28.6893	27.1963	28.0772	0	26.6498	1.83374	0.874792	0.005098	0.049761	Myeloperoxidase;Myeloperoxidase light chain;Myeloperoxidase heavy chain	P11247	Mpo
31.243	32.5799	32.4036	31.3532	32.8143	31.1145	32.2675	31.5652	32.2489	31.8281	31.7586	32.0243	31.7898	32.2814	32.1573	31.5449	31.6446	31.3041	31.7189	32.0587	31.912	32.4946	32.2975	33.2904	0	31.9873	1.78888	0.839059	2e-06	0.000157	Fibronectin;Anastellin	P11276	Fn1
26.9984	25.5	26.8157	26.9586	26.267	26.8785	26.2993	26.8127	26.4897	26.7818	26.5103	26.5533	26.8273	26.3512	26.566	27.4055	26.5462	26.7026	26.9649	27.5228	27.3452	26.2464	27.0455	26.0251	0	26.6839	-1.47893	-0.564551	0.002395	0.03053	Dystrophin	P11531;Q05AA6	Dmd
28.2272	29.9086	29.4477	28.1323	29.8275	28.1479	29.4893	28.0171	29.0296	28.3198	28.4723	29.4723	27.5459	29.2486	28.6782	27.572	27.6924	27.5751	27.7869	27.6213	27.7457	29.5965	29.058	29.6959	0	28.5962	2.81425	1.49275	0	0	Integrin beta-2	P11835	Itgb2
30.0951	29.1827	30.0171	30.1208	29.1378	30.0397	29.8942	30.1831	30.1776	30.0992	30.2592	30.1751	30.1944	30.0335	30.1096	30.29	30.4815	30.167	30.4239	30.5399	30.2698	29.9056	30.1258	29.2721	0	30.0498	-1.34008	-0.422318	0.002494	0.031276	cAMP-dependent protein kinase type II-alpha regulatory subunit	P12367	Prkar2a
25.6577	NaN	24.1499	25.6204	25.1022	NaN	24.7045	25.6326	26.2147	25.2969	25.0489	24.5542	NaN	NaN	24.3682	25.5054	25.6169	25.1948	25.3184	25.695	24.6478	23.9103	24.5009	23.0073	0.17	24.9873	-1.845	-0.883619	0.001817	0.02492	Fatty acid-binding protein, liver	P12710	Fabp1
30.3583	29.3118	29.3046	30.5122	29.3875	30.4717	29.6934	29.995	29.9341	30.0873	30.0594	29.709	30.0751	30.2354	30.1101	30.1824	30.6899	30.0965	30.7878	30.672	30.675	29.7305	30.2534	29.4741	0	30.0753	-1.53509	-0.61832	7.8e-05	0.003486	Cytochrome P450 2B10	P12791	Cyp2b10
25.3034	25.4731	25.6295	23.9682	25.634	24.5027	25.3219	25.147	25.273	24.7146	24.5912	25.51	24.8812	25.5615	24.8252	24.7667	24.4119	25.0701	25.1955	24.5895	24.9827	26.4645	25.2105	25.8006	0	25.1179	1.66983	0.739703	0.000908	0.015791	Uridine 5-monophosphate synthase;Orotate phosphoribosyltransferase;Orotidine 5-phosphate decarboxylase	P13439	Umps
30.5615	29.7327	30.2471	30.711	29.8219	30.45	29.9295	30.4385	30.3542	30.5418	30.0339	30.1793	30.2961	30.0237	29.9171	30.1818	30.3479	30.0263	30.5563	30.717	30.5983	30.129	30.3139	29.6953	0	30.2418	-1.30927	-0.388765	0.00191	0.026114	Intercellular adhesion molecule 1	P13597	Icam1
31.171	30.0417	30.3807	31.7935	29.8727	31.7833	31.6772	32.1906	32.1079	32.3167	32.1136	31.7347	31.973	31.5934	32.5993	32.1964	32.2986	32.1756	32.2225	31.3856	31.6698	31.0562	31.2441	30.3801	0	31.5824	-1.73142	-0.791956	0.001096	0.018018	Carbonic anhydrase 1	P13634	Ca1
25.3657	NaN	24.3527	26.2001	NaN	26.0252	NaN	25.2034	24.9512	25.4062	25.5704	NaN	NaN	24.5651	24.475	25.3057	26.3311	26.3385	26.0419	26.0746	25.63	25.4319	25.233	24.6059	0.21	25.4267	-1.98473	-0.988946	0.000147	0.005008	Glutathione S-transferase A1;Glutathione S-transferase A1, N-terminally processed;Glutathione S-transferase A2	P13745;P10648	Gsta1;Gsta2
28.4537	29.0042	28.7453	28.3551	28.7894	28.1201	28.9058	28.2203	28.4431	28.3473	28.2018	28.5598	28.2899	28.8462	28.9402	28.6407	28.6713	28.5455	28.5596	28.3957	28.4581	29.3274	28.9669	28.7538	0	28.6059	1.35594	0.439294	0.000835	0.015282	Sodium/potassium-transporting ATPase subunit beta-1	P14094	Atp1b1
NaN	26.0375	26.0921	24.7871	26.5264	25.2165	25.0579	NaN	NaN	24.8649	25.0023	26.2161	24.2749	24.5353	24.4369	24.0584	24.2676	24.4163	24.0748	24.5034	24.3652	25.8243	24.5575	25.1755	0.13	24.9662	1.88665	0.915828	0.001059	0.017614	Complement C1q subcomponent subunit B	P14106	C1qb
31.9107	32.5961	32.3627	31.691	32.6512	31.6154	31.7424	31.741	31.8858	31.7279	31.6478	31.9722	31.5148	31.7745	31.6736	31.2141	31.4434	31.2066	31.6874	31.8698	31.626	32.2679	31.9966	32.141	0	31.8317	1.40379	0.489332	0.000587	0.012677	Calreticulin	P14211	Calr
23.0186	25.7268	25.6017	22.0746	25.6793	NaN	22.743	NaN	24.0151	23.5427	NaN	23.5611	NaN	24.6892	24.4084	21.3807	23.314	NaN	22.8404	22.9642	22.776	25.2219	23.1476	26.4012	0.21	23.8477	3.7717	1.91522	2.7e-05	0.001636	Heme oxygenase 1	P14901	Hmox1
29.5825	28.206	29.0779	29.6293	28.5813	29.6041	29.6459	29.7503	29.6234	29.7636	29.4931	29.4718	30.1153	29.2921	29.6077	30.0627	29.9376	30.1056	29.7357	30.2573	29.9554	28.8546	29.5745	29.0611	0	29.5412	-1.58458	-0.664101	9.5e-05	0.00397	Thrombomodulin	P15306	Thbd
31.1588	29.661	30.33	31.559	29.9445	31.2711	31.3077	31.4159	31.5485	31.2678	31.4469	30.8989	31.5942	31.0694	31.6419	31.7167	31.2206	31.4718	30.605	30.5092	30.7166	29.9258	30.0457	29.1398	0	30.8944	-1.65408	-0.726027	0.001708	0.024074	Bisphosphoglycerate mutase	P15327	Bpgm
27.8688	28.3777	27.9409	27.4177	28.4384	27.5282	27.6405	26.6286	27.4483	27.4527	27.1682	27.6445	27.125	28.3133	27.5343	27.206	27.1185	26.4991	27.2567	27.2199	27.1981	27.4943	27.1702	28.2187	0	27.4962	1.54922	0.631542	0.000652	0.013737	CD44 antigen	P15379	Cd44
30.9818	29.5593	30.2466	31.4285	29.914	31.4072	31.4833	31.7745	31.4869	31.4727	31.7392	31.3933	31.8822	31.2794	31.9907	31.6676	31.6584	31.8285	31.6605	31.2937	31.6373	30.8118	31.2513	30.4973	0	31.2644	-1.59152	-0.670405	0.001269	0.019856	Spectrin beta chain, erythrocytic	P15508	Sptb
32.4305	31.5276	31.9919	32.4839	31.6758	32.4985	32.1671	32.5436	32.3868	32.5705	32.4014	32.176	32.6647	32.3288	32.491	32.7577	32.9887	33.0597	32.8069	32.4374	32.5653	32.1855	32.4023	31.7691	0	32.3879	-1.4452	-0.531264	0.000216	0.006715	Glutathione S-transferase Mu 2	P15626	Gstm2
30.0445	27.8912	27.8338	28.6676	27.6556	28.2384	29.8856	28.4923	28.1733	29.78	28.4664	28.6671	28.2878	28.3649	27.9901	28.6128	29.4928	29.3821	28.2105	28.4519	28.5795	27.2323	27.5894	27.3256	0	28.4715	-1.70315	-0.768209	0.002091	0.027916	Carbonic anhydrase 3	P16015	Ca3
31.49	32.1303	31.5372	30.8571	32.2042	31.2998	31.2623	30.9565	31.3255	30.9962	30.5748	31.306	30.5833	31.1685	31.1104	30.3987	30.6241	30.6456	31.2067	31.1149	30.8299	31.7341	31.4557	31.9993	0	31.2005	1.59782	0.676102	6.2e-05	0.002969	Galectin-1	P16045	Lgals1
30.0121	31.273	31.2604	29.6638	31.0244	29.8821	30.7493	30.1515	30.3951	29.5125	29.315	30.8763	28.6012	30.3676	30.3071	29.0289	29.3251	28.9493	28.8972	28.9198	28.813	30.3494	29.9504	30.6802	0	29.9294	2.53921	1.34438	0	7e-06	Galectin-3	P16110	Lgals3
30.7963	30.4916	30.4739	30.7657	30.4825	31.0002	30.497	30.7598	30.0394	30.0509	30.4609	30.2341	30.4357	30.0044	29.8137	30.4084	30.383	31.1129	31.04	31.063	31.1846	29.9463	30.6744	30.4432	0	30.5234	-1.36218	-0.445921	0.002175	0.028696	L-lactate dehydrogenase B chain	P16125	Ldhb
29.3857	29.0659	29.5406	29.7816	29.1333	29.7428	29.4548	29.6788	29.3923	29.348	29.7777	29.3306	29.8455	29.3555	29.5839	29.8319	29.6203	29.7044	30.1706	30.2896	30.069	29.7292	29.9833	28.8021	0	29.609	-1.31107	-0.39074	0.004672	0.047233	Glutamyl aminopeptidase	P16406	Enpep
34.8339	33.9149	34.1136	34.5885	33.9914	34.64	34.15	34.5162	34.2915	34.4558	34.5512	34.2824	34.5221	34.2746	34.3942	34.5662	34.7163	34.5093	34.6567	34.6497	34.6892	34.1794	34.5673	33.857	0	34.413	-1.34167	-0.424026	0.00063	0.013362	Spectrin alpha chain, non-erythrocytic 1	P16546	Sptan1
26.6909	27.9137	28.0568	26.5767	27.3639	26.2044	26.9825	25.6764	25.8028	26.3539	26.314	26.5612	26.1254	27.0028	26.621	26.304	26.728	26.3606	26.054	26.6806	26.3458	27.2549	26.5577	27.9759	0	26.6878	1.69322	0.759773	0.000891	0.015677	Lysosomal protective protein;Lysosomal protective protein 32 kDa chain;Lysosomal protective protein 20 kDa chain	P16675	Ctsa
32.2504	33.1044	32.6164	32.2599	32.9838	32.2612	32.9302	32.3776	32.7797	32.3942	32.6879	32.8317	32.129	32.4213	32.3209	32.0924	31.8732	32.2317	32.039	32.2119	32.0994	32.2459	32.3443	32.955	0	32.4351	1.37668	0.46119	0.000736	0.014651	Alpha-enolase	P17182	Eno1
34.3977	33.5808	33.8213	34.5164	33.3871	34.4309	33.7188	34.2154	34.1035	34.107	34.3238	33.8805	34.317	33.9248	34.3506	34.3165	34.5746	34.0251	34.5271	34.2848	34.6282	33.8241	34.3504	33.4392	0	34.1269	-1.42009	-0.505985	0.000368	0.009448	Selenium-binding protein 1;Selenium-binding protein 2	P17563;Q63836	Selenbp1;Selenbp2
26.7015	27.2281	27.1492	26.5086	27.4437	26.5245	26.7232	26.0596	26.626	26.3647	26.1699	26.7521	26.1533	26.9277	26.6283	26.2036	26.1343	25.8569	26.3993	26.9141	26.6152	27.5765	27.1683	27.6714	0	26.6875	1.65526	0.727059	0.000164	0.005419	Proliferating cell nuclear antigen	P17918	Pcna
29.6984	31.3536	30.7881	29.7143	31.0818	29.5255	30.7969	29.6158	30.4921	29.4062	29.9621	30.08	29.3897	29.9125	30.0204	29.1416	29.3877	29.7255	29.5751	29.7169	29.7257	30.9172	30.7456	31.1801	0	30.0814	2.12346	1.08642	0	1.4e-05	Cathepsin D	P18242	Ctsd
27.734	26.4869	26.7653	27.6694	26.727	28.0086	27.4608	27.827	28.0254	27.9628	28.4884	27.2776	28.2654	27.211	27.514	27.4483	27.707	27.84	28.0894	28.1172	27.8475	27.6075	27.2648	25.191	0	27.5223	-1.83425	-0.875189	0.00017	0.005582	Guanine nucleotide-binding protein G(o) subunit alpha	P18872	Gnao1
27.442	25.6356	27.3078	27.2712	26.465	27.2616	26.9632	27.4038	27.4433	27.8404	26.9478	27.1382	27.0187	26.9877	27.2074	27.3043	28.1621	28.208	26.9796	26.9079	27.0172	26.5457	27.2736	26.2911	0	27.126	-1.43875	-0.524816	0.009766	0.076168	Troponin C, slow skeletal and cardiac muscles	P19123	Tnnc1
29.8615	29.1101	29.1971	29.7179	29.0955	29.6716	29.6207	29.6302	29.8669	29.8016	29.8645	29.3423	29.9076	29.2152	29.5853	29.5929	30.3069	30.0204	29.7934	29.5868	29.7978	29.1493	29.6801	29.2666	0	29.6118	-1.35322	-0.436401	0.000758	0.014757	Prothrombin;Activation peptide fragment 1;Activation peptide fragment 2;Thrombin light chain;Thrombin heavy chain	P19221	F2
30.8078	31.8996	31.0811	30.5936	31.9363	30.6208	31.2762	30.7874	30.8702	30.6206	30.7217	31.4359	30.969	31.3683	30.6447	30.4486	30.9607	30.9607	30.7978	30.7583	30.6109	31.7236	31.3246	31.5344	0	31.0314	1.54684	0.629326	4.4e-05	0.002239	Serpin H1	P19324	Serpinh1
33.1322	33.7196	33.4335	32.8651	33.7211	32.8624	33.5841	33.0669	33.0594	33.0859	33.2373	33.4511	32.8838	33.2553	32.9123	32.7298	32.8788	32.8765	32.5405	32.4552	32.4509	33.0198	32.912	33.0052	0	33.0474	1.34558	0.428229	0.002203	0.028814	78 kDa glucose-regulated protein	P20029	Hspa5
NaN	25.6014	26.3928	NaN	25.9548	24.7533	25.7565	25.3581	NaN	25.0426	NaN	26.861	NaN	26.5746	NaN	25.1333	25.6364	25.5636	24.2184	24.7789	25.0161	25.5772	24.6546	25.4373	0.25	25.4617	1.75585	0.812171	0.002927	0.035179	H-2 class II histocompatibility antigen, E-Q beta chain;H-2 class II histocompatibility antigen, E-S beta chain;H-2 class II histocompatibility antigen, I-A beta chain	P20040;P04231;P18468	H2-Eb1
27.2443	28.5886	28.1908	27.2147	28.505	27.14	28.062	27.0936	27.4563	26.9341	26.8266	28.0303	26.4623	27.4842	27.29	26.5932	26.7326	26.8835	26.5311	26.7473	27.0788	28.1938	27.8194	28.2125	0	27.3881	2.14588	1.10157	0	3.6e-05	Beta-hexosaminidase subunit beta	P20060	Hexb
29.3639	28.6449	28.8121	29.6403	28.6853	29.7634	29.1481	29.2166	29.2315	29.3368	29.2951	28.9197	29.3704	28.9511	29.3006	29.6075	29.3026	29.6546	29.9593	29.7943	29.8222	29.4428	29.3595	28.721	0	29.306	-1.44246	-0.528532	0.000213	0.006714	Guanine nucleotide-binding protein G(q) subunit alpha	P21279	Gnaq
26.5444	25.5413	26.4707	26.6376	25.5094	26.6501	25.8796	26.2022	25.8478	26.3774	25.745	25.7702	26.0182	25.1572	25.591	26.4162	25.9214	26.1664	26.7589	27.5425	27.0159	26.2425	26.5343	26.2386	0	26.1991	-1.48649	-0.571905	0.0065	0.059	Multidrug resistance protein 1A	P21447	Abcb1a
30.1064	29.7459	29.5056	30.3119	29.489	30.2423	29.6545	30.37	30.1737	30.1785	30.2308	29.9978	30.1476	30.0871	29.9994	30.0647	30.289	29.8488	30.111	29.9583	29.9056	29.9126	29.6706	29.3207	0	29.9717	-1.28152	-0.357852	0.003318	0.037442	Lamin-B2	P21619	Lmnb2
28.1019	28.7873	28.7802	28.2719	28.7073	28.0496	27.9554	27.8843	28.1523	27.9239	27.9199	27.8972	27.9856	28.1099	28.2896	27.7889	27.6496	27.9363	28.3949	28.3868	28.4064	28.7715	28.6052	28.7541	0	28.2296	1.30442	0.383414	0.009032	0.072487	Prostaglandin G/H synthase 1	P22437;Q05769	Ptgs1
24.9675	26.1143	26.0497	24.9918	26.5652	25.232	25.57	24.9226	24.2276	24.2391	23.4383	25.6038	NaN	25.271	25.1506	24.3953	23.8753	25.2829	24.5232	25.1347	25.0555	26.0511	26.0487	26.3265	0.042	25.1755	2.076	1.05381	0.00023	0.007017	Beta-galactosidase	P23780	Glb1
27.7269	26.1706	26.3437	27.1404	26.5756	27.5089	27.6588	27.7058	27.3036	27.4824	27.6042	27.008	27.8966	27.5868	27.2126	27.1144	27.7828	28.2781	27.4555	26.7087	27.2691	27.3752	27.4351	26.4565	0	27.2833	-1.41606	-0.501878	0.009522	0.074782	Alpha-crystallin B chain	P23927	Cryab
32.1898	31.6226	31.6267	32.31	31.4956	32.3404	32.0187	32.2384	32.096	32.0596	32.2494	31.9344	32.3941	32.1178	32.2498	32.2568	32.2875	32.2523	32.1976	32.0437	32.1021	31.5458	31.8288	31.4025	0	32.0359	-1.33066	-0.412142	0.001125	0.018295	Catalase	P24270	Cat
30.1502	30.713	31.1074	30.1324	30.7428	30.1349	30.3966	30.7392	30.5744	30.666	30.5433	30.8796	30.3572	30.6334	30.679	30.323	30.2544	30.0583	30.6078	30.887	30.6344	31.0572	30.4117	31.1319	0	30.5756	1.26124	0.334839	0.009089	0.072628	Peptidyl-prolyl cis-trans isomerase B	P24369	Ppib
28.3029	30.2115	29.9702	28.1426	30.173	28.4072	29.8417	28.7289	29.2618	28.7067	28.8888	29.2849	28.4969	29.2343	29.048	28.4727	28.5114	28.281	29.152	29.387	29.013	30.7582	29.9179	30.4392	0	29.193	2.26237	1.17783	0	4.1e-05	Macrophage-capping protein	P24452	Capg
29.3144	28.6694	28.0654	29.305	28.5909	29.0643	28.3362	29.2052	29.2241	28.8958	29.1491	28.3291	29.1552	28.9192	29.4589	29.2758	29.5293	29.4314	29.929	29.4745	29.6271	28.9943	29.2806	28.9313	0	29.0898	-1.44908	-0.535136	0.000873	0.015502	Glutathione S-transferase A4	P24472	Gsta4
34.3304	33.4211	33.7459	34.4968	33.4152	34.375	33.9746	34.5533	34.2452	34.4793	34.4	34.0177	34.4659	34.0659	34.3237	34.3971	34.8476	34.913	34.9656	34.3867	34.7532	34.0227	34.2944	33.4177	0	34.2628	-1.58278	-0.662461	3.1e-05	0.001771	Retinal dehydrogenase 1	P24549	Aldh1a1
29.2483	30.0736	30.2301	29.3976	29.8782	29.0733	29.3917	29.6545	29.6304	29.3838	29.3881	29.5815	29.4256	29.6749	29.6371	29.2932	29.4814	29.4101	29.6665	29.7132	29.6804	30.0122	29.5819	30.2178	0	29.6136	1.28571	0.362571	0.004057	0.042513	40S ribosomal protein S2	P25444	Rps2
29.3026	28.1713	28.6233	28.8746	28.0062	29.1237	28.5833	28.7839	28.6395	28.6877	28.8849	28.7166	28.6788	28.533	28.8464	28.8589	28.9245	28.6288	28.9579	29.1536	28.9508	28.589	28.7713	28.3089	0	28.7333	-1.3034	-0.382276	0.003417	0.038105	Tyrosine-protein kinase Lyn	P25911;P16277	Lyn
35.017	34.3733	34.4786	35.2059	34.4216	35.2324	34.7781	35.2554	34.9942	35.2025	35.1749	34.8683	35.0616	34.8062	34.9255	35.0521	35.0195	34.8923	34.6682	34.5893	34.6125	34.2712	34.2784	33.9548	0	34.7972	-1.35626	-0.439636	0.002231	0.028854	Moesin	P26041	Msn
31.5064	31.0302	31.1503	31.4502	31.0521	31.6041	30.9235	31.3478	31.0608	31.1713	31.3436	31.1693	31.5005	31.0149	31.1425	31.3893	31.4415	31.2962	31.8773	31.9025	31.8179	31.6124	31.6542	30.9974	0	31.3523	-1.27199	-0.347087	0.005759	0.054124	Catenin alpha-1	P26231;Q65CL1	Ctnna1
30.1752	29.46	29.0672	30.1329	29.9615	29.6452	29.2181	29.2427	29.3734	29.6153	29.6254	29.0248	29.9913	29.8988	29.6298	30.0831	30.4766	30.2726	29.0451	29.3334	29.3834	27.8369	28.9792	29.2652	0	29.5307	-1.43807	-0.524138	0.006046	0.05601	Myristoylated alanine-rich C-kinase substrate	P26645	Marcks
26.3798	27.2543	27.7078	26.5892	27.3008	26.0038	27.1272	25.6741	26.1132	26.0109	26.6401	26.4073	26.4266	26.6901	26.0966	25.712	25.9756	26.2541	26.6457	26.8832	26.4936	27.3647	26.6706	27.6397	0	26.5859	1.5792	0.65919	0.002165	0.028646	Alpha-mannosidase 2	P27046	Man2a1
28.2896	27.9154	28.031	28.3061	27.8911	28.4222	28.1634	28.3327	28.1417	28.444	28.0275	28.0493	28.1697	28.1102	28.0347	28.7448	28.4858	28.3284	28.3299	28.4908	28.3133	27.7734	28.1643	27.6967	0	28.194	-1.28608	-0.362986	0.003899	0.04125	Guanine nucleotide-binding protein subunit alpha-13	P27601	Gna13
32.9258	33.4859	33.3825	32.9679	33.4239	32.6496	33.0634	33.0177	33.0287	32.9383	32.8864	33.2796	32.7035	33.0006	32.8828	32.6631	32.7478	32.5768	32.6942	32.6136	32.726	33.0684	32.8386	33.1391	0	32.946	1.28974	0.367086	0.00233	0.029796	Protein disulfide-isomerase A3	P27773	Pdia3
29.8684	30.698	30.9296	30.1577	30.7963	29.8627	30.4705	29.9342	30.1136	29.8258	29.8693	30.1837	30.2422	30.2074	29.9541	30.0929	29.8852	29.9182	30.2505	30.5264	30.4355	30.9185	30.7414	31.111	0	30.2914	1.40433	0.489884	0.000834	0.015282	Cytoplasmic aconitate hydratase	P28271	Aco1
25.7001	27.1729	27.1055	26.246	27.049	26.1255	26.5808	25.6752	26.3304	25.2358	26.0344	25.7535	26.0226	26.509	26.5134	25.7273	26.8086	26.0812	27.0858	27.1008	27.0714	27.5063	27.2835	27.8237	0	26.5226	1.57034	0.651079	0.006829	0.060527	Adenylosuccinate synthetase isozyme 1	P28650	Adssl1
28.9901	27.8481	28.4923	29.2656	27.7505	28.7557	29.1323	28.8006	28.8173	29.12	28.7731	28.3542	28.7983	27.7308	28.0505	28.7151	29.3155	29.2377	29.1823	28.7366	28.9591	28.2289	28.7034	28.146	0	28.6627	-1.59905	-0.677214	7.9e-05	0.003486	Decorin	P28654	Dcn
28.2542	27.6495	28.0482	27.928	27.8279	28.2417	27.5561	28.1899	28.1729	28.0843	28.008	27.9161	28.4147	28.1756	28.1308	28.6946	28.1992	28.5236	28.2088	28.556	28.3086	28.0145	28.0382	27.6514	0	28.1164	-1.27657	-0.352271	0.008158	0.066843	Septin-4	P28661	Septin-4
25.1228	24.6405	24.5019	25.4301	25.0453	25.5469	NaN	25.2051	24.2847	25.1244	25.8718	23.5638	25.5972	24.1189	24.4152	25.0515	25.3589	25.1393	24.4139	25.3404	24.6798	25.7055	24.5372	24.9997	0.042	24.9432	-1.55881	-0.640444	0.006334	0.057961	Kinesin-like protein KIF2A	P28740	Kif2a
28.9065	30.1373	29.1573	28.5555	29.8105	28.0937	30.0947	29.021	29.8971	29.6166	29.397	29.4652	29.1821	29.618	29.4501	29.1691	29.5631	29.6949	28.8892	29.3259	29.1095	29.4344	29.2599	29.7563	0	29.3585	1.44039	0.526463	0.001582	0.023014	Granulins;Acrogranin;Granulin-1;Granulin-2;Granulin-3;Granulin-4;Granulin-5;Granulin-6;Granulin-7	P28798	Grn
27.1685	27.6192	26.639	27.9827	26.1736	27.2136	27.1602	27.0496	27.2565	27.6707	29.8784	27.126	27.7793	26.9853	26.1631	27.6384	27.188	27.3049	27.1226	27.0973	27.3249	26.5349	26.8322	26.1313	0	27.21	-1.72539	-0.786926	0.001768	0.024467	Receptor-type tyrosine-protein phosphatase mu	P28828	Ptprm
28.7012	26.3877	27.0254	28.8612	27.3946	28.9765	26.6287	28.0171	26.8121	27.5257	28.1845	27.2264	27.8016	27.6969	28.209	28.3413	27.9176	27.7805	28.4236	29.0987	28.6058	27.7827	27.8507	25.6441	0	27.7872	-2.25801	-1.17505	1.3e-05	0.000905	Dipeptidyl peptidase 4;Dipeptidyl peptidase 4 membrane form;Dipeptidyl peptidase 4 soluble form	P28843	Dpp4
27.1172	28.6384	28.3116	26.9786	28.4134	26.7365	27.8013	26.4764	27.6026	26.8788	27.0657	27.1976	26.0642	27.6351	27.5281	26.0175	26.3135	26.4104	26.4385	26.7995	26.157	27.6066	27.2494	28.0048	0	27.1435	2.36822	1.2438	0	3.6e-05	Protein kinase C delta type;Protein kinase C delta type regulatory subunit;Protein kinase C delta type catalytic subunit	P28867;Q02111	Prkcd
29.2367	30.0324	29.8577	29.3442	29.9447	29.4119	29.2862	29.118	29.2009	29.4154	28.4421	29.4466	28.4406	29.5342	29.4621	28.7754	28.9168	28.8183	28.9675	28.7311	28.8959	29.6498	29.4567	29.844	0	29.2596	1.56687	0.647887	4.4e-05	0.002239	Tyrosine-protein phosphatase non-receptor type 6	P29351	Ptpn6
26.0918	27.8772	27.7411	26.1542	28.0957	25.9971	26.6274	25.2084	26.7376	25.0988	25.7642	26.9752	25.6373	27.102	26.5478	25.3064	25.8536	26.582	26.4698	26.3115	26.3963	27.45	26.867	27.9356	0	26.5345	2.55905	1.35561	1e-06	0.000101	Beta-hexosaminidase subunit alpha	P29416	Hexa
32.1516	30.4623	30.9653	32.2493	30.6422	32.3586	31.0355	31.9855	31.7354	31.9856	31.7764	31.2423	31.6611	31.3546	31.3778	31.5872	32.1018	32.3257	32.0084	31.955	31.6544	31.4674	31.3569	30.8373	0	31.5949	-1.80298	-0.850385	1e-06	0.000142	Glutathione S-transferase A3	P30115	Gsta3
25.6854	27.4234	28.0665	25.4053	27.8097	25.5919	27.3929	25.4312	26.4426	25.446	25.9233	26.3114	25.6883	26.4936	26.6593	26.4023	25.6623	27.204	26.591	25.722	27.0455	27.5973	27.3256	27.7141	0	26.5431	2.32757	1.21883	1.5e-05	0.001016	Creatine kinase U-type, mitochondrial	P30275	Ckmt1
26.8203	27.7192	28.0495	26.1714	28.2019	26.532	27.4779	26.7571	26.9223	26.2228	26.8525	27.2639	27.0575	27.2523	27.1579	26.6417	26.0249	27.0414	27.2386	27.2451	27.3611	27.9318	27.8884	28.448	0	27.1783	1.86371	0.898181	4.2e-05	0.002238	Peptidyl-prolyl cis-trans isomerase C	P30412	Ppic
30.8788	30.3693	30.4687	30.8734	30.5369	30.8975	30.6679	30.7152	30.8959	30.8038	30.9219	30.743	31.006	30.9209	30.7036	30.9476	31.0223	30.7994	31.1954	31.0119	31.062	30.6224	30.8103	30.4457	0	30.805	-1.21449	-0.28035	0.009989	0.076896	Catenin delta-1	P30999	Ctnnd1
29.917	28.8492	29.3239	29.7305	29.0151	29.9733	29.7899	30.3558	30.319	29.8691	30.2419	29.9168	30.7964	30.0305	30.1528	30.2673	30.3229	30.7765	30.4756	30.2857	30.5727	29.6973	30.4276	29.6246	0	30.0305	-1.44906	-0.535115	0.001813	0.02492	Dipeptidase 1	P31428	Dpep1
32.3551	31.3513	31.4733	32.3335	31.301	32.5615	31.3476	32.2209	31.9765	32.1277	32.0099	31.5318	32.5135	32.0986	32.1308	32.3199	32.6837	32.5939	33.042	32.3355	33.1665	31.9152	32.463	31.5993	0	32.1438	-1.6672	-0.737426	2.6e-05	0.001601	Cytochrome P450 2F2	P33267	Cyp2f2
27.3424	26.5196	26.8962	27.5589	26.12	27.3227	26.3742	27.504	26.9957	27.5369	26.981	26.6625	27.6412	26.8414	27.073	27.4733	27.655	27.6062	27.4843	27.0309	27.387	26.9332	27.2679	26.7903	0	27.1249	-1.57412	-0.654547	0.000135	0.00481	Ras-related protein Rab-12	P35283	Rab12
28.3616	27.3326	27.2762	28.3247	27.3556	28.0768	27.69	28.8295	28.4129	28.4214	27.7625	27.9825	28.212	28.035	28.3199	27.8681	28.5765	28.2801	28.2363	28.3697	28.3946	27.4219	28.1551	27.1554	0	28.0355	-1.45996	-0.54593	0.001364	0.020852	Intercellular adhesion molecule 2	P35330	Icam2
26.2849	27.4363	27.726	26.2858	27.6166	26.5694	27.0952	26.4556	27.051	26.927	25.4921	27.7588	27.6958	27.5825	27.2359	27.2878	25.7143	27.2722	25.1377	26.2499	25.055	26.1506	25.5911	27.1429	0	26.7006	1.72368	0.785489	0.005563	0.053045	Tyrosine-protein phosphatase non-receptor type 1	P35821	Ptpn1
29.1437	29.98	29.8889	29.1925	29.6384	29.4988	29.0833	29.35	29.5773	29.0824	28.9559	29.3623	29.2516	29.5569	29.3185	29.3319	29.411	29.1807	29.4148	29.3476	29.5293	29.999	29.4873	29.9352	0	29.4382	1.26294	0.33679	0.007272	0.062165	60S ribosomal protein L18	P35980	Rpl18
22.3666	25.2968	23.8267	23.178	24.5461	23.0082	24.6695	22.6628	21.9408	21.6797	22.9131	23.1353	NaN	24.1095	22.933	NaN	NaN	21.9731	23.2523	22.7159	22.6409	24.2352	24.0818	24.3552	0.13	23.3105	2.43148	1.28183	0.000368	0.009448	Tyrosine-protein kinase BTK	P35991	Btk
24.9518	24.4113	24.8741	NaN	24.6593	NaN	24.0062	NaN	24.084	NaN	23.3665	23.985	23.6188	25.211	25.2557	22.6849	23.3678	22.3322	24.4932	22.259	23.7675	25.5894	25.238	24.4164	0.17	24.1286	2.42149	1.2759	0.000238	0.007156	Thromboxane-A synthase	P36423	Tbxas1
31.3241	30.8147	30.963	31.3826	30.6585	31.481	30.9744	31.2585	30.9669	31.2971	31.1616	30.9781	31.6383	31.2849	31.3049	31.5928	31.5342	31.5816	31.3762	31.5945	31.5362	30.6838	31.0772	30.7787	0	31.2185	-1.40424	-0.489791	0.000114	0.004446	NADPH--cytochrome P450 reductase	P37040	Por
32.1021	31.123	31.333	32.128	31.3118	31.9702	31.6381	32.2077	31.8595	32.1778	32.1887	31.8646	31.9376	31.7688	31.8797	32.2046	32.1797	31.8736	31.9641	31.8663	31.9893	31.5177	31.7348	30.9877	0	31.8254	-1.4276	-0.513589	0.000175	0.005705	Tight junction protein ZO-1	P39447	Tjp1
24.527	30.2101	30.294	24.5495	29.6958	NaN	30.0871	21.3726	29.0077	21.3726	25.8692	29.9721	NaN	30.0826	28.7645	23.1242	NaN	23.1405	23.4065	25.0502	24.0312	29.7698	28.8237	30.0028	0.13	26.8168	66.5606	6.0566	0	0	Arachidonate 15-lipoxygenase	P39654	Alox15
34.051	32.6536	33.0596	34.1016	32.5434	34.035	33.9102	34.3802	33.9226	34.2028	34.3938	33.7859	34.3485	33.5238	34.2793	34.4519	34.3248	34.2889	34.3467	33.8133	34.3372	33.6848	34.0958	32.876	0	33.8921	-1.68366	-0.751598	8.3e-05	0.003581	Indolethylamine N-methyltransferase	P40936	Inmt
28.4874	28.0444	28.3486	28.5136	28.2003	28.7256	28.4726	28.7004	28.2927	28.2476	28.1862	27.9182	28.9172	28.6767	28.5802	28.6042	29.2686	28.6541	29.2658	29.2189	29.2762	28.4166	28.2588	28.2479	0	28.5634	-1.37557	-0.460032	0.002518	0.031395	Long-chain-fatty-acid--CoA ligase 1	P41216	Acsl1
25.8657	24.8926	25.3463	26.6772	25.5927	25.0361	26.1471	26.1158	26.5172	26.0431	25.7334	25.3843	25.9744	25.5495	24.9248	25.3803	27.126	26.4798	26.9748	26.2685	26.5767	25.9736	25.6783	25.2375	0	25.8957	-1.52159	-0.605582	0.009423	0.074326	Leukemia inhibitory factor receptor	P42703	Lifr
31.207	30.2965	30.9378	31.2224	30.3836	31.3407	30.6086	30.7448	30.8656	30.7204	31.0265	30.4684	30.9427	30.6408	30.6465	30.869	30.9886	30.7113	31.4767	31.4274	31.279	30.7278	31.091	30.266	0	30.8704	-1.35976	-0.443352	0.001082	0.017865	Unconventional myosin-Ib	P46735	Myo1b
33.5649	33.0408	33.2775	33.7335	32.8451	33.6046	33.6423	33.729	33.7939	33.777	33.9219	33.4584	33.9243	33.4875	33.6346	33.936	34.1844	34.4976	34.2609	34.0694	34.3137	33.5287	34.0974	33.2536	0	33.7324	-1.41704	-0.502878	0.000924	0.015828	Aldehyde dehydrogenase, mitochondrial	P47738	Aldh2
29.4832	28.6925	28.7652	29.5434	28.3995	29.5818	29.0591	29.5104	29.3462	29.7831	29.159	28.8649	29.6	29.0954	29.1376	29.2619	29.9883	30.9223	29.4293	29.2752	29.2192	28.7561	29.3302	28.5737	0	29.2824	-1.60854	-0.685755	0.000121	0.004614	Aldehyde dehydrogenase, dimeric NADP-preferring	P47739	Aldh3a1
28.6689	29.1394	29.318	28.2559	29.0609	28.5045	28.6274	28.7647	28.8968	28.5803	28.4679	29.0922	28.3627	28.4442	28.5976	28.6834	28.3404	28.093	29.0588	29.2071	28.7671	29.3358	28.944	29.4103	0	28.7759	1.3116	0.391331	0.007386	0.062665	F-actin-capping protein subunit alpha-1	P47753	Capza1
24.9498	NaN	23.6557	NaN	NaN	25.2263	24.6023	NaN	24.6356	NaN	25.4042	NaN	24.4999	24.6926	NaN	NaN	25.1318	25.8005	24.1022	24.2426	23.9762	22.0864	22.2438	20.0743	0.33	24.0828	-3.18945	-1.67331	0.000832	0.015282	Insulin-like growth factor-binding protein 6	P47880	Igfbp6
30.024	30.3257	30.6981	29.3944	30.2217	29.9841	30.0514	29.7243	30.0267	30.0599	29.6654	29.945	29.3627	29.8919	29.5638	29.3144	29.7227	29.3866	30.0666	30.0372	29.7275	30.0464	29.9547	30.4914	0	29.9036	1.30329	0.382159	0.005346	0.051299	60S ribosomal protein L13	P47963	Rpl13
24.9862	27.3123	26.4367	25.4817	27.6835	24.601	26.575	24.84	26.6314	25.9205	25.377	26.7141	24.6173	27.6894	27.2448	26.1267	24.8814	24.9174	24.3254	25.2848	24.6397	27.3421	26.3695	27.6651	0	25.986	3.95449	1.98349	0	1e-06	Tyrosine-protein kinase SYK	P48025;P43404;Q8BZ25	Syk
33.4851	32.9919	32.8062	33.385	32.8308	33.4963	33.0207	33.585	33.2145	33.3342	33.3004	33.3669	33.5654	33.2466	33.5355	33.4651	33.489	33.4755	33.8048	33.9087	33.7481	33.5172	33.537	33.3266	0	33.3932	-1.2519	-0.324119	0.009523	0.074782	Annexin A5	P48036	Anxa5
29.6824	28.4725	28.5367	30.0208	28.5979	29.5712	29.9812	30.0454	29.7987	29.7736	29.8227	29.6412	30.0455	29.2803	30.1041	29.8295	29.873	29.714	30.076	30.2049	29.9775	29.0044	29.5495	28.927	0	29.6054	-1.54979	-0.632072	0.000396	0.009719	Protein 4,1	P48193	Epb41
27.8728	25.2283	26.8361	27.5463	25.9853	27.5647	27.2829	27.3252	27.8217	27.7105	27.5227	27.5374	26.9484	27.0604	27.2287	27.1352	28.4401	28.3565	27.6092	27.6305	27.5678	26.402	27.1284	26.7567	0	27.2707	-1.7297	-0.79052	0.000846	0.015333	Troponin I, cardiac muscle	P48787	Tnni3
24.7594	26.1673	25.5408	23.8705	25.8348	NaN	25.2937	NaN	24.7215	24.0988	NaN	25.5965	NaN	24.4511	24.6962	24.1537	22.8358	24.931	23.7746	23.9427	NaN	25.3734	24.0349	25.7565	0.21	24.7281	2.26335	1.17846	0.000207	0.006579	Arachidonate 5-lipoxygenase	P48999	Alox5
28.4988	26.4919	28.0653	28.9162	27.2669	29.0541	29.002	28.9408	28.9975	28.7685	29.2502	28.7936	29.4224	28.7344	29.7122	29.3855	29.3859	29.3135	29.1149	28.9587	28.9999	28.2243	28.6107	27.972	0	28.745	-1.65378	-0.725767	0.002034	0.027286	Erythrocyte membrane protein band 4,2	P49222	Epb42
22.829	29.5056	29.5274	24.8518	28.2594	22.85	31.0715	26.0853	30.6539	23.7716	28.1197	32.227	22.8669	30.8539	29.9278	25.3649	21.0956	24.6217	25.6845	25.0708	27.2731	31.033	31.0248	30.3611	0	27.2888	53.8703	5.75142	0	0	Eosinophil peroxidase;Eosinophil peroxidase light chain;Eosinophil peroxidase heavy chain	P49290	Epx
28.2866	29.1774	28.8319	28.5134	29.1354	28.2842	28.9092	27.9991	29.2054	29.1048	28.298	28.8383	27.6861	29.0344	28.5086	28.0908	27.8455	27.6069	26.5733	26.7038	27.0124	28.4261	27.8044	28.6547	0	28.2721	1.90336	0.928549	0.000148	0.005008	Hematopoietic lineage cell-specific protein	P49710	Hcls1
28.6599	27.3884	28.4605	28.5219	27.6704	28.5833	28.5275	28.8712	28.8609	28.8512	28.9679	28.7824	28.7893	28.6403	28.761	29.0358	29.1116	28.7681	29.244	29.3232	28.9251	28.5894	28.8364	27.9714	0	28.6726	-1.40278	-0.488293	0.003136	0.036031	Tropomodulin-1	P49813	Tmod1
32.2691	31.1367	31.5122	32.3256	31.0645	32.2263	31.8383	32.1272	31.9448	31.2277	32.2121	31.7071	32.822	32.2091	32.478	32.8259	32.5468	32.3118	31.9356	31.8218	32.3748	30.7498	31.5271	30.8658	0	31.9192	-1.60694	-0.684316	0.000504	0.011261	Caveolin-1	P49817	Cav1
27.865	28.4669	28.5423	27.6257	28.73	27.8382	28.0627	27.327	28.3203	27.844	27.6748	28.1732	27.1494	27.5138	27.6172	27.0829	27.4265	27.0276	27.986	28.6422	27.4976	28.6649	28.3408	28.8786	0	27.9291	1.60946	0.68658	0.000401	0.00978	Pro-cathepsin H;Cathepsin H mini chain;Cathepsin H;Cathepsin H heavy chain;Cathepsin H light chain	P49935	Ctsh
27.9836	27.0899	27.5916	27.7247	27.0411	28.1659	27.7767	28.1991	28.5815	28.4981	28.1912	28.2998	28.8516	28.411	28.3811	28.3012	28.9663	28.9292	28.5493	28.4805	28.6279	27.891	28.0168	27.2245	0	28.1572	-1.48943	-0.574761	0.002536	0.031532	Corticosteroid 11-beta-dehydrogenase isozyme 1	P50172	Hsd11b1
31.4277	30.0333	30.2796	31.2697	30.1979	31.2248	30.6685	31.196	30.822	31.1885	31.0253	30.9198	31.4476	30.8863	30.8989	31.5385	31.3021	31.3212	31.2849	31.3692	31.0901	30.7119	30.6318	29.4592	0	30.9248	-1.72032	-0.782681	5e-06	0.000385	Dimethylaniline monooxygenase [N-oxide-forming] 1	P50285	Fmo1
29.4303	28.9361	29.0515	29.4227	29.0515	29.3083	28.556	29.2107	28.8359	29.0492	29.3875	28.9965	29.5899	29.3005	29.2581	29.5821	29.5231	29.5031	29.6126	29.724	29.8775	29.3171	29.6064	29.3455	0	29.3115	-1.28737	-0.364424	0.005006	0.049196	Rab GDP dissociation inhibitor alpha	P50396	Gdi1
29.1084	29.3952	29.6297	28.1047	29.5848	28.5231	28.9726	28.5434	29.2265	28.3526	28.9233	28.9946	28.2586	29.2048	28.8647	28.5099	28.5009	28.6791	27.7141	27.854	28.0135	29.2237	28.4558	28.9925	0	28.7346	1.6809	0.74923	3.5e-05	0.001892	Pulmonary surfactant-associated protein D	P50404	Sftpd
25.6207	26.0098	25.631	25.0273	25.6066	NaN	25.4747	24.8599	25.5861	NaN	25.1787	25.8792	23.7441	26.1685	24.727	NaN	NaN	NaN	24.2622	24.2631	23.7964	25.462	25.2028	25.7068	0.21	25.1688	1.98993	0.992715	0.000405	0.009788	Arylsulfatase B	P50429	Arsb
29.763	30.5072	30.4658	29.4963	30.5176	29.4119	29.9582	29.6347	29.7664	29.5931	29.6934	29.7862	29.5496	29.8987	29.8551	29.7009	29.7766	29.772	30.0841	30.065	30.1097	30.3574	30.2954	30.9187	0	29.9574	1.38432	0.469179	0.001074	0.017799	V-type proton ATPase catalytic subunit A	P50516	Atp6v1a
27.8554	28.7402	28.3159	28.0162	28.958	28.1359	27.754	27.9649	28.292	27.9678	27.6529	28.349	27.4965	28.0198	27.9637	27.7716	27.7172	27.787	27.8281	28.1118	28.231	28.452	28.6582	29.0631	0	28.1293	1.44158	0.527656	0.000922	0.015828	V-type proton ATPase subunit E 1	P50518;Q9D593	Atp6v1e1
27.4663	24.8633	27.6372	26.9928	25.7191	27.4195	27.4042	26.7597	26.9675	27.8513	27.3246	26.7742	27.3901	27.4731	27.6565	27.628	28.6132	28.8131	28.3407	28.2951	27.9051	26.7528	27.5585	26.764	0	27.3487	-1.84518	-0.883761	0.001557	0.022799	Troponin T, cardiac muscle	P50752	Tnnt2
27.6805	26.7907	26.9055	27.301	26.7792	27.5026	26.8273	27.2806	26.9552	27.2714	27.4563	27.1638	27.3238	27.0552	27.1915	27.162	27.5232	27.9476	27.663	27.6416	27.5058	26.8358	27.3011	27.3348	0	27.2666	-1.38393	-0.468773	0.001603	0.023125	Glutathione synthetase	P51855	Gss
30.9995	30.2237	30.4068	30.9676	30.3831	30.7646	30.9539	31.0964	30.6568	31.0074	31.0139	30.9225	31.2088	30.9435	30.6032	31.1807	31.2573	31.2628	31.3173	31.3755	31.0914	30.6312	30.6369	30.5791	0	30.8952	-1.40225	-0.48774	0.00015	0.005033	Lumican	P51885	Lum
28.5452	27.1337	28.0762	28.941	26.9136	29.0833	27.3791	28.1744	27.4887	28.0911	28.6907	27.322	28.301	27.3629	27.3324	28.1291	28.0179	28.5163	29.4744	29.6102	29.2257	28.1491	28.4115	27.6533	0	28.1676	-2.16036	-1.11127	3e-06	0.000263	Serum paraoxonase/arylesterase 1	P52430	Pon1
25.2485	NaN	24.758	25.4604	NaN	24.9023	24.3093	NaN	NaN	NaN	NaN	NaN	NaN	NaN	NaN	25.2509	25.4905	25.5194	24.6057	24.8914	25.0358	24.0396	24.6605	24.6024	0.42	24.9125	-1.60451	-0.682129	0.003568	0.03884	Uridine-cytidine kinase 1	P52623	Uck1
25.8824	24.8466	25.6019	25.8781	24.9787	26.0953	23.2305	25.2979	25.5577	25.4345	26.1686	24.6497	25.2162	24.8782	24.1336	25.2139	25.2796	25.5527	26.2579	26.3973	26.3167	25.9126	25.8786	25.4802	0	25.4225	-1.68771	-0.755069	0.004463	0.045519	Ribonuclease UK114	P52760	Hrsp12
26.4061	24.3843	25.52	26.5982	24.9066	26.464	26.1425	26.6557	26.4699	26.9704	25.3711	26.4266	26.275	25.8872	26.4276	26.8367	27.2781	26.4198	26.5107	27.1417	26.8693	26.3301	26.4758	25.5107	0	26.2616	-1.66764	-0.737807	0.002688	0.03307	Ephrin-B1	P52795	Efnb1
29.4064	29.6322	29.597	29.0708	29.7491	29.2907	29.3734	29.6175	29.2672	29.1081	28.9969	29.2605	28.6548	29.0757	29.2773	28.9212	28.9363	28.7777	29.1622	29.0746	28.8365	29.3525	29.2067	29.7806	0	29.2261	1.27454	0.349978	0.006761	0.060295	60S ribosomal protein L10a	P53026	Rpl10a
32.2393	31.911	32.1663	32.2242	31.825	32.2684	31.9409	32.3751	32.2315	32.1765	32.2784	32.1371	32.0408	31.9408	32.0559	32.3402	32.3887	32.3836	32.2261	32.402	32.2824	31.9055	31.9858	31.7264	0	32.1438	-1.22664	-0.294717	0.006957	0.061195	Isocitrate dehydrogenase [NADP], mitochondrial	P54071	Idh2
27.3203	27.5463	27.0235	27.2948	27.7498	26.8587	27.8005	27.677	27.8282	27.494	26.8988	27.6865	26.5914	27.4544	27.4874	27.3591	26.9729	27.0332	27.3213	27.4835	26.9322	27.4759	27.6423	27.7818	0	27.3631	1.33487	0.416698	0.006656	0.059973	Stathmin	P54227	Stmn1
24.7501	26.4301	26.1871	24.4062	27.0001	24.7329	27.291	25.6707	26.6733	24.7067	26.2311	26.9013	25.206	26.2756	27.5359	25.6201	25.8454	25.5629	24.5215	26.0813	25.1987	27.4623	26.388	27.7712	0	26.0187	3.09435	1.62963	0	2.8e-05	Elastin	P54320	Eln
26.8117	25.9591	26.4093	26.6667	26.086	27.0253	26.2106	26.546	26.8527	26.5568	26.6144	26.2224	26.9178	26.6694	26.307	27.045	27.012	27.3131	27.4823	27.6804	27.8333	26.9808	27.2119	26.555	0	26.7904	-1.45608	-0.542086	0.004918	0.048638	Phospholipid transfer protein	P55065	Pltp
29.2975	28.3848	28.8196	29.2548	28.4851	29.3506	28.9949	29.5812	29.2269	29.3645	29.3415	29.2935	29.6333	29.4734	29.3006	29.6552	29.9037	29.1603	29.9169	30.2285	29.7622	29.323	29.4087	28.6685	0	29.3262	-1.45259	-0.538624	0.00068	0.014039	Cadherin-5	P55284	Cdh5
28.3176	29.3297	28.9137	27.8353	29.2542	27.7327	27.5634	28.1233	28.5395	27.9643	27.7381	28.4072	27.1825	28.5286	27.5608	27.95	27.8995	27.6349	28.0213	27.8395	27.5368	28.3715	28.3902	28.7241	0	28.1399	1.60063	0.678636	0.000411	0.009801	Alpha-2-macroglobulin receptor-associated protein	P55302	Lrpap1
28.3906	27.9291	27.4581	28.3797	27.7691	28.3424	28.0117	28.7226	28.1359	28.2959	27.9376	28.1556	28.2801	28.1003	28.2702	28.304	28.484	28.702	28.7042	28.5268	28.8524	27.9993	27.9286	28.0205	0	28.2375	-1.39062	-0.475724	0.000767	0.014757	Ectonucleoside triphosphate diphosphohydrolase 1	P55772	Entpd1
31.0538	30.6711	30.3191	30.9729	30.344	31.1022	30.0255	31.0602	30.3106	30.9106	31.3307	30.6156	30.491	30.3491	30.8112	31.0388	30.76	30.7737	30.7761	30.7627	30.755	30.3423	30.4901	30.1252	0	30.6746	-1.4205	-0.506403	0.00013	0.00467	Cytochrome b5	P56395	Cyb5a
27.9225	26.5711	26.1602	27.1931	26.6566	27.2578	25.8098	26.8363	26.7792	27.1351	26.8434	27.4578	27.0926	26.4321	27.0862	27.674	27.0714	27.8122	27.0299	26.8191	27.3629	26.7401	26.7264	26.2953	0	26.9486	-1.54136	-0.624199	0.001267	0.019856	ADP-ribosyl cyclase/cyclic ADP-ribose hydrolase 1	P56528	Cd38
26.8373	28.0166	28.0216	26.9668	28.1138	26.7268	27.8999	26.8744	27.4546	27.0934	26.9176	27.2763	27.0385	27.6174	26.9578	26.9816	26.6493	26.9448	27.1346	27.2788	26.8232	27.9027	27.3251	28.4301	0	27.3035	1.72322	0.785105	2.4e-05	0.001493	Endoplasmic reticulum resident protein 29	P57759	Erp29
30.2094	30.52	30.5425	30.0524	30.487	29.938	30.5193	30.2079	30.6883	30.3096	30.3328	30.6454	29.8747	30.1986	30.2136	29.9969	29.9891	30.0148	29.7882	29.6927	29.742	30.195	29.8516	30.1713	0	30.1742	1.27915	0.355187	0.003972	0.041737	Elongation factor 1-delta	P57776	Eef1d
32.547	33.0611	32.714	32.4011	33.0725	32.2297	32.5992	32.4351	32.4475	32.2918	32.3453	32.481	32.4227	32.8161	32.5118	32.6207	32.4952	32.5478	32.4688	32.1448	32.488	32.8507	32.6994	32.8099	0	32.5625	1.24375	0.314697	0.00673	0.060255	Elongation factor 2	P58252	Eef2
29.8525	29.3457	29.4353	29.8997	29.3346	30.0866	29.6692	30.2252	30.3344	30.4709	30.2072	30.0863	30.1591	30.2214	29.9936	30.0926	30.274	30.1085	30.1537	30.098	30.0663	29.7557	29.947	29.4157	0	29.968	-1.27816	-0.354064	0.006539	0.059122	Cingulin	P59242	Cgn
27.6253	26.7745	26.6105	27.4955	27.0514	27.6247	26.8742	26.9844	26.5996	27.5859	26.9532	26.2954	27.5096	27.499	26.9952	27.1127	27.6988	27.2979	27.0575	27.0925	26.8079	26.3314	26.828	26.0342	0	27.0308	-1.49305	-0.578265	0.001397	0.02121	Dedicator of cytokinesis protein 4	P59764	Dock4
30.6533	31.3651	31.0215	30.5386	31.3187	30.5948	31.0273	30.8498	31.0601	30.9032	30.7959	31.0354	30.7342	31.2646	31.0907	30.5076	30.7632	30.7282	31.0828	31.1858	30.8478	31.5099	31.0827	31.6345	0	30.9831	1.35255	0.435688	0.00052	0.011448	Eukaryotic initiation factor 4A-I	P60843	Eif4a1
26.4026	24.5382	26.0502	26.6426	25.3055	26.9001	26.5233	26.5869	26.1463	26.842	26.6223	26.4795	26.844	26.4751	26.4945	27.0967	26.9583	26.9639	27.6883	27.1407	27.1705	26.7213	27.2301	25.7045	0	26.5636	-1.69412	-0.760535	0.001304	0.02007	Fibroblast growth factor 1	P61148	Fgf1
26.6027	27.5448	27.6023	26.0009	27.5039	26.4077	27.3175	26.5269	27.1194	26.8698	26.3302	26.8078	26.751	27.0961	26.3749	26.7231	26.5922	26.7637	27.3889	27.3041	26.9193	27.5786	27.5266	28.0579	0	26.9879	1.53123	0.614688	0.001543	0.022768	Coatomer subunit zeta-1	P61924	Copz1
28.3699	27.3497	27.8464	27.9457	27.4748	28.3729	27.7054	27.7126	27.8153	28.2469	28.6256	28.1687	28.0143	27.653	28.112	27.9092	28.2108	27.5556	28.1509	28.7863	27.9591	27.2471	27.7229	27.4082	0	27.9318	-1.37643	-0.460932	0.003493	0.038573	Ras-related protein R-Ras2	P62071	Rras2
29.2173	29.6201	30.1553	29.1917	29.3975	29.4189	29.6002	29.7042	30.3854	29.4839	29.6072	29.6584	29.8092	29.8996	29.8979	29.0887	29.2735	29.1247	29.3812	29.7218	29.6071	29.8705	29.5959	29.9927	0	29.6126	1.31207	0.391843	0.00303	0.035389	40S ribosomal protein S6	P62754	Rps6
29.5348	30.6628	30.3569	29.552	30.5392	29.5233	29.8291	29.5783	29.6346	29.4308	29.4349	29.5065	29.3221	29.5006	29.6523	29.3413	29.2426	29.3996	29.5438	29.743	29.7377	30.1482	29.9391	30.4421	0	29.7331	1.44206	0.528132	0.000391	0.009709	V-type proton ATPase subunit B, brain isoform	P62814	Atp6v1b2
30.3518	29.9482	30.3059	30.5613	29.7388	30.348	30.443	30.592	30.4758	30.5191	30.5575	30.3592	30.9274	30.5148	30.8835	31.0317	31.1127	31.0023	31.2144	31.0909	31.0957	30.4078	30.8544	30.6483	0	30.6243	-1.30499	-0.384033	0.007182	0.061892	Ras-related protein Rap-1A	P62835	Rap1a
29.468	30.033	29.1321	28.9413	30.0635	29.2652	29.4146	29.2614	29.7387	29.1999	29.0765	29.3068	29.2456	29.2866	29.2222	28.7741	29.1639	28.6442	29.4628	28.8836	29.197	29.7188	29.5382	29.3368	0	29.3073	1.32378	0.404666	0.00332	0.037442	Translationally-controlled tumor protein	P63028	Tpt1
22.7376	25.2871	26.3861	23.9806	25.786	25.5367	25.0962	NaN	NaN	22.9494	23.1437	25.1082	22.6699	24.8245	24.5066	22.234	NaN	21.6504	23.3375	22.8122	22.7053	26.7942	25.1249	26.2966	0.13	24.2366	5.47253	2.45221	0	3.4e-05	Unconventional myosin-If	P70248	Myo1f
25.258	25.9908	26.3407	25.3517	26.1844	25.3206	25.7113	25.5109	NaN	25.3636	25.6854	25.7133	25.3735	25.8448	25.6564	25.4038	24.8003	25.3973	24.8801	24.9636	24.4537	25.6822	25.0621	25.801	0.042	25.4673	1.5013	0.586217	0.003597	0.038931	Ena/VASP-like protein	P70429	Evl
25.5969	26.4461	26.5127	25.9376	26.1349	25.2357	NaN	25.78	25.4455	25.817	26.3759	26.483	25.1419	26.1831	25.607	24.7448	25.1252	23.9862	25.8572	25.9265	25.1559	26.4205	25.963	26.4854	0.042	25.7549	1.65995	0.731136	0.002284	0.029371	Caspase-3;Caspase-3 subunit p17;Caspase-3 subunit p12	P70677	Casp3
26.3745	27.3004	26.3381	25.993	27.5595	25.7421	26.0818	25.8561	26.2652	25.585	25.518	26.2937	25.7221	26.8147	26.0934	26.0521	26.6692	25.1735	26.8723	26.7014	26.9713	27.6474	27.4637	27.6312	0	26.4467	1.70288	0.767978	0.002193	0.028814	CTP synthase 1	P70698	Ctps1
26.7698	27.7662	27.9256	26.5919	27.4674	26.5239	27.9353	27.7481	27.7685	27.9648	27.2333	28.1098	27.4912	28	28.0996	27.5765	27.6925	27.8152	26.7903	27.0022	26.7128	27.767	27.0662	27.9555	0	27.4906	1.49641	0.581508	0.002156	0.02861	Nucleobindin-2;Nesfatin-1	P81117	Nucb2
27.3368	27.4786	27.1765	27.499	27.9107	27.5188	27.9393	27.3141	27.2151	27.1967	27.4741	27.8823	27.1342	27.5825	27.6291	27.1619	27.0939	27.2177	27.1334	27.3011	27.276	27.7441	27.5535	28.2089	0	27.4574	1.30508	0.384142	0.007659	0.064138	Transforming growth factor-beta-induced protein ig-h3	P82198	Tgfbi
27.9981	27.4813	27.7458	28.2485	27.5189	28.1289	27.9868	28.3257	28.0582	28.1749	28.1135	28.0436	28.5723	27.8171	28.1391	28.376	28.4412	28.2885	28.7252	28.695	28.7137	28.1457	28.1919	27.8014	0	28.1555	-1.3819	-0.466656	0.001129	0.018305	Neuropilin-1	P97333	Nrp1
23.1926	26.6307	26.8126	22.3513	26.5262	23.3506	26.5924	23.1694	25.2128	23.9706	24.8913	26.3387	NaN	25.9336	25.6664	NaN	NaN	NaN	22.7576	22.7007	21.8509	26.2481	24.5969	27.0323	0.17	24.7913	8.04108	3.00739	0	1e-06	Neutrophil cytosol factor 4	P97369	Ncf4
25.3881	28.7388	29.0323	25.3732	27.9049	NaN	29.363	26.5579	29.2753	25.7894	27.635	29.6296	24.953	29.5154	28.2852	25.6322	23.143	24.4172	25.5734	25.546	26.02	29.081	28.6472	29.2421	0.042	27.1627	11.0938	3.47169	0	0	Eosinophil cationic protein 2	P97425	Ear2
NaN	28.4912	26.784	NaN	26.4969	NaN	28.7742	25.3035	27.8679	NaN	26.9512	28.5385	NaN	28.2018	27.1543	NaN	NaN	23.3711	24.7852	24.6903	24.6223	27.6612	27.5365	28.8248	0.29	26.8268	7.43508	2.89435	0	1.5e-05	Eosinophil cationic protein 1	P97426	Ear1
30.1956	29.4408	29.8657	30.3586	29.685	30.3656	29.7507	30.309	30.001	30.1638	30.2231	30.0053	29.9394	30.013	29.798	29.9538	30.2736	29.825	30.4397	30.5348	30.369	30.1108	30.36	29.6648	0	30.0686	-1.27069	-0.345607	0.004802	0.047799	Myosin phosphatase Rho-interacting protein	P97434	Mprip
28.1826	29.4603	28.9005	27.7795	29.5082	27.8392	29.2401	27.9256	28.7121	27.8971	28.1847	28.6884	28.1212	28.6147	28.5253	28.1478	27.9973	28.4003	28.2943	28.351	28.4622	29.1424	28.7036	29.3774	0	28.519	1.82349	0.8667	1e-06	0.000116	Aminopeptidase N	P97449	Anpep
29.42	29.8421	29.7745	29.1569	29.924	29.1436	29.2143	29.1822	28.8575	29.1008	29.0426	29.2247	29.1812	29.4605	29.5542	29.1645	29.0498	29.4217	29.0953	28.813	29.2368	29.8066	29.604	29.5233	0	29.3248	1.29369	0.371495	0.004081	0.042513	Glutamate--cysteine ligase catalytic subunit	P97494	Gclc
27.5125	25.6367	27.3281	28.0312	26.3576	27.7481	27.2818	27.8005	27.306	27.5293	27.6784	26.7372	28.4332	27.6429	27.269	28.1426	28.3492	28.3763	29.01	28.8928	28.5209	26.7588	27.3989	27.0155	0	27.6149	-2.26588	-1.18007	3e-06	0.000243	Dimethylaniline monooxygenase [N-oxide-forming] 3	P97501;Q8VHG0	Fmo3
28.4917	29.365	28.9162	28.0426	29.1034	28.0201	29.09	28.5554	28.584	28.5271	28.3069	29.3607	28.318	28.8973	28.9695	28.4621	28.6394	28.4324	28.255	28.0603	27.9824	29.1545	28.5841	28.8489	0	28.6236	1.59509	0.673634	1.2e-05	0.000882	Protein S100-G	P97816	S100g
28.5996	29.2902	28.7424	28.2476	29.2319	28.1799	28.4124	28.4375	28.5509	28.5393	28.119	28.7564	28.3347	28.8895	28.5244	28.4725	28.3685	28.3384	28.9892	29.1748	28.9264	29.5628	29.435	29.4995	0	28.7343	1.38798	0.47299	0.00353	0.038706	Dipeptidyl peptidase 1;Dipeptidyl peptidase 1 exclusion domain chain;Dipeptidyl peptidase 1 heavy chain;Dipeptidyl peptidase 1 light chain	P97821	Ctsc
29.9078	29.5986	29.5903	29.6908	29.3872	29.6883	29.7867	29.8159	29.6647	29.9587	30.0143	29.7969	30.2866	29.7701	30.0478	30.1819	30.1505	30.1955	30.1862	30.1938	30.2914	29.88	30.0455	29.5327	0	29.9026	-1.23696	-0.306795	0.009067	0.072581	Laminin subunit alpha-4	P97927	Lama4
26.3273	27.4287	27.1648	26.363	27.5224	25.4305	26.6442	26.1632	26.9034	26.0422	25.7218	26.7892	25.8219	27.0124	26.3505	26.0694	26.1033	26.0218	26.0374	26.1984	26.3199	27.488	26.548	27.6962	0	26.507	2.00294	1.00212	5e-06	0.000385	Disabled homolog 2	P98078	Dab2
26.2752	26.9374	26.8897	25.891	26.4749	26.0965	NaN	25.8054	25.9768	25.799	NaN	26.0546	25.2776	25.5543	26.1009	25.3936	25.6936	24.8862	26.0859	25.8039	25.4597	26.5865	26.2348	26.1649	0.083	25.9747	1.50717	0.59184	0.003937	0.041461	Probable phospholipid-transporting ATPase IH	P98197	Atp11a
33.4021	32.6996	31.6146	33.3835	32.7634	33.616	34.0159	34.4154	34.3539	34.3227	34.7441	33.497	33.7644	32.5013	33.9908	33.8605	34.6952	34.1033	33.6368	32.542	33.6431	32.9836	33.221	31.7836	0	33.4814	-1.7623	-0.817463	0.002216	0.028822	Apolipoprotein A-I;Proapolipoprotein A-I;Truncated apolipoprotein A-I	Q00623	Apoa1
29.5258	27.2217	NaN	28.5717	27.7365	28.8958	21.7093	24.8866	21.7161	26.4682	25.6215	24.714	27.2298	27.6042	27.0267	27.3468	27.6914	27.3575	NaN	NaN	NaN	19.9479	NaN	NaN	0.25	26.1817	-6.27649	-2.64996	0.001551	0.022782	Alpha-1-antitrypsin 1-3	Q00896	Serpina1c
33.6213	32.5596	32.4093	33.0429	32.6025	33.2682	32.3229	32.9359	33.2217	33.0597	32.8757	32.6515	32.8161	32.3154	32.9794	32.7842	33.6411	33.2406	33.4217	32.189	33.3391	32.5673	33.2637	32.2165	0	32.8894	-1.36479	-0.44868	0.004893	0.048492	Alpha-1-antitrypsin 1-4	Q00897	Serpina1d
29.8957	29.1307	29.7964	29.9681	29.0568	30.1155	29.4709	29.4099	29.2924	29.5325	30.0134	29.3207	29.8688	29.3227	29.2124	29.769	29.537	29.7046	30.3441	30.6844	30.1848	29.8785	30.0815	29.4526	0	29.7101	-1.38437	-0.469233	0.001934	0.026368	Ras suppressor protein 1	Q01730	Rsu1
29.344	27.6564	28.2372	28.9321	28.284	29.3691	27.7758	28.2279	27.9002	28.6362	28.6955	27.4943	29.1247	28.2752	28.7147	29.2163	28.7493	28.9561	28.7296	30.8428	29.1274	26.8826	29.2564	27.3805	0	28.5753	-2.12307	-1.08615	3.3e-05	0.001892	Aquaporin-1	Q02013	Aqp1
30.0707	29.6208	30.0777	30.1378	29.623	29.9429	29.7764	30.0354	29.8665	29.7981	30.1849	29.7415	30.2936	29.8878	29.6854	30.1363	29.9347	29.9861	30.0773	30.0361	30.1822	29.9199	29.8236	29.4958	0	29.9306	-1.22128	-0.28839	0.007408	0.062733	Catenin beta-1	Q02248	Ctnnb1
30.7683	29.7945	30.0479	30.4691	29.8806	30.6157	30.119	30.4623	30.0589	30.1187	30.5159	30.2702	30.524	30.14	30.3962	30.6135	30.4161	30.2017	30.9674	30.9039	30.8539	30.2931	30.5972	29.5524	0	30.3575	-1.38226	-0.467029	0.000671	0.013992	Junction plakoglobin	Q02257	Jup
30.2768	28.8533	29.7398	30.6014	29.0464	30.6225	30.6383	30.8679	30.7555	30.6072	30.8787	30.5454	30.9232	30.3766	31.1677	30.8937	30.7942	30.9806	31.049	30.6772	31.0788	30.1976	30.6841	29.807	0	30.5026	-1.54099	-0.623862	0.001658	0.023635	Ankyrin-1	Q02357	Ank1
33.5118	31.433	32.783	33.024	32.1053	32.9113	33.2015	32.7353	32.9094	33.1858	32.7199	32.7066	32.8143	32.6871	32.9661	33.0261	33.9493	34.0167	33.3199	33.1144	33.3884	32.0883	32.6858	32.4556	0	32.9058	-1.58184	-0.661605	0.000487	0.010943	Myosin-6	Q02566	Myh6
26.8189	28.5579	28.8453	28.099	28.2547	27.526	28.7596	28.22	29.1564	28.2807	27.9291	28.6385	26.9728	28.8636	28.7883	27.2714	27.0923	27.2923	26.5282	26.9799	26.1595	27.4385	28.1988	27.9094	0	27.8575	2.25185	1.17111	8e-06	0.000593	Ras-related C3 botulinum toxin substrate 2	Q05144	Rac2
31.3199	32.2811	31.7066	30.5256	32.0682	30.854	31.7417	31.0848	31.7376	31.2064	30.93	31.5052	30.7979	30.9793	31.1371	30.721	30.9832	30.3646	30.881	30.7081	30.7361	31.4459	31.2291	31.8716	0	31.2007	1.68715	0.754593	9e-06	0.000673	Fatty acid-binding protein, epidermal	Q05816	Fabp5
33.327	32.8058	32.089	33.682	32.8632	33.2275	32.7015	33.5915	32.9689	33.2167	33.2258	32.9491	32.6878	32.1068	33.0255	33.16	33.1025	33.1125	32.7153	32.8419	33.5694	31.4489	33.5	32.7468	0	32.9444	-1.44812	-0.53418	0.002801	0.034097	Uteroglobin	Q06318	Scgb1a1
25.8373	27.6256	27.024	26.0682	27.3979	25.5078	26.3468	25.6133	25.8694	26.2059	25.69	26.3953	27.1156	25.9859	25.8042	25.515	25.6325	25.2822	25.7265	26.3918	26.3246	26.5015	27.2501	27.0739	0	26.2577	1.67611	0.745121	0.001965	0.026548	Cation-independent mannose-6-phosphate receptor	Q07113	Igf2r
25.6362	25.7882	25.6794	24.5679	26.019	25.6388	25.6378	26.2169	26.1091	25.8114	24.7464	26.2716	24.9814	25.3843	25.184	25.2932	24.8474	25.0004	25.5092	25.0492	25.4884	26.2216	25.8161	26.0794	0	25.5407	1.45823	0.544218	0.009432	0.074326	Glia-derived nexin	Q07235	Serpine2
30.9947	30.2342	30.046	30.646	30.3503	30.772	30.3773	30.6517	30.3642	30.2721	30.3159	30.2848	30.6913	29.7258	30.2482	30.3838	30.573	30.5605	30.5808	30.1326	30.5942	29.9521	29.962	30.0577	0	30.3655	-1.32475	-0.405723	0.001145	0.018335	Calponin-1	Q08091	Cnn1
30.0283	29.2907	29.6252	30.0539	29.4268	30.2795	29.9393	29.8754	29.8282	30.1312	30.2387	29.7336	30.1149	29.7908	29.9405	30.0542	30.0473	29.4523	30.2908	30.3821	30.5649	29.4382	30.1412	29.5019	0	29.9237	-1.3383	-0.420405	0.001618	0.023241	Platelet endothelial cell adhesion molecule	Q08481	Pecam1
31.9438	30.809	31.3506	31.6727	31.0322	31.9069	31.0871	31.6438	31.2028	31.4851	31.4112	31.4351	31.7655	31.1027	31.6568	31.4718	31.5343	31.3501	32.0615	32.1447	32.4604	31.008	31.841	31.3154	0	31.5289	-1.41381	-0.499585	0.000855	0.015333	Platelet glycoprotein 4	Q08857	Cd36
24.61	26.5297	26.448	24.2135	26.4044	24.2127	25.7508	24.4362	27.3821	24.7345	24.9799	26.2166	23.8906	25.8395	25.781	23.0145	24.2745	24.0854	21.7074	22.0687	22.0311	26.474	23.1895	26.4323	0	24.7795	5.02273	2.32847	1e-06	0.000136	Neutrophil cytosol factor 1	Q09014	Ncf1
26.9025	26.8975	26.8701	27.616	26.7962	27.4192	26.8632	27.5685	26.9364	27.0956	27.6908	27.1297	27.5773	26.7429	27.0145	27.5679	26.9142	26.8002	27.5057	27.9645	27.6489	27.0614	26.666	26.5738	0	27.1593	-1.45111	-0.537152	0.001147	0.018335	Mitochondria-eating protein	Q0P557	Spata18
26.4279	24.4993	25.1663	26.01	25.5395	26.3056	25.8526	26.0551	25.7396	26.4793	25.9958	25.7667	26.5012	25.781	26.1196	26.7514	26.5611	26.7702	26.5768	26.7969	26.6011	25.8257	26.1886	25.3038	0	26.0673	-1.7802	-0.832039	0.000103	0.004137	Rhotekin-2	Q14B46	Rtkn2
24.6095	25.8668	25.8515	24.9104	25.3723	25.1924	25.7011	25.8663	26.0687	26.114	25.4405	26.2478	25.1968	26.2336	25.2178	25.3054	24.7744	25.6756	25.8431	25.7706	25.5131	26.3162	26.7393	26.375	0	25.6751	1.51378	0.598159	0.005647	0.053627	Minor histocompatibility protein HA-1	Q3TBD2	Hmha1
24.2988	25.1661	25.5352	23.2512	25.2215	23.5343	23.4041	23.7049	24.092	23.7376	NaN	24.8546	24.2056	25.3498	25.3355	24.1898	NaN	23.6738	24.7503	23.6974	23.9046	25.5657	24.1978	25.6006	0.083	24.4214	2.04779	1.03407	0.000371	0.009458	Stimulator of interferon genes protein	Q3TBT3	Tmem173
25.8906	26.6189	25.9445	25.6165	26.2358	25.7202	26.0765	25.7178	25.9124	25.3234	24.6211	25.7255	25.3001	26.4654	25.7741	25.2632	25.503	26.1473	25.7231	26.074	25.9978	26.3832	26.02	26.433	0	25.8536	1.45088	0.53693	0.005748	0.054124	Putative phospholipase B-like 2;Putative phospholipase B-like 2 28 kDa form;Putative phospholipase B-like 2 40 kDa form;Putative phospholipase B-like 2 15 kDa form	Q3TCN2	Plbd2
26.323	25.7416	25.5236	26.4523	24.9099	26.4742	26.2013	26.5011	26.8338	25.7253	26.2707	25.5953	26.5323	26.0195	26.0038	26.8232	26.4078	26.6005	27.4751	26.5257	27.0192	26.1217	26.5375	25.8888	0	26.2711	-1.52114	-0.605152	0.004146	0.042963	Secernin-3	Q3TMH2	Scrn3
19.7383	26.2851	26.2732	21.5616	26.4676	NaN	25.9023	20.8983	24.2145	21.0387	21.8268	24.4687	21.806	24.9629	22.3607	NaN	NaN	21.91	21.2047	21.1603	20.2839	26.6617	24.2978	26.4953	0.13	23.3247	17.9424	4.1653	0	0	Hexokinase-3	Q3TRM8	Hk3
27.7095	28.4072	28.5655	27.5748	28.5033	27.7878	28.5339	27.8552	28.0523	27.9813	27.9291	28.1089	27.8519	28.1028	28.2566	27.6684	27.8674	27.8238	28.3095	28.3102	28.4781	29.0272	28.7123	28.8539	0	28.178	1.44534	0.531411	0.000604	0.012936	UDP-N-acetylhexosamine pyrophosphorylase-like protein 1	Q3TW96	Uap1l1
27.836	26.912	26.8337	28.1923	26.938	28.1502	28.2061	28.2787	28.0165	27.8678	28.5228	27.757	28.4327	27.7	28.6277	28.4431	28.0909	28.265	27.9898	27.4788	27.886	27.0234	27.6686	26.4912	0	27.817	-1.55825	-0.639927	0.001785	0.024624	Dehydrogenase/reductase SDR family member 11	Q3U0B3	Dhrs11
29.1381	28.3525	28.7815	29.3161	28.5513	29.2112	29.0022	29.5495	29.1637	29.3595	29.3504	29.1767	29.4199	29.1964	29.3433	29.4925	29.5992	29.3518	29.6462	29.4319	29.5895	29.6198	29.3145	28.6396	0	29.2332	-1.32575	-0.406809	0.003259	0.037079	Ras-interacting protein 1	Q3U0S6	Rasip1
24.0539	25.5347	25.8616	24.714	25.1059	24.2788	25.6748	24.462	25.66	25.3698	NaN	25.6465	24.2943	25.2976	25.3914	24.7162	24.6817	25.6177	24.814	25.6035	25.2652	26.1069	25.6274	25.7003	0.042	25.1947	1.7148	0.778041	0.000771	0.014765	Tumor necrosis factor receptor type 1-associated DEATH domain protein	Q3U0V2	Tradd
23.9628	25.2605	25.5253	24.3474	24.902	24.4465	25.9217	23.8338	25.0969	24.8875	25.1433	25.2052	24.2189	25.0564	23.6917	NaN	24.0839	24.931	25.1877	24.8189	25.1703	25.9733	25.5204	25.7182	0.042	24.9089	1.59669	0.675081	0.007593	0.063704	G-protein-signaling modulator 3	Q3U1Z5	Gpsm3
25.1993	26.2347	25.9303	23.7939	25.6666	NaN	25.2478	NaN	25.547	NaN	NaN	25.5872	NaN	25.4362	25.238	NaN	24.707	NaN	24.1836	23.6046	NaN	25.3184	23.7249	25.032	0.33	25.0282	2.08872	1.06262	0.000815	0.015228	Voltage-gated hydrogen channel 1	Q3U2S8	Hvcn1
31.0545	30.1721	30.4606	30.7758	30.1281	30.9901	30.5884	31.2261	30.9216	31.0224	30.9476	30.8781	30.8687	30.5536	30.7715	31.1117	31.162	30.7587	31.0848	31.1377	30.9597	30.5187	30.983	29.9929	0	30.7945	-1.38041	-0.465091	0.000513	0.011366	LIM and calponin homology domains-containing protein 1	Q3UH68	Limch1
28.5095	27.4395	27.5071	28.6702	27.3874	28.3367	28.1083	28.422	28.1575	28.6386	28.38	28.3606	28.6781	28.1664	28.1895	28.2929	28.7542	28.5625	28.3462	28.6501	28.2831	27.5325	28.0099	27.0109	0	28.1831	-1.61947	-0.695519	4.8e-05	0.002389	Myocardial zonula adherens protein	Q3UIJ9	Myzap
27.9246	27.6571	27.569	28.0127	27.5578	28.009	28.3459	28.3821	28.1034	28.1755	28.4535	28.1361	28.452	28.2288	27.9858	28.8473	28.5887	28.6131	28.6392	28.5259	28.4887	28.0527	28.2147	27.868	0	28.2013	-1.33679	-0.418774	0.003891	0.04125	Methylcrotonoyl-CoA carboxylase beta chain, mitochondrial	Q3ULD5	Mccc2
29.7337	29.1658	29.0293	29.5526	29.2766	29.8016	29.0849	29.6217	29.4143	29.5636	29.5755	29.1583	29.5355	29.1457	29.636	29.9899	29.551	29.5357	29.9714	30.6369	29.9819	29.5263	29.7734	29.2137	0	29.5615	-1.37732	-0.461859	0.00101	0.016986	Integrin alpha-1	Q3V3R4	Itga1
27.567	26.5609	27.552	27.6644	26.7681	27.8517	27.8097	28.2523	28.046	28.2253	28.1258	27.9584	28.229	27.904	28.026	28.4141	28.2958	28.1223	28.5222	28.3048	28.6438	27.9113	28.239	27.688	0	27.9451	-1.40656	-0.492173	0.006142	0.056662	SH3 and multiple ankyrin repeat domains protein 3	Q4ACU6;Q80Z38	Shank3
26.4039	27.3573	27.1137	26.582	27.233	26.4518	27.2174	26.614	26.592	26.7803	26.6177	26.9247	26.8598	27.3055	27.0424	26.3504	26.3754	26.5296	26.478	26.1946	26.217	27.0603	26.944	27.2367	0	26.7701	1.51244	0.596879	0.000309	0.008493	Aldehyde dehydrogenase family 16 member A1	Q571I9	Aldh16a1
27.2742	26.694	26.6742	27.4637	26.7395	27.4722	27.1725	27.8239	27.2298	27.8142	27.8671	27.5156	28.006	27.6417	27.4917	27.9776	28.2005	27.6325	27.8923	28.0794	27.6356	27.4258	27.4445	26.8898	0	27.5024	-1.52147	-0.605466	0.000359	0.009364	Junctional protein associated with coronary artery disease	Q5DTX6	Jcad
25.1499	NaN	24.1543	24.8848	NaN	25.2219	NaN	NaN	24.4222	24.8389	NaN	NaN	NaN	NaN	NaN	NaN	24.9906	25.4314	24.4672	25.2684	25.5392	NaN	23.9714	24.1169	0.46	24.8044	-1.89449	-0.921807	0.000442	0.010399	Myosin-binding protein H-like	Q5FW53	Mybphl
NaN	NaN	23.4864	NaN	NaN	NaN	24.2796	NaN	NaN	25.0882	25.0233	24.3535	25.5484	24.9002	24.423	24.751	25.6092	25.0786	24.3519	24.4244	24.1135	24.2872	24.162	24.0108	0.29	24.5818	-1.56892	-0.649776	0.007975	0.065936	Rho guanine nucleotide exchange factor 15	Q5FWH6	Arhgef15
23.4203	27.459	27.2926	23.8229	26.9871	22.3952	26.4741	25.0044	25.9649	24.2647	24.5927	25.5369	24.1799	26.042	24.4848	24.2595	22.9286	23.0543	24.9848	24.9185	24.9448	27.3846	24.7748	27.2475	0	25.1008	4.83123	2.27239	0	5.2e-05	Unconventional myosin-Ig	Q5SUA5	Myo1g
29.878	29.1381	29.412	30.0015	29.2787	30.0236	29.4244	29.6425	29.6253	29.6689	29.6555	29.3982	29.9566	29.8824	29.7427	30.0081	29.9832	29.7726	30.3308	30.3283	30.4602	29.876	30.1899	29.4609	0	29.7974	-1.31336	-0.393266	0.003786	0.04043	Unconventional myosin-Id	Q5SYD0	Myo1d
25.7712	26.5986	26.759	25.784	26.3318	26.157	26.6866	26.5306	26.1236	25.7257	25.2115	25.9262	24.9673	26.172	26.1935	25.396	25.3763	26.076	25.8452	25.3136	26.1033	26.8305	26.672	27.084	0	26.0681	1.71328	0.776758	0.000286	0.008033	Ganglioside GM2 activator	Q60648	Gm2a
26.8923	27.8739	27.6283	26.711	27.8125	27.3965	27.4655	27.0226	26.509	26.6916	26.8912	26.9495	26.5847	27.6265	26.9756	26.6462	27.047	26.6172	27.6678	27.0182	27.4331	27.9983	27.6144	27.6569	0	27.1971	1.40821	0.493864	0.006512	0.059	Caprin-1	Q60865	Caprin1
25.8498	27.7683	26.8302	26.2655	27.5017	25.2881	26.7265	25.7946	26.528	25.2848	25.6858	26.8213	25.3534	27.4073	26.2707	25.8728	25.1666	25.5299	25.5087	25.1197	25.3979	27.4326	26.7861	27.5147	0	26.2377	2.84001	1.5059	0	7e-06	Cytochrome b-245 heavy chain	Q61093	Cybb
27.0371	26.5665	26.1945	27.1734	26.7864	27.0534	26.5184	26.6005	26.352	26.6396	26.6047	26.1548	26.993	26.3277	26.7704	26.8676	26.8334	27.3073	27.4775	27.1952	27.0923	26.8058	26.6973	26.7924	0	26.7851	-1.36416	-0.448015	0.005909	0.055072	Glutathione S-transferase theta-2	Q61133	Gstt2
NaN	32.5812	31.7525	NaN	32.4386	NaN	31.2426	NaN	30.4975	NaN	24.0403	31.6307	24.0403	31.3415	30.752	24.0403	NaN	24.0403	24.0403	24.0403	24.0403	31.3498	29.9826	32.1151	0.25	28.5537	167.207	7.38549	0	0	Arginase-1	Q61176	Arg1
26.1634	24.7655	23.5409	26.0389	24.6563	25.5423	23.6401	NaN	23.9462	23.5255	NaN	24.1999	NaN	NaN	NaN	NaN	NaN	24.7167	NaN	NaN	24.1607	NaN	NaN	23.4247	0.46	24.4862	-1.99968	-0.999772	0.005235	0.050776	Methylosome subunit pICln	Q61189	Clns1a
30.9529	32.4199	31.6467	30.8813	32.3135	30.3576	31.8062	30.9182	31.5341	30.9003	30.7052	31.7376	30.694	31.6463	31.6678	30.908	30.7416	30.9554	30.6485	30.8011	30.5929	31.8227	31.5109	32.1211	0	31.2618	2.09244	1.06519	0	1e-06	Prosaposin	Q61207	Psap
31.8469	32.6935	32.4181	31.7231	32.5859	31.6838	31.2234	30.7964	30.9434	30.8038	30.9087	31.3469	31.2272	32.2331	31.9175	31.3559	30.9581	31.2775	31.5608	31.5692	31.6878	32.2858	32.3147	32.6103	0	31.6655	1.63996	0.71366	0.000378	0.00952	Plastin-2	Q61233	Lcp1
28.8712	28.0577	28.2583	28.6828	27.8602	28.8298	28.2507	28.569	27.9241	28.6166	28.6162	28.1272	28.7266	28.6495	28.0646	28.7362	28.5812	28.6727	28.4676	28.8152	28.5223	28.0445	28.3151	27.8945	0	28.4231	-1.45229	-0.538327	8.4e-05	0.003585	Beta-2-syntrophin	Q61235	Sntb2
24.5979	25.8989	26.5943	24.9716	26.0382	25.143	26.0523	25.3441	26.1115	25.2238	25.1543	26.4719	25.2167	26.1702	26.0512	25.416	25.565	25.2329	24.6627	25.6794	25.1187	26.1609	25.9102	25.7429	0	25.6054	1.90578	0.930384	1.3e-05	0.000905	Sterol O-acyltransferase 1	Q61263	Soat1
26.3335	25.0982	25.8205	26.0113	25.2679	25.916	24.9171	25.5538	25.6883	26.0893	26.1592	25.8001	26.0643	26.1668	25.567	25.9997	26.26	26.3024	26.9626	27	26.6701	26.0654	26.1833	25.6303	0	25.9803	-1.5163	-0.600556	0.003402	0.038037	Serine/threonine-protein kinase receptor R3	Q61288	Acvrl1
29.1636	30.0382	29.7159	28.9362	30.0971	28.6057	29.0425	28.6664	29.3258	28.5209	28.4298	29.0932	28.2782	29.5536	29.1188	28.5651	28.523	28.8026	28.7431	28.7499	28.9976	30.0769	29.7206	29.3203	0	29.0869	1.81991	0.863868	1e-06	0.000142	Chitinase-3-like protein 1	Q61362	Chi3l1
28.6455	27.7749	28.259	28.3981	27.6151	28.4982	28.7001	28.7391	28.474	28.3472	28.7013	28.3718	28.9232	28.5766	28.666	28.8974	28.7596	28.9265	29.2618	29.2437	29.1557	28.5207	28.9499	27.3409	0	28.5728	-1.42615	-0.51213	0.002877	0.034728	Neprilysin	Q61391	Mme
27.9741	27.3859	27.3311	27.4273	26.9525	27.9272	27.7694	27.7427	27.7972	27.7109	27.692	27.5404	28.0477	27.4324	27.8573	28.0005	28.0585	28.0964	28.4581	28.3016	28.276	27.6856	28.2583	27.4165	0	27.7975	-1.31377	-0.393708	0.009932	0.076896	GTPase HRas;GTPase HRas, N-terminally processed	Q61411	Hras
NaN	26.7164	26.2007	NaN	26.5804	25.2199	25.7062	25.9613	25.6163	25.7844	24.9997	25.7642	NaN	25.6103	24.0911	NaN	NaN	NaN	23.3286	24.4335	22.5068	26.6588	24.2673	26.1709	0.25	25.312	2.23016	1.15715	0.004135	0.042949	Cytochrome b-245 light chain	Q61462	Cyba
24.917	25.9325	NaN	25.1861	25.7274	25.259	NaN	23.7558	NaN	NaN	25.4328	NaN	26.2477	26.8504	26.192	NaN	NaN	NaN	25.0824	25.8058	25.4244	25.4726	26.1823	25.4199	0.33	25.5555	1.66282	0.733635	0.008279	0.067705	Complement decay-accelerating factor, GPI-anchored	Q61475;Q61476	Cd55
29.6996	29.36	29.1034	29.618	29.2388	29.6433	29.5317	29.7936	29.3377	29.7166	29.7305	29.5728	29.6743	29.2395	29.6475	29.7063	29.8201	29.6687	29.9666	30.1488	29.81	29.5481	29.9137	29.1051	0	29.6081	-1.27536	-0.350908	0.003341	0.037442	CD166 antigen	Q61490	Alcam
27.5831	28.7025	29.0302	27.9689	28.6682	28.0776	28.971	28.4934	28.6738	28.6496	28.6432	28.8405	28.3485	28.6401	28.324	28.421	28.3655	28.5035	28.1497	28.439	28.5115	28.9256	28.7353	29.0172	0	28.5284	1.37148	0.455736	0.001364	0.020852	Golgi apparatus protein 1	Q61543	Glg1
26.3155	27.1333	27.0652	26.0871	27.2497	25.0675	25.7723	25.5585	26.1571	25.4833	24.921	26.1711	25.1317	25.5226	25.8209	25.5828	25.2242	25.4401	25.8106	25.7165	25.7702	27.2326	26.3442	27.188	0	25.9902	1.95535	0.967429	0.000126	0.004665	Fascin	Q61553	Fscn1
25.6909	27.193	27.4619	26.0165	27.7882	25.3048	26.9868	26.2486	26.6724	26.3022	25.6816	27.2612	24.4363	26.4337	27.1206	25.5439	25.6223	26.1545	25.6742	26.0066	25.8407	26.7467	26.9287	27.7111	0	26.3678	2.61357	1.38602	0	3.4e-05	Peptidyl-prolyl cis-trans isomerase FKBP10	Q61576	Fkbp10
29.6785	30.2271	30.1493	29.5759	29.6871	29.805	29.9856	29.0889	29.6629	29.5924	29.6359	30.0559	29.1567	30.4006	29.8244	29.4305	28.9513	29.6169	29.4891	29.3831	29.2813	30.2349	30.2522	30.4829	0	29.7354	1.56938	0.650198	1.4e-05	0.000929	Rho GDP-dissociation inhibitor 2	Q61599	Arhgdib
27.5266	29.5237	29.1237	26.8837	29.3655	26.7648	27.9201	26.4799	28.1051	26.9432	25.6929	27.7285	26.638	28.2586	27.9452	26.5396	26.955	26.8416	27.1666	27.2955	26.9998	28.6923	28.144	29.0777	0	27.6088	3.27112	1.70979	0	3e-06	Macrophage mannose receptor 1	Q61830	Mrc1
33.6831	32.6556	32.6153	33.4775	32.9511	33.6256	33.4099	33.8839	33.8754	33.6885	33.6995	33.4254	33.8198	33.1463	33.4806	33.4982	33.9536	34.3387	33.8089	33.3803	34.015	32.9828	33.4991	33.6202	0	33.5222	-1.43142	-0.517448	0.000847	0.015333	Alpha-2-macroglobulin;Alpha-2-macroglobulin 165 kDa subunit;Alpha-2-macroglobulin 35 kDa subunit	Q61838	A2m
28.4943	31.3829	31.1223	26.7926	30.898	24.4363	31.3376	27.4465	31.499	23.5426	28.5544	31.7602	24.9747	31.3677	31.5	24.433	NaN	24.9706	25.7544	25.0503	27.5662	30.8891	31.1166	30.8116	0.042	28.5087	37.8643	5.24277	0	0	Bone marrow proteoglycan;Eosinophil granule major basic protein	Q61878	Prg2
32.9159	31.9864	32.2042	32.7355	31.9988	32.833	32.6398	32.9075	32.6641	32.9004	32.9891	32.5222	32.9884	32.5639	32.7964	33.0015	33.1648	32.9597	33.0095	33.0023	32.9381	32.4316	32.7751	32.11	0	32.7099	-1.43702	-0.52308	0.000112	0.00442	Myosin-10	Q61879	Myh10
23.0283	24.3236	NaN	NaN	24.4205	23.4322	NaN	NaN	24.2923	24.2969	NaN	24.4228	NaN	24.2083	NaN	NaN	NaN	NaN	22.9711	23.4546	23.2843	25.3789	24.1474	24.7155	0.42	24.0269	2.11027	1.07743	0.000214	0.006714	DNA replication licensing factor MCM7	Q61881	Mcm7
30.2279	29.2323	29.3544	30.3493	29.3357	29.869	29.9607	30.1466	30.217	30.2281	30.1844	29.9024	30.1042	29.6106	29.6931	30.1827	30.5683	30.5807	30.5776	30.4094	30.8345	29.7977	30.3943	29.6482	0	30.0587	-1.50248	-0.587343	0.000119	0.004579	Mimecan	Q62000	Ogn
34.6885	33.2171	33.7372	34.7014	33.1474	34.9102	34.3675	34.7918	34.1661	34.4244	34.9755	34.3066	34.2891	34.0068	34.3564	34.4679	34.4943	34.3894	34.4968	34.4914	34.4495	33.9823	34.3999	32.9113	0	34.257	-1.6355	-0.709735	9.9e-05	0.004087	Advanced glycosylation end product-specific receptor	Q62151	Ager
29.6078	28.6168	28.9158	29.4139	28.6448	29.3407	28.9152	29.261	29.1855	29.3788	29.2439	28.9192	29.1979	28.6263	29.1035	29.3442	29.3027	28.9517	29.6686	29.845	29.7309	28.8895	29.7058	28.653	0	29.1859	-1.39637	-0.481682	0.000766	0.014757	Transforming growth factor beta-1-induced transcript 1 protein	Q62219	Tgfb1i1
34.5743	33.6842	33.883	34.3364	33.7913	34.3831	34.0118	34.4416	34.2236	34.346	34.3125	34.2042	34.3901	34.1168	34.212	34.367	34.4567	34.3265	34.2911	34.1988	34.2667	33.966	34.2388	33.5011	0	34.1885	-1.29775	-0.376011	0.002227	0.028854	Spectrin beta chain, non-erythrocytic 1	Q62261	Sptbn1
28.389	27.1847	27.5033	28.4632	27.2508	28.3072	28.0671	28.3759	27.9607	28.4486	28.7245	28.3189	28.5175	28.1029	28.3714	28.4102	28.8566	28.4576	28.3205	28.5175	28.3317	27.3124	28.0745	27.2389	0	28.1461	-1.63404	-0.708445	5e-05	0.002441	Sorbin and SH3 domain-containing protein 1	Q62417	Sorbs1
28.2799	29.1395	29.2436	28.6972	29.2018	28.1851	29.3027	28.6981	29.0444	28.6133	28.7076	29.1103	28.6984	29.1201	28.7111	28.6171	28.6387	28.3907	28.2914	28.2769	28.6185	28.9058	29.2931	29.0058	0	28.7829	1.49656	0.58165	2.7e-05	0.001636	Osteoclast-stimulating factor 1	Q62422	Ostf1
29.504	30.3147	30.4022	29.616	30.1894	29.5807	29.5753	29.7358	30.1393	29.7655	29.6776	29.6189	29.6992	29.54	29.9769	29.3851	29.5004	28.8876	29.3558	29.1158	29.6999	29.8417	29.9341	30.0548	0	29.7129	1.37619	0.46068	0.000876	0.015502	Cystatin-B	Q62426	Cstb
29.4506	28.8264	29.3092	29.9456	28.9332	29.9503	29.587	29.8273	29.8513	29.6373	29.8749	29.5848	30.2619	29.767	29.652	30.3288	30.0945	29.9129	29.9475	29.8185	30.0483	29.3086	29.7543	28.7055	0	29.6824	-1.45561	-0.541626	0.000377	0.00952	Integrin alpha-3;Integrin alpha-3 heavy chain;Integrin alpha-3 light chain	Q62470	Itga3
30.3356	29.9498	29.6074	30.1681	29.9887	30.3845	30.1867	30.1399	30.5976	30.3108	30.4925	30.257	30.3076	30.0729	30.1562	30.636	30.4039	30.5525	30.7299	30.7877	30.8586	30.3017	30.4207	30.0652	0	30.3213	-1.25179	-0.323999	0.008877	0.071692	Zyxin	Q62523	Zyx
32.9354	31.2804	31.7664	32.7194	31.8116	33.0229	32.1939	32.938	32.3728	32.6986	32.6074	32.4801	33.0197	32.5371	32.656	33.0112	32.8348	32.758	32.8014	32.7885	33.0069	32.1989	32.4943	31.4598	0	32.5164	-1.67404	-0.743332	1.3e-05	0.00089	Serum deprivation-response protein	Q63918	Sdpr
26.5756	25.3089	25.9104	26.783	25.8306	26.8212	26.335	26.5624	26.3956	26.0806	26.4562	25.8589	27.0457	26.3817	25.9031	27.2799	26.6027	27.0342	27.1197	27.8433	27.0749	26.3387	26.8773	25.8573	0	26.5115	-1.71354	-0.77698	0.000292	0.008137	Endoglin	Q63961	Eng
27.7867	27.0085	27.1585	27.7858	26.818	27.8113	27.9483	27.9846	27.7446	27.9076	28.302	27.9228	28.1156	27.7894	27.8568	28.1837	28.1602	28.2934	28.321	28.3384	28.4062	27.7176	28.3027	26.6426	0	27.8461	-1.4847	-0.570176	0.001449	0.021777	InaD-like protein	Q63ZW7	Inadl
29.2107	28.1704	28.2605	28.3338	28.0667	28.9708	28.2309	28.6781	28.1625	28.573	29.1494	28.7803	29.197	28.3473	29.0227	28.7648	28.5024	28.3966	28.8764	28.7374	28.3748	28.4961	27.9075	27.8174	0	28.5428	-1.3704	-0.454593	0.003238	0.037005	Hematopoietic progenitor cell antigen CD34	Q64314	Cd34
26.5162	25.6634	25.5063	26.4014	25.217	25.827	26.4462	26.3585	26.2431	25.776	26.1452	25.4418	26.1657	25.6659	25.2971	26.2302	26.3142	27.192	27.3899	27.0382	27.3679	26.3078	26.2387	26.2911	0	26.21	-1.59105	-0.669982	0.002975	0.035256	Alcohol dehydrogenase class 4 mu/sigma chain	Q64437	Adh7
29.3566	28.8513	29.8148	29.9666	28.7659	29.6779	29.3754	29.7924	29.7522	29.6352	29.527	29.2251	29.9766	29.2974	29.7506	29.7971	29.7114	29.5423	30.2029	30.5049	30.1737	29.6381	30.0254	29.0014	0	29.6401	-1.34432	-0.426872	0.005693	0.053836	Carbonic anhydrase 4	Q64444	Ca4
31.0252	29.0728	29.8111	31.375	29.3645	31.1263	29.7695	30.8382	30.4908	30.5392	30.8676	30.4383	31.3955	30.9933	30.829	31.257	31.5443	30.7097	30.8374	30.1318	31.2097	30.1322	30.3989	28.5361	0	30.5289	-2.00533	-1.00384	3e-05	0.001744	Cytochrome P450 4B1	Q64462;Q6A152	Cyp4b1
25.2812	25.7687	26.3367	24.9585	25.7014	25.0316	25.8685	25.4303	25.8739	25.7981	25.2747	25.3051	24.9228	25.1669	25.2892	24.4182	24.6662	24.705	25.5285	25.2078	25.1173	25.5859	25.5009	25.7658	0	25.3543	1.46215	0.548089	0.006826	0.060527	Glycerol kinase	Q64516;Q9WU65	Gk
29.2465	28.7325	29.0007	29.5271	28.7089	29.4605	29.3221	29.2882	28.9595	29.4713	29.4242	29.1038	29.0382	29.3896	29.2485	29.5446	29.3715	29.1399	29.15	29.2877	29.2888	28.8006	28.9098	28.5624	0	29.1657	-1.27439	-0.349809	0.004725	0.047405	Sarcoplasmic/endoplasmic reticulum calcium ATPase 3	Q64518	Atp2a3
34.0064	33.3335	33.3693	33.8056	33.2681	33.9417	33.8503	34.2679	34.0337	34.0703	34.1838	33.9023	34.0503	33.7437	34.0025	34.2985	34.17	34.1153	34.2282	34.1849	34.0152	33.6455	33.9038	33.3629	0	33.9064	-1.3461	-0.428789	0.001109	0.018109	Vinculin	Q64727	Vcl
26.4949	27.5594	27.6923	26.3978	27.3226	26.7288	26.8262	26.7036	27.0581	26.8051	26.5592	26.8498	26.9006	27.4157	26.9475	26.6544	26.983	26.5918	27.1374	27.1766	27.21	27.5927	27.5135	27.6213	0	27.0309	1.42737	0.513359	0.002133	0.028398	Methionine--tRNA ligase, cytoplasmic	Q68FL6	Mars
26.5426	24.9451	25.8788	26.246	25.4224	26.6263	26.2462	26.7876	26.6722	26.9507	26.7285	26.6248	26.7628	26.4098	26.8424	26.6902	27.2368	26.783	27.1885	27.599	27.3675	26.3826	27.2379	25.9175	0	26.5871	-1.57007	-0.650828	0.003463	0.038342	Actin-binding LIM protein 3	Q69ZX8	Ablim3
28.0016	26.9616	27.6492	27.8716	26.9881	28.0893	27.6438	27.4726	27.4885	27.4826	27.7331	27.5479	27.9499	27.2426	27.4173	27.9696	27.7052	27.6751	28.0602	28.1171	28.1574	27.6475	28.0015	26.9372	0	27.6588	-1.37243	-0.45673	0.00297	0.035256	Leucine-rich repeat-containing protein 16A	Q6EDY6	Lrrc16a
27.3482	27.7646	27.951	27.417	27.5854	27.3891	27.7424	27.3041	27.4664	27.109	27.4962	27.7107	27.3072	27.7613	27.3301	27.2691	27.2472	27.298	27.2922	27.4665	27.5845	27.9563	27.7168	27.8212	0	27.5139	1.2846	0.361325	0.006246	0.057503	Nodal modulator 1	Q6GQT9	Nomo1
26.5282	25.3451	24.4077	26.5798	25.4627	26.723	25.5303	25.9926	26.4969	25.9822	26.1226	26.4265	26.4139	26.1744	26.4753	26.1695	26.8173	26.5151	26.5711	26.0269	26.8592	25.493	26.4907	24.5536	0	26.0899	-1.6173	-0.693584	0.00363	0.039046	KN motif and ankyrin repeat domain-containing protein 4	Q6P9J5	Kank4
25.346	26.5712	26.1903	25.572	26.2291	NaN	26.2115	NaN	26.5417	25.5122	25.4975	26.3	25.9791	26.8495	25.883	NaN	25.8447	25.7022	25.8327	25.7962	25.5214	26.3882	26.0958	26.2147	0.13	26.0038	1.57518	0.655518	0.000405	0.009788	Hematological and neurological expressed 1-like protein	Q6PGH2	Hn1l
27.2948	26.9679	27.0939	27.4989	26.9473	27.4517	27.1413	27.2328	27.112	27.0837	27.4815	26.6291	27.3015	26.8542	27.1374	27.4072	27.6789	27.2076	27.8808	27.639	27.4006	27.1413	27.2258	26.8478	0	27.2357	-1.33673	-0.418712	0.003751	0.040253	Calcium-transporting ATPase	Q6Q477	Atp2b4
34.3156	33.5354	33.5764	34.1029	33.3859	34.2303	33.884	34.3402	34.1936	34.1839	34.2546	34.005	34.1156	33.9053	34.1316	34.09	34.3506	34.1646	34.3588	34.3072	34.3131	33.8058	34.2306	33.2321	0	34.0422	-1.34983	-0.432774	0.001275	0.019885	Myosin-14	Q6URW6	Myh14
27.1617	29.2548	28.5903	27.8141	27.9475	27.3365	28.007	27.2063	27.6821	27.63	27.3875	27.6922	27.5669	28.2235	27.4404	27.4751	27.8768	26.627	27.9491	28.511	28.361	28.7684	28.3681	28.8073	0	27.9035	1.56368	0.644946	0.002252	0.029037	Nesprin-1	Q6ZWR6	Syne1
28.644	27.0188	27.8193	28.39	27.1925	28.6194	28.442	28.808	28.4529	28.8123	28.7017	28.5013	28.6444	28.4966	28.6698	28.7857	28.558	28.8807	29.2542	29.0538	29.0102	28.7795	28.7767	27.2364	0	28.4812	-1.57543	-0.655749	0.000975	0.016458	Synemin	Q70IV5	Synm
28.2061	27.7171	27.9831	28.2362	27.6261	28.3503	28.3339	28.3346	28.0459	28.281	28.6232	28.0545	28.3921	28.0435	28.0974	28.2771	28.4561	27.9965	28.6528	28.4977	28.5502	28.1919	28.5305	27.7309	0	28.217	-1.26674	-0.34112	0.009955	0.076896	Talin-2	Q71LX4	Tln2
30.3838	30.8089	30.6137	30.3028	30.7717	30.1091	30.2723	30.1244	30.2617	30.2155	30.0554	30.2893	29.9295	30.3635	30.2028	30.004	30.1448	29.951	30.5349	30.2861	30.4497	30.8255	30.5136	30.7701	0	30.341	1.25347	0.325922	0.006459	0.058868	Staphylococcal nuclease domain-containing protein 1	Q78PY7	Snd1
25.1543	25.8504	25.3803	25.056	25.8517	24.4978	26.0278	24.5714	25.3068	24.9109	24.2796	23.7069	24.1075	24.7	24.5743	24.0022	24.7825	25.6016	24.4375	24.1208	24.4954	25.6767	25.7416	25.8365	0	24.9446	1.6419	0.71537	0.005974	0.05557	Lysosomal Pro-X carboxypeptidase	Q7TMR0	Prcp
23.7378	24.3086	25.1398	24.7919	24.5814	24.399	25.0164	23.7925	25.0101	24.309	25.0987	25.4757	23.9791	24.8299	24.0119	24.1937	23.699	24.2967	24.9535	24.6882	24.4633	25.289	25.4668	25.6833	0	24.634	1.56301	0.644328	0.007111	0.061711	Stromal membrane-associated protein 2	Q7TN29	Smap2
24.484	24.4462	24.8772	25.4664	23.5722	25.3616	25.5378	25.7972	23.7215	25.0256	25.6234	25.1048	25.6049	25.2647	25.3744	25.7727	25.9945	25.2179	26.1509	25.9792	25.8756	25.382	26.0717	24.0296	0	25.239	-1.63896	-0.712784	0.007311	0.062264	Tubulin polymerization-promoting protein	Q7TQD2	Tppp
28.9675	28.2184	28.8906	29.1097	28.0681	29.0175	28.6581	28.9089	28.7109	28.9708	28.9408	28.7289	28.9428	28.7447	28.6918	29.106	28.951	29.0783	29.0277	28.8574	29.1475	28.696	28.8866	27.6197	0	28.7892	-1.37973	-0.464388	0.001174	0.01857	Serine/threonine-protein kinase MRCK gamma	Q80UW5	Cdc42bpg
27.4555	26.373	26.4113	27.4101	26.5779	27.2422	26.666	27.1326	27.3493	27.1685	28.0413	27.59	27.6029	27.2793	27.0221	27.4363	27.6105	27.2654	27.6062	27.8218	27.3331	26.8882	26.6896	26.4125	0	27.1827	-1.54703	-0.629499	0.000461	0.010657	Transmembrane and coiled-coil domains protein 2	Q80W04	Tmcc2
26.0562	25.8019	26.3295	26.3385	25.6175	26.5088	26.2105	26.1224	26.0785	26.2898	26.4074	25.7615	27.5573	27.0953	26.4948	26.6642	27.7785	26.9099	26.0146	26.9185	26.3291	25.2884	26.0087	25.5945	0	26.3407	-1.49667	-0.581754	0.009039	0.072487	Threonine synthase-like 2	Q80W22	Thnsl2
28.0127	28.3241	28.53	27.5871	28.7992	27.8874	28.8108	27.957	28.0823	27.8977	27.9547	28.612	28.036	28.4248	28.2667	28.1647	27.7807	28.0323	27.9608	28.0872	28.3479	28.1871	28.6825	28.5952	0	28.2092	1.41985	0.505739	0.000326	0.008814	Collagen alpha-1(XIV) chain	Q80X19	Col14a1
24.0237	28.2451	27.5873	22.2051	28.2471	21.9915	26.4729	23.0484	26.2888	21.3515	21.9098	27.1467	21.7652	28.2331	25.2183	21.5818	19.5821	22.1094	22.9321	22.0419	21.0104	28.244	27.5327	28.9577	0	24.4886	45.4035	5.50473	0	0	Tenascin	Q80YX1	Tnc
25.5647	26.0342	26.274	25.5505	26.4087	25.0241	26.1088	25.3282	26.3205	NaN	26.0598	25.5552	NaN	25.8863	24.6705	25.074	NaN	NaN	24.7503	25.3043	24.3686	25.9894	25.6787	26.1848	0.17	25.6068	1.61802	0.694232	0.003148	0.036082	Phospholipase D4	Q8BG07	Pld4
26.7027	25.8813	26.2072	26.542	26.0655	26.7606	26.9894	27.0668	26.9995	27.2763	27.1638	26.8876	26.8645	26.7457	26.6799	27.4508	27.2035	26.8789	27.0267	27.1367	27.0302	26.4243	26.6518	26.6393	0	26.8031	-1.36313	-0.446926	0.008561	0.069515	Protein phosphatase 1 regulatory subunit 12B	Q8BG95	Ppp1r12b
25.262	24.6331	24.4592	25.5002	24.8079	25.5808	25.0993	25.6131	25.0147	25.4678	24.5001	25.2152	26.0218	25.1269	25.9101	25.635	25.5479	25.8096	25.5967	25.4771	25.5357	24.4592	25.5047	24.1898	0	25.2487	-1.47058	-0.556389	0.01	0.076896	Tumor-associated calcium signal transducer 2	Q8BGV3	Tacstd2
NaN	26.1404	NaN	NaN	25.2966	NaN	24.4323	NaN	26.5702	26.3503	NaN	24.527	NaN	NaN	NaN	NaN	28.1633	26.9744	27.3078	NaN	26.5793	26.6448	26.0748	26.8002	0.46	26.297	-2.40203	-1.26425	0.001101	0.018043	Complement component C8 beta chain	Q8BH35	C8b
25.3693	23.8689	25.3155	25.1092	24.6484	25.3407	25.3428	25.2677	24.7678	25.2049	25.9257	25.1023	25.6954	25.2315	25.487	25.5873	25.7584	25.8234	24.8844	25.5776	25.2904	24.4714	24.4523	24.4154	0	25.1641	-1.53819	-0.621235	0.004399	0.044972	Coronin-2B	Q8BH44	Coro2b
32.7833	31.46	32.1028	32.5614	31.8451	32.5853	32.1361	32.9648	32.8529	32.6011	33.0303	32.6014	33.1138	32.7833	32.5948	33.1103	33.3998	33.0258	33.4746	33.0582	33.3068	32.7481	33.0463	32.0272	0	32.7172	-1.53639	-0.619541	0.000389	0.009693	EH domain-containing protein 2	Q8BH64	Ehd2
26.4126	27.9594	27.2223	25.9962	27.9762	25.3428	27.7051	26.8418	27.3919	26.484	26.5554	27.7369	26.8214	27.6169	27.3493	26.4686	27.0795	27.1177	25.7015	26.5493	26.3755	26.5633	27.11	27.8651	0	26.9268	2.08153	1.05764	9e-06	0.000673	Reticulocalbin-3	Q8BH97	Rcn3
27.0068	NaN	25.6693	26.3468	25.5183	26.5173	26.6773	27.056	26.6742	26.5261	27.503	26.6899	27.4681	26.7562	26.9609	27.4522	27.2553	27.9244	26.468	26.8907	26.6481	24.948	26.1051	25.8131	0.042	26.6467	-1.76982	-0.8236	0.000795	0.014982	Lymphatic vessel endothelial hyaluronic acid receptor 1	Q8BHC0	Lyve1
30.3067	29.4487	30.0761	30.2917	29.5121	30.4563	30.044	30.3904	30.0729	30.2771	30.4555	30.1582	30.5908	30.1248	29.9983	30.5003	30.3546	30.0503	31.2781	31.5952	30.8374	30.6913	30.5695	30.0664	0	30.3394	-1.41298	-0.498737	0.002508	0.031363	Retinoic acid-induced protein 3	Q8BHL4	Gprc5a
26.3256	28.2855	26.5385	28.0836	27.9019	NaN	27.3736	26.6149	26.6566	26.9539	25.5269	27.1008	24.3944	27.2203	29.2112	24.9824	27.4313	NaN	27.3214	26.8951	26.4341	25.883	27.3307	27.9579	0.083	26.9283	1.93755	0.954233	0.007007	0.061398	Serine/threonine-protein kinase SMG1	Q8BKX6	Smg1
29.6665	30.5471	30.4712	29.9376	30.5742	29.3921	30.4141	29.831	30.4437	29.8855	29.9201	30.1359	29.4679	30.06	29.4388	29.395	29.4664	29.5987	29.3422	29.5949	29.2902	30.0071	29.8418	30.5236	0	29.8852	1.54149	0.624324	4.5e-05	0.002253	Cytoskeleton-associated protein 4	Q8BMK4	Ckap4
25.9361	27.1768	25.8752	26.2964	26.8959	25.2172	27.0215	26.766	26.4109	26.7223	26.8206	27.0162	25.9158	26.4078	26.9791	25.6029	25.7182	25.746	25.8302	25.5454	26.1979	26.6567	25.9751	26.4852	0	26.3006	1.51896	0.603085	0.004752	0.047405	Phostensin	Q8BQ30	Ppp1r18
27.7854	28.5865	28.3439	27.6261	28.5821	27.6273	28.0038	27.2982	28.2086	27.4597	27.661	27.8464	27.264	27.1827	27.7454	27.249	27.5429	27.3036	27.8646	27.8233	27.7066	28.1966	28.0024	28.4708	0	27.8075	1.46565	0.551537	0.000794	0.014982	V-type proton ATPase subunit H	Q8BVE3	Atp6v1h
32.1215	30.8131	31.1499	32.0801	30.9408	31.9156	31.5695	31.8481	31.8187	31.7989	32.0569	31.5111	32.2427	31.6282	31.7097	32.2194	32.1162	32.0851	32.3654	32.4144	32.1169	31.6331	32.2935	30.7364	0	31.7994	-1.59055	-0.66953	6.4e-05	0.003003	Chloride intracellular channel protein 5	Q8BXK9	Clic5
27.6768	26.6864	27.2717	28.6964	26.846	28.5289	28.0774	28.4919	28.7188	28.2694	28.8267	28.22	28.8421	28.2374	28.778	28.801	28.4876	28.4028	28.3287	28.5486	28.5305	27.8073	28.1358	27.4515	0	28.1942	-1.57526	-0.655593	0.001625	0.023263	Choline transporter-like protein 2	Q8BY89	Slc44a2
22.162	27.1209	26.2854	NaN	27.3121	22.6987	26.2023	24.9665	25.2813	24.7846	24.4266	25.5416	23.6223	26.0279	25.4034	NaN	23.4181	22.1968	23.9078	24.7677	24.3975	26.466	25.9335	27.0944	0.083	25.0008	5.59309	2.48364	0	1.4e-05	Rho GTPase-activating protein 25	Q8BYW1	Arhgap25
28.0545	27.4134	27.0999	27.9489	27.4166	28.2226	27.1343	27.5172	27.4074	27.4098	27.5745	27.3084	27.9191	27.2817	27.5732	28.2506	27.9503	28.138	28.3573	28.0873	28.318	27.7723	27.9922	27.0244	0	27.7155	-1.49325	-0.578455	0.000386	0.009669	Phosphoglucomutase-like protein 5	Q8BZF8	Pgm5
NaN	25.0165	25.0781	23.8693	25.1554	NaN	NaN	23.7874	24.5016	24.1082	24.0402	24.3186	24.2694	24.939	23.9295	24.235	23.0903	23.9092	24.2839	24.6953	24.3294	24.5925	24.6404	24.6595	0.13	24.3547	1.54432	0.626974	0.006826	0.060527	Conserved oligomeric Golgi complex subunit 5	Q8C0L8	Cog5
26.2148	27.2052	27.4258	25.8485	27.3763	26.3173	26.3997	24.8721	25.3975	24.587	25.1855	25.8424	22.9996	26.8987	25.5163	25.1423	23.5467	23.5542	24.1485	26.0617	24.8677	26.9607	26.486	27.1881	0	25.6684	3.33116	1.73602	1.2e-05	0.000855	Dedicator of cytokinesis protein 2	Q8C3J5	Dock2
NaN	24.8056	23.8414	25.3434	24.3803	24.672	NaN	25.9692	NaN	24.191	NaN	NaN	NaN	NaN	NaN	25.8286	NaN	NaN	24.9033	25.5324	25.3842	24.3882	24.4351	24.8758	0.42	24.8965	-1.70954	-0.773606	0.004739	0.047405	Pre-rRNA-processing protein TSR2 homolog	Q8C8T8	Tsr2
27.4175	27.1111	27.3979	28.2024	26.7243	28.1297	28.2183	28.4051	28.5643	28.4431	29.035	28.009	28.7789	28.1129	28.367	28.9373	28.6658	28.8881	28.6006	28.3054	28.4891	27.8906	27.7546	27.4622	0	28.1629	-1.62624	-0.701538	0.000602	0.012936	Core histone macro-H2A,2	Q8CCK0	H2afy2
28.5038	27.6625	27.9702	28.4284	27.7536	28.271	27.5396	28.5291	28.4861	28.4406	28.1674	27.9591	28.281	28.1051	28.3186	28.2501	28.4121	28.2042	28.6374	28.3963	28.227	28.1444	28.3801	27.4862	0	28.1897	-1.30399	-0.382929	0.005861	0.054741	Protein phosphatase 1F	Q8CGA0	Ppm1f
29.3839	28.5724	28.8134	29.5195	28.3007	29.4204	29.1628	29.7248	29.4716	29.6635	29.5538	29.3538	29.7035	29.181	29.7561	29.79	29.8387	29.667	29.7298	30.0262	30.0015	29.0642	29.8149	28.8284	0	29.4309	-1.48876	-0.574111	0.000346	0.009121	Tensin-2	Q8CGB6	Tns2
NaN	24.073	24.3729	NaN	24.4613	25.6973	NaN	24.7686	24.7662	24.9161	25.0451	24.7227	25.6165	25.0645	24.9631	25.404	25.2674	25.3379	24.5351	24.634	24.3789	23.7291	23.4308	23.9614	0.13	24.7212	-1.62465	-0.700129	0.004509	0.045688	Rho GTPase-activating protein 29	Q8CGF1	Arhgap29
29.2816	29.017	28.8033	29.1595	28.8539	29.0675	29.101	29.2607	29.3144	29.1693	29.2405	28.9081	29.4067	29.0406	28.7331	29.3493	29.3112	29.4614	29.4171	29.3102	29.5115	28.9674	29.1953	28.5124	0	29.1414	-1.27799	-0.353873	0.00293	0.035179	Delta-1-pyrroline-5-carboxylate dehydrogenase, mitochondrial	Q8CHT0	Aldh4a1
27.2411	26.3587	26.4848	27.4351	26.9375	27.6912	27.0134	27.8755	27.6033	27.6874	27.488	27.4661	27.7595	27.3861	27.0253	27.56	28.0722	27.3133	27.3563	27.4812	26.9569	26.7032	26.9748	26.3934	0	27.261	-1.50686	-0.59155	0.000956	0.016195	Epsin-2	Q8CHU3	Epn2
31.5261	30.7729	31.152	31.551	30.7504	31.51	31.0881	31.4562	31.0918	31.3495	31.4039	31.0585	31.6215	31.2559	31.5238	31.5923	31.5085	31.5091	31.6323	31.8256	31.6368	30.8987	31.2843	30.7613	0	31.3234	-1.40439	-0.489945	0.000128	0.004665	Fermitin family homolog 2	Q8CIB5	Fermt2
30.0128	30.3913	30.4842	29.7829	30.4295	29.7995	29.9654	29.745	29.7618	29.708	29.4557	30.0187	29.8018	30.2087	30.0407	29.7643	29.7244	29.7332	29.7996	29.862	29.8433	30.1557	30.2303	30.4302	0	29.9645	1.33856	0.42068	0.000458	0.010657	Coatomer subunit alpha;Xenin;Proxenin	Q8CIE6	Copa
27.1979	28.6889	27.9409	28.0962	28.4204	27.4461	28.2479	27.5608	28.1068	27.989	27.8259	28.0157	27.6418	28.7328	28.1626	27.0529	27.4942	27.2334	27.5239	27.0611	26.8735	28.6424	27.6034	28.5034	0	27.8359	1.76221	0.817386	1.7e-05	0.001106	1-phosphatidylinositol 4,5-bisphosphate phosphodiesterase gamma-2	Q8CIH5	Plcg2
26.1404	26.9419	26.9872	25.7359	26.5221	25.6278	27.0013	26.6551	26.6012	26.9237	26.3022	26.9004	26.3862	26.6785	26.5456	26.2074	26.2989	26.4791	26.3119	26.5376	26.5398	27.2347	26.8321	27.3806	0	26.5738	1.47031	0.556124	0.002038	0.027286	Pleckstrin homology domain-containing family O member 2	Q8K124	Plekho2
25.5373	26.7766	26.4946	25.6185	26.9572	25.2617	25.4494	25.5771	25.5164	25.1828	24.895	25.5209	25.4455	25.931	25.6743	25.1612	25.4716	25.2853	25.6304	26.3001	25.2866	26.9429	25.6909	26.7777	0	25.766	1.65014	0.722592	0.001601	0.023125	Procollagen galactosyltransferase 1	Q8K297	Colgalt1
32.1104	30.8917	31.2617	32.1893	30.7305	31.9942	31.7719	32.0982	31.9041	31.8764	32.0527	31.5961	32.2015	31.7578	31.8983	32.0832	32.1409	32.284	32.4494	32.1501	32.2515	31.9188	32.0944	30.8622	0	31.8571	-1.54509	-0.62769	0.000137	0.004862	Dimethylaniline monooxygenase [N-oxide-forming] 2	Q8K2I3	Fmo2
24.0431	22.4258	NaN	NaN	22.4206	24.0415	21.4198	NaN	NaN	NaN	23.669	21.9197	24.1537	NaN	NaN	NaN	NaN	23.9726	25.7473	25.9127	25.4459	24.8207	25.5103	24.162	0.38	23.9777	-2.60875	-1.38336	0.004308	0.044244	Protein eva-1 homolog B	Q8K2Y3	Eva1b
23.5801	25.2759	24.6804	24.0227	25.219	NaN	25.0765	23.9449	NaN	23.9071	24.6816	24.4167	NaN	24.9434	23.8174	23.4742	NaN	NaN	NaN	23.7426	23.6444	25.1049	23.355	24.8624	0.25	24.3194	1.74164	0.800442	0.002631	0.032457	SAM and SH3 domain-containing protein 3	Q8K352	Sash3
29.5896	29.4376	29.4642	29.9079	29.3256	29.7103	29.4329	29.7461	29.3544	29.6669	29.6104	29.4982	29.3555	29.2399	29.3899	29.8524	29.7068	29.9883	29.5925	29.4962	29.4505	29.4563	29.5714	28.9033	0	29.5311	-1.22843	-0.296819	0.009209	0.073334	NAD(P)H-hydrate epimerase	Q8K4Z3	Apoa1bp
NaN	28.9279	26.5328	NaN	29.3591	NaN	30.1202	NaN	30.4728	NaN	NaN	29.8032	NaN	NaN	29.5928	NaN	NaN	NaN	26.7618	26.2739	27.2713	27.1333	26.515	25.9318	0.46	28.0535	3.18187	1.66987	0.004342	0.044492	Biogenesis of lysosome-related organelles complex 1 subunit 5	Q8R015	Bloc1s5
26.2732	27.4555	26.8623	25.8708	27.4609	26.612	26.757	25.3067	26.7608	25.8527	NaN	26.2595	25.7675	26.2618	26.3972	25.1102	26.7064	25.9059	26.1275	26.6248	25.9632	26.8508	26.2307	26.946	0.042	26.3636	1.66931	0.739248	0.000868	0.015502	Sphingosine-1-phosphate lyase 1	Q8R0X7	Sgpl1
29.4798	27.6187	28.9096	29.3286	27.9979	29.5017	29.5733	29.667	29.7825	29.6355	29.5922	29.3196	30.3028	29.4391	29.7233	30.0852	29.8517	30.0171	29.4138	29.7553	28.9938	28.924	30.323	28.284	0	29.3966	-1.49697	-0.58204	0.008094	0.066515	Homeodomain-only protein	Q8R1H0	Hopx
22.5255	23.3168	23.6343	22.7705	23.8946	22.5875	23.7108	21.6923	22.7367	22.9548	22.8995	23.0139	22.7937	23.1259	NaN	22.531	22.4729	23.4187	23.4497	23.2694	23.9955	24.5132	23.9712	24.2623	0.042	23.1974	1.67485	0.744036	0.009393	0.074276	Fucose mutarotase	Q8R2K1	Fuom
NaN	25.4796	25.125	24.0318	25.6734	25.2124	NaN	NaN	25.5892	NaN	NaN	NaN	NaN	23.5731	NaN	NaN	NaN	22.6424	23.9742	23.0438	23.5128	26.7363	23.3209	25.7486	0.42	24.5474	2.67501	1.41954	0.001473	0.022059	CD177 antigen	Q8R2S8	Cd177
30.4312	29.2324	29.3255	30.0166	29.3969	30.2843	29.8289	29.8272	29.8939	29.9619	30.1062	29.814	30.4186	29.5475	29.9353	30.3329	30.556	29.9761	29.7841	30.1917	30.2005	29.5841	29.4552	28.4954	0	29.8582	-1.5798	-0.659743	4.4e-05	0.002239	Tetraspanin-8	Q8R3G9	Tspan8
25.7372	24.5352	25.2885	25.925	24.6738	25.8267	24.9645	24.7034	NaN	24.8001	25.4997	24.2015	24.867	24.7384	25.5304	24.8357	25.7233	25.04	25.765	26.3779	25.4306	24.1885	24.4193	24.767	0.042	25.1234	-1.61866	-0.694801	0.003525	0.038706	Myc target protein 1	Q8R411	Myct1
NaN	25.3751	25.2232	NaN	25.1085	NaN	24.7322	24.7275	24.9535	NaN	NaN	25.0552	24.4701	25.2247	25.5288	25.1476	NaN	NaN	22.7133	NaN	NaN	NaN	NaN	24.5958	0.46	24.835	1.77024	0.823944	0.006021	0.055886	Interleukin-1 receptor-associated kinase 4	Q8R4K2	Irak4
NaN	26.4762	26.8395	24.5959	26.033	24.6758	26.2631	25.8072	25.904	24.952	25.0555	25.1752	26.2046	26.8491	25.6853	24.254	24.1664	24.2306	24.4736	24.9935	24.1697	26.4094	25.5916	26.7625	0.042	25.4595	2.60729	1.38255	6e-06	0.000473	SH3 domain-containing kinase-binding protein 1	Q8R550	Sh3kbp1
26.2508	26.2337	26.4175	24.9377	26.1659	25.7063	25.9391	25.1594	26.4111	25.7547	25.3494	26.5907	24.9601	26.3432	25.7282	25.1631	24.5221	25.4108	23.9806	24.8107	23.9279	26.044	24.6392	25.9988	0	25.5185	1.96517	0.974652	0.000341	0.009069	Amyloid beta A4 precursor protein-binding family B member 1-interacting protein	Q8R5A3	Apbb1ip
23.3471	25.7005	NaN	23.2941	NaN	24.3675	NaN	26.4007	NaN	NaN	NaN	26.9058	NaN	NaN	26.6558	NaN	26.3276	NaN	24.6941	23.4504	24.3766	26.5385	25.5541	25.61	0.42	25.2302	3.09196	1.62852	0.000457	0.010657	Bifunctional ATP-dependent dihydroxyacetone kinase/FAD-AMP lyase (cyclizing);ATP-dependent dihydroxyacetone kinase;FAD-AMP lyase (cyclizing)	Q8VC30	Dak
28.7152	27.4904	29.0646	29.3869	28.212	29.3448	28.98	29.6622	28.9803	29.3132	29.0792	29.0972	29.6622	29.1461	29.683	29.8538	29.555	31.2067	29.4574	30.1369	29.7254	28.4205	29.4226	28.3089	0	29.246	-1.76843	-0.822471	0.000436	0.010299	15-hydroxyprostaglandin dehydrogenase [NAD(+)]	Q8VCC1	Hpgd
24.0104	NaN	25.0157	24.7266	21.7831	24.9076	NaN	23.8503	22.7019	24.7027	24.3218	17.9234	NaN	21.6295	21.1169	24.4863	25.3358	27.8956	26.2287	24.4863	24.5944	23.916	24.3659	24.0745	0.13	23.9083	-5.49917	-2.45921	0.000128	0.004665	Liver carboxylesterase 1	Q8VCC2	Ces1
27.5342	25.7567	26.7476	28.0944	25.8214	27.2071	26.9357	27.8807	28.0458	28.0988	28.0133	27.3303	28.1749	27.6647	28.3837	28.4037	28.4312	28.1077	27.9985	27.8193	28.0677	26.8078	27.0984	24.2267	0	27.4438	-2.27414	-1.18532	0.000192	0.006224	C-type lectin domain family 14 member A	Q8VCP9	Clec14a
32.8974	32.2618	32.5904	33.0092	32.3579	33.0845	32.6199	32.9021	32.7093	32.7116	32.9382	32.4851	32.9368	32.8445	32.6314	32.9905	33.1049	33.2415	33.2495	32.7197	33.3345	32.8281	33.1705	32.3257	0	32.831	-1.30933	-0.388835	0.002418	0.030655	Carboxylesterase 1D	Q8VCT4	Ces1d
29.2637	28.7344	29.0157	29.3123	28.6059	29.4638	29.1647	29.5291	29.2719	29.3142	29.375	28.9543	29.2969	29.1989	29.2218	29.5828	29.4292	29.9226	29.5593	29.4633	29.4072	28.8856	29.3874	28.8844	0	29.2602	-1.34333	-0.425812	0.000795	0.014982	Acyl-CoA synthetase family member 2, mitochondrial	Q8VCW8	Acsf2
29.5783	30.05	29.9891	29.3139	29.977	29.3256	29.9956	29.5909	29.7574	29.5357	29.448	29.8523	29.542	29.8972	29.6483	29.476	29.4461	29.4881	29.5189	29.5871	29.3643	30.0001	29.6572	30.1703	0	29.6754	1.34771	0.430513	0.000206	0.006579	Vigilin	Q8VDJ3	Hdlbp
26.2936	27.4599	27.7459	26.5116	27.4461	26.5771	26.1159	26.2717	26.5577	26.6502	25.4585	26.2763	25.3849	26.8174	25.8026	25.902	25.7208	25.7714	26.4	26.5982	26.5593	27.2298	26.8806	27.337	0	26.4904	1.64437	0.717535	0.001952	0.026484	Protein-methionine sulfoxide oxidase MICAL1	Q8VDP3	Mical1
29.6427	28.9754	29.3407	29.4111	29.1329	29.612	29.568	29.3334	29.5552	29.5907	29.7654	29.3363	29.5301	29.2477	29.4083	29.9648	29.4723	29.4477	29.4078	29.3819	29.7143	29.033	29.25	28.8672	0	29.4162	-1.24209	-0.312776	0.008405	0.068373	Paxillin	Q8VI36	Pxn
24.9454	24.8348	25.3288	24.8816	24.0043	25.5644	25.0148	25.1142	25.1612	25.7379	25.5092	25.0498	25.7702	25.3502	24.9646	25.6765	25.9218	27.2176	26.5323	26.0729	25.9717	25.1891	25.7778	25.6614	0	25.4689	-1.55964	-0.64121	0.008396	0.068373	Acyl-coenzyme A synthetase ACSM1, mitochondrial	Q91VA0	Acsm1
30.4068	29.0092	29.6208	30.3822	29.0618	30.3422	30.1798	30.3652	30.1539	30.1108	30.3212	30.2072	30.8826	30.3988	30.0867	30.3244	30.498	30.5394	30.2989	30.6615	30.1118	29.4049	29.3473	29.3206	0	30.0848	-1.6191	-0.695188	5.6e-05	0.00271	Plasmalemma vesicle-associated protein	Q91VC4	Plvap
30.8526	31.5739	31.4117	30.4814	31.4649	30.5419	31.028	30.4692	30.5745	30.4997	30.3466	30.7563	30.3578	30.6103	30.4336	30.3362	30.3116	30.1609	30.8368	30.8251	30.9074	31.4871	31.3046	31.728	0	30.8042	1.50728	0.591948	0.000268	0.007711	Ribonuclease inhibitor	Q91VI7	Rnh1
28.8637	29.3342	29.1333	28.6852	29.6186	28.3597	28.9129	28.8175	28.8676	28.9832	28.8211	29.0556	28.6348	28.9245	28.4963	28.3837	28.8203	28.5273	29.0959	28.7923	28.8859	29.3541	28.9333	29.6385	0	28.9141	1.29366	0.371457	0.007082	0.061701	Thioredoxin domain-containing protein 5	Q91W90	Txndc5
NaN	25.7422	25.0958	NaN	25.4791	25.4988	NaN	NaN	NaN	24.9453	NaN	24.5982	24.7857	25.4331	25.8511	24.1037	24.4122	NaN	24.0105	24.1156	24.3871	24.206	24.935	25.9089	0.29	24.9122	1.64443	0.71759	0.0072	0.061892	Sn1-specific diacylglycerol lipase beta	Q91WC9	Daglb
25.2196	24.4248	25.6215	25.9809	24.1972	25.0477	26.0823	26.2343	26.554	27.1054	26.2102	22.8658	26.7551	25.3456	25.0219	26.044	27.7504	29.2812	27.7558	27.098	27.8364	26.4565	27.3003	26.868	0	26.2107	-2.41521	-1.27215	0.003278	0.0372	Carboxylic ester hydrolase	Q91WU0	Ces1f
26.4841	27.704	27.8098	26.109	28.3392	26.1613	27.2131	25.7656	26.8788	25.4802	26.4336	26.5888	25.8471	26.5472	27.0916	26.1595	26.5116	24.6327	26.6438	26.2755	26.975	27.4017	26.5633	26.6526	0	26.5946	2.06903	1.04895	7.3e-05	0.003305	Acidic mammalian chitinase	Q91XA9	Chia
27.4605	26.0001	25.7191	26.8963	26.0645	27.1434	26.9952	27.6274	27.6101	27.6695	27.8034	27.4581	25.984	26.0359	26.2706	27.2731	26.7858	26.6332	26.9196	26.9799	26.8346	25.2241	26.5516	24.5919	0	26.6888	-1.80069	-0.848552	0.002031	0.027286	LIM and senescent cell antigen-like-containing domain protein 2	Q91XD2	Lims2
26.6474	25.8631	25.5931	26.7422	25.8468	26.7822	24.4904	26.3334	25.5965	26.488	26.17	26.1396	27.0303	26.3047	26.852	26.9389	26.2654	27.0825	26.6768	25.8794	26.944	26.1092	26.6141	25.304	0	26.2789	-1.65959	-0.730832	0.001424	0.021478	Pyridoxine-5-phosphate oxidase	Q91XF0	Pnpo
26.5579	27.6077	26.7869	26.5437	27.5301	26.3062	27.6215	26.4383	27.0107	27.1003	26.8039	27.2457	25.8896	26.6254	26.5277	25.7393	25.9307	26.359	25.4683	25.5191	25.4405	26.4169	26.1172	27.2874	0	26.5364	1.76351	0.818453	0.000506	0.011261	Brain acid soluble protein 1	Q91XV3	Basp1
25.9265	27.0715	26.6292	25.8364	27.0564	25.6563	26.3071	25.7689	25.7332	25.6175	26.4269	26.0819	25.8259	25.8232	25.9898	25.6629	25.1328	25.5264	25.6452	25.8506	25.7425	26.705	26.107	26.507	0	26.0263	1.54196	0.624763	0.001751	0.0243	Sorting nexin-4	Q91YJ2	Snx4
30.1215	30.8731	30.8223	30.4067	30.6219	30.0693	30.5622	30.3268	30.4083	30.2707	30.1932	30.4889	30.3318	30.656	30.3997	30.298	30.3586	30.4328	30.405	30.4752	30.3029	30.8948	30.475	31.0098	0	30.4669	1.27324	0.348506	0.002202	0.028814	Dolichyl-diphosphooligosaccharide--protein glycosyltransferase subunit 1	Q91YQ5	Rpn1
26.1017	26.897	26.7335	25.9703	26.6208	25.9898	26.6823	26.755	26.7405	26.2284	26.1124	26.5953	26.5044	26.5051	26.6776	26.2936	26.4062	26.4043	26.0227	26.2594	26.051	26.9138	26.6358	27.1241	0	26.4677	1.41454	0.50033	0.002211	0.028822	Calcium/calmodulin-dependent protein kinase type 1	Q91YS8	Camk1
29.4895	28.9641	29.3095	29.7518	28.9449	29.7264	29.1778	29.4372	29.3224	29.3628	29.2808	29.2308	29.4457	29.2355	29.5075	29.6774	29.4658	29.7668	29.6093	29.5177	29.6322	29.26	29.4025	28.8936	0	29.3922	-1.27158	-0.346619	0.003002	0.035287	Propionyl-CoA carboxylase alpha chain, mitochondrial	Q91ZA3	Pcca
24.0461	27.0197	26.3212	24.9141	27.1433	25.5791	26.6841	24.8709	25.4871	24.5133	26.1267	26.0965	24.257	24.95	24.8603	25.5545	24.4091	25.688	25.7128	26.2494	25.46	26.3868	26.2607	27.2072	0	25.6582	2.05135	1.03657	0.000766	0.014757	Retinoid-inducible serine carboxypeptidase	Q920A5	Scpep1
27.5481	28.0893	28.3277	27.5712	28.15	27.4257	27.92	27.2805	27.7497	27.1581	27.4326	27.6479	26.9365	27.7007	27.4992	27.2709	26.7088	27.0559	27.1348	27.4686	27.2089	28.0385	27.7909	28.1868	0	27.5542	1.59334	0.672052	4.4e-05	0.002239	Protein FAM49B	Q921M7	Fam49b
28.1128	28.8945	28.7087	28.3513	28.7264	28.0614	29.5141	28.7802	28.8678	28.1541	28.9183	29.2532	28.3606	29.1358	28.9491	28.5673	28.7419	28.7854	28.3052	28.5819	28.5447	29.047	28.5918	29.2863	0	28.7183	1.42974	0.515749	0.00048	0.010849	Leucine-rich repeat-containing protein 59	Q922Q8	Lrrc59
30.5688	31.1086	30.9699	30.3036	31.1429	30.2536	30.8115	30.2779	30.7014	30.2757	30.1858	30.704	30.4095	30.6628	30.2392	30.2377	30.2715	30.4166	30.4453	30.6713	30.4885	31.2583	31.2785	31.0208	0	30.6127	1.44405	0.530124	9.5e-05	0.00397	Protein disulfide-isomerase A6	Q922R8	Pdia6
31.1015	30.1961	30.367	31.0988	30.2551	31.4699	31.3649	31.515	31.2253	31.0921	31.8913	31.0216	31.5561	30.8896	31.6057	31.379	31.2042	31.3324	31.563	30.9776	31.2728	30.633	31.359	30.6133	0	31.1244	-1.39105	-0.476171	0.002853	0.034629	Flavin reductase (NADPH)	Q923D2	Blvrb
29.2294	28.0816	28.4852	28.8906	28.2129	29.192	28.8269	29.0377	28.962	28.8002	29.1778	28.6868	29.1749	29.0034	28.6999	28.6966	29.0529	28.8808	29.1965	29.5548	29.2679	28.7483	28.9385	28.3448	0	28.8809	-1.36904	-0.453161	0.001298	0.020068	Endothelial cell-selective adhesion molecule	Q925F2	Esam
26.525	25.8395	25.3856	26.3236	25.5447	26.5028	26.2307	26.3879	25.8824	26.1738	26.6686	26.0648	26.6984	25.8623	25.4891	26.213	26.2609	26.3501	25.9281	25.751	25.4157	25.4528	25.7695	25.2779	0	25.9999	-1.45099	-0.53704	0.004284	0.044092	Protein kinase C and casein kinase II substrate protein 3	Q99JB8	Pacsin3
28.3815	27.6004	27.2324	28.4764	27.6026	28.0369	28.1728	28.7428	28.4995	28.987	28.9102	28.8025	29.3579	28.8058	28.9621	29.198	29.1146	29.3711	28.9456	28.9158	29.3096	28.2017	28.8978	28.0451	0	28.6071	-1.56595	-0.647039	0.00122	0.019232	Tubulointerstitial nephritis antigen-like	Q99JR5	Tinagl1
31.1274	31.7983	31.2642	31.1375	31.6391	31.1643	31.1142	30.7848	30.8347	30.9173	30.6286	30.8504	30.545	30.9796	30.772	30.7064	30.6707	30.4216	31.0204	31.0494	31.0064	31.5588	31.0491	31.7878	0	31.0345	1.30202	0.380755	0.00738	0.062665	Actin-related protein 3	Q99JY9;Q641P0	Actr3
27.4514	27.6631	27.545	26.9862	28.0574	27.0642	26.6424	26.9047	27.0257	26.9027	26.8489	27.3507	26.6319	27.0853	27.2314	26.7548	27.039	26.5582	27.4404	27.1835	27.189	28.1758	27.3608	27.8851	0	27.2074	1.37563	0.460092	0.008348	0.068151	Pyridoxal-dependent decarboxylase domain-containing protein 1	Q99K01	Pdxdc1
27.3571	28.3745	27.9729	27.6972	28.494	27.8811	27.7205	27.0769	27.1394	26.9324	27.2234	27.5593	27.0917	27.4644	27.5116	27.1604	27.3523	27.2805	27.2787	27.8881	27.2519	27.9602	27.5376	28.2824	0	27.562	1.39063	0.475737	0.005007	0.049196	Transmembrane emp24 domain-containing protein 9	Q99KF1	Tmed9
27.369	28.296	28.6676	27.1877	28.2036	27.3026	28.4734	27.7495	27.7954	27.5813	27.6361	28.1841	27.4865	27.9546	27.7484	27.6044	27.5431	27.9248	27.7529	27.6914	27.8184	28.5099	27.7652	28.5723	0	27.8674	1.52523	0.609023	0.000141	0.004897	DnaJ homolog subfamily B member 11	Q99KV1	Dnajb11
29.8149	28.9848	29.3191	29.7706	29.0926	29.7495	29.7373	29.959	29.753	29.8597	30.2029	29.7252	29.9479	29.6104	29.6864	29.9895	29.9834	29.6383	30.2221	30.3332	29.8013	29.3998	29.6747	29.0017	0	29.7191	-1.40529	-0.490872	0.000342	0.009069	N(G),N(G)-dimethylarginine dimethylaminohydrolase 2	Q99LD8	Ddah2
NaN	24.7016	24.3982	22.9051	24.8138	24.2062	NaN	24.4601	24.3499	23.7122	NaN	25.5511	NaN	NaN	23.9087	NaN	NaN	NaN	NaN	24.4715	NaN	NaN	24.9463	24.6434	0.46	24.3899	1.63931	0.713091	0.009651	0.07553	Periodic tryptophan protein 1 homolog	Q99LL5	Pwp1
26.1479	27.3825	26.9344	26.4579	27.0559	26.0336	26.3221	26.5663	26.7838	26.0173	26.5344	26.8255	26.1704	26.7917	25.9618	25.4185	26.2381	26.4506	25.6919	26.2348	26.0504	26.5514	26.1713	27.2417	0	26.4181	1.48918	0.574523	0.003084	0.035819	Monoacylglycerol lipase ABHD12	Q99LR1	Abhd12
28.4144	28.133	28.3299	28.646	28.1732	28.6745	28.2888	28.6192	28.4775	28.7209	28.4347	28.3331	28.9349	28.701	28.5614	28.9662	28.8491	29.1673	29.3493	29.3723	29.325	28.7145	29.0869	28.6302	0	28.7043	-1.30947	-0.388988	0.007583	0.063704	Propionyl-CoA carboxylase beta chain, mitochondrial	Q99MN9	Pccb
27.6859	26.7981	27.2913	27.7493	27.0822	27.6293	27.877	27.2396	26.9492	27.0766	27.6624	27.0148	27.1462	27.1349	26.9967	27.2598	27.7134	27.6481	28.0442	27.7224	27.7789	27.3085	27.0325	26.913	0	27.3648	-1.35541	-0.438733	0.005063	0.049533	Asporin	Q99MQ4	Aspn
24.9228	27.2375	26.6848	25.2067	27.1063	25.1332	25.5878	24.3379	26.507	25.0935	24.5954	26.2761	24.3602	25.9418	26.1363	25.0469	NaN	25.3855	23.7303	22.7141	NaN	25.4316	23.133	25.8824	0.083	25.2932	2.63872	1.39984	0.000276	0.007888	Leupaxin	Q99N69	Lpxn
28.9091	28.5598	29.048	29.1468	28.5491	29.0622	28.522	28.8639	28.7018	28.3988	29.1833	28.5003	29.0484	28.8525	28.492	28.9583	29.0513	29.067	29.3557	29.2951	29.5401	28.9061	29.2712	28.4909	0	28.9072	-1.27461	-0.350058	0.009315	0.073918	Acetyl-coenzyme A synthetase 2-like, mitochondrial	Q99NB1	Acss1
30.6584	31.516	31.4649	30.4405	31.2188	30.3509	31.3916	30.9983	31.142	31.2164	31.0075	31.4294	30.8996	31.2353	30.9997	30.7587	30.7921	30.9738	30.4151	30.4717	30.425	31.1934	30.8843	31.2072	0	30.9621	1.43414	0.520187	0.00016	0.005339	Ribosome-binding protein 1	Q99PL5	Rrbp1
29.2293	29.8248	29.4809	28.8478	29.663	28.9187	29.2262	28.7906	28.9436	28.5812	28.8218	29.1515	28.4914	29.0823	28.8672	28.6836	29.0404	28.7237	28.8434	29.0797	28.8755	29.3772	29.1758	29.5932	0	29.0547	1.38246	0.467236	0.000707	0.014363	Cytosol aminopeptidase	Q9CPY7	Lap3
NaN	NaN	25.4093	25.8532	23.8299	NaN	NaN	27.2281	26.0933	27.1085	27.787	27.2477	27.4649	26.3151	27.1134	26.6818	27.2561	26.0579	25.9741	25.7253	26.3081	25.6289	24.8424	25.3573	0.17	26.2641	-1.88833	-0.917111	0.005852	0.054741	Transmembrane protein 100	Q9CQG9	Tmem100
29.5234	30.9796	30.3192	29.5984	30.8323	29.5799	30.1517	29.3237	29.9055	29.4607	28.9921	30.0434	28.948	30.4068	30.1808	29.1691	28.6579	29.1907	29.4786	29.3795	29.5031	30.4242	30.0174	30.7698	0	29.7848	2.1049	1.07375	0	7e-06	Coactosin-like protein	Q9CQI6	Cotl1
26.7026	26.7872	26.5242	25.5855	26.9108	25.7122	26.3417	26.075	26.6984	26.2843	25.9134	26.5127	26.0829	26.1785	25.9629	26.0154	25.8759	25.4923	25.848	26.1236	25.4536	26.5679	26.2942	25.9234	0	26.1611	1.40611	0.49171	0.007262	0.062165	Thioredoxin domain-containing protein 12	Q9CQU0	Txndc12
27.8443	27.4277	26.6261	27.7731	27.6347	28.0877	27.9875	27.8599	27.4309	27.7924	28.092	27.5049	28.1277	27.5913	27.8004	27.9171	27.8755	28.0757	28.6431	28.0496	28.2532	27.9777	28.2355	27.4443	0	27.8355	-1.34217	-0.424565	0.007195	0.061892	Calcium-regulated heat stable protein 1	Q9CR86	Carhsp1
31.4251	30.6863	30.8609	31.7395	30.3618	31.772	31.3906	31.5291	31.5806	31.4034	32.095	31.1738	31.6225	31.2785	31.3338	31.8312	31.5694	31.2129	31.5872	31.5001	31.8049	31.2895	31.6064	30.2811	0	31.3723	-1.45986	-0.545833	0.000624	0.01329	Tubulin polymerization-promoting protein family member 3	Q9CRB6	Tppp3
26.7199	NaN	25.7195	NaN	NaN	26.7819	27.4327	26.5162	26.3734	27.5787	26.9195	26.6711	NaN	25.8223	26.0175	27.8316	NaN	27.4351	26.897	26.6857	26.5835	NaN	26.6596	25.4581	0.25	26.6724	-1.65364	-0.725647	0.003003	0.035287	Partitioning defective 3 homolog B	Q9CSB4	Pard3b
29.2689	28.2907	28.4872	29.035	28.6025	29.084	28.9443	29.1293	28.9031	29.1349	29.2118	29.0839	29.091	28.9451	28.8976	29.0913	28.8106	29.3465	28.5723	28.9913	28.9	27.9527	28.658	28.4998	0	28.8722	-1.31116	-0.390839	0.004503	0.045688	N(G),N(G)-dimethylarginine dimethylaminohydrolase 1	Q9CWS0	Ddah1
28.188	28.8186	29.0372	27.775	28.8624	27.7686	28.4296	28.6279	28.8589	28.5084	28.0458	28.9457	29.052	29.2192	28.2724	27.9577	27.5988	28.1138	28.298	28.112	27.4829	28.6853	27.8721	28.7592	0	28.3871	1.50305	0.587896	0.001015	0.017002	Mesencephalic astrocyte-derived neurotrophic factor	Q9CXI5	Manf
29.244	30.0111	29.487	29.5	29.8004	29.0824	29.5747	29.367	29.5128	29.3359	29.5862	29.6481	29.1622	29.8052	29.4891	28.7399	29.0587	28.8986	28.8367	29.5156	28.9874	29.3103	28.8656	29.7937	0	29.3589	1.31446	0.394474	0.004214	0.043571	60S ribosomal protein L11	Q9CXW4	Rpl11
NaN	26.2247	25.5712	NaN	25.4397	NaN	25.2962	25.3784	25.3072	25.3196	24.8913	25.5792	25.2799	25.9046	25.438	24.9087	25.5257	24.2956	24.9325	24.7352	24.4066	25.8282	25.3227	25.4617	0.13	25.2879	1.52842	0.612037	0.003581	0.038881	Sorting nexin-7	Q9CY18	Snx7
26.659	27.2303	26.5835	26.4772	27.3961	26.1099	26.7216	25.8684	26.7405	26.7746	26.1131	27.3085	25.6888	26.8352	25.9881	25.6082	26.5177	25.3752	25.0466	25.276	25.2898	25.8492	26.1787	25.9501	0	26.2328	1.63411	0.708506	0.003121	0.036031	Cysteine-rich with EGF-like domain protein 2	Q9CYA0	Creld2
29.9759	28.891	29.7413	30.1921	29.2796	30.0694	29.4135	29.891	29.8889	29.9624	29.9059	29.6285	30.1123	29.8921	30.0839	30.1754	30.4707	30.2266	30.548	30.6906	30.4769	29.9093	30.2562	29.4356	0	29.9632	-1.44687	-0.53294	0.000463	0.010657	Heat shock 70 kDa protein 12B	Q9CZJ2	Hspa12b
28.7302	29.0887	29.0446	28.6483	29.008	28.444	29.0376	28.7024	28.7896	28.4438	28.6885	28.6406	28.5697	28.6354	28.6544	28.3994	28.3672	28.5716	28.1159	28.2918	28.4031	28.9411	28.6086	28.9941	0	28.6591	1.29053	0.367963	0.003131	0.036031	Protein ERGIC-53	Q9D0F3	Lman1
27.7262	28.1773	28.5796	27.2608	28.2282	27.5302	28.3109	27.6666	28.1696	27.7486	27.6322	28.0989	28.1929	28.3542	28.3611	28.13	27.8498	28.2567	28.1136	28.3781	28.4157	27.9896	28.4108	28.9159	0	28.1041	1.33	0.411423	0.006659	0.059973	Succinyl-CoA:3-ketoacid coenzyme A transferase 1, mitochondrial	Q9D0K2	Oxct1
30.3804	31.1112	30.8532	30.0583	31.1328	30.268	30.6868	30.3352	30.5228	30.2987	30.2428	30.5883	30.0837	30.33	30.4388	30.1124	30.0605	29.9964	30.5056	30.3487	30.4919	30.794	30.7046	31.1851	0	30.4804	1.42807	0.514068	0.000123	0.004665	Cytosolic non-specific dipeptidase	Q9D1A2	Cndp2
26.9976	26.4826	26.7534	27.2856	26.1156	27.2937	26.9883	26.8331	26.5738	27.2011	27.106	27.0265	26.7242	26.4486	27.2783	27.0075	27.374	26.9612	27.6447	28.7718	27.3239	26.2825	27.3864	26.6912	0	27.023	-1.45537	-0.541384	0.006723	0.060255	Leucine-rich repeat-containing protein 57	Q9D1G5	Lrrc57
31.0271	29.7139	28.909	30.915	29.9293	30.6606	28.8646	30.1145	28.733	28.5773	29.7731	29.2901	30.1969	29.9303	30.0982	30.4872	29.7125	30.3819	30.2396	29.6322	30.9092	29.5353	30.0348	28.601	0	29.8444	-1.71749	-0.780301	0.000823	0.015282	Microfibril-associated glycoprotein 4	Q9D1H9	Mfap4
29.7391	29.4433	30.1495	30.2595	29.3789	30.375	30.113	30.3002	29.8778	30.2149	30.2893	30.0492	30.6641	30.1275	30.3732	30.4695	30.6897	30.9471	31.0917	31.2739	31.0439	30.61	30.4996	30.2584	0	30.3433	-1.40052	-0.485961	0.003555	0.038791	Epoxide hydrolase 1	Q9D379	Ephx1
24.4472	24.1064	25.1387	25.5664	23.7572	25.3431	25.4336	25.2824	24.6358	24.8248	25.5352	24.8117	25.4374	24.3577	24.1444	25.1003	24.6225	25.2414	24.883	25.3273	25.4114	23.6771	24.8905	24.4345	0	24.8504	-1.58645	-0.665803	0.004224	0.043578	Enoyl-CoA hydratase domain-containing protein 3, mitochondrial	Q9D7J9	Echdc3
30.1706	29.0963	29.006	29.9824	28.9963	29.7971	29.4222	29.9524	29.8692	29.7486	29.8467	29.4311	30.4621	30.0242	29.9971	30.0636	30.3603	29.9213	30.3982	30.0394	30.4549	29.8935	30.2583	29.1452	0	29.8474	-1.44793	-0.533994	0.000808	0.015146	Chloride intracellular channel protein 3	Q9D7P7	Clic3
28.568	29.3076	29.0439	28.305	28.9563	28.344	28.7908	28.5456	28.5259	28.4392	28.2075	28.7317	27.7903	28.2286	28.3349	28.366	28.2176	28.0127	28.2323	28.6307	28.2249	28.9469	28.5469	29.1359	0	28.518	1.39326	0.478468	0.00117	0.018569	Sorting nexin-5	Q9D8U8	Snx5
27.7392	26.4714	27.228	27.7975	26.7941	27.7381	26.3868	27.7043	27.6777	27.6122	28.127	27.3953	27.8507	27.284	27.5507	27.91	27.5867	27.8098	27.6134	27.4605	27.6789	26.7254	27.3483	25.8794	0	27.3904	-1.69839	-0.764168	0.000103	0.004137	Envoplakin	Q9D952	Evpl
31.1735	31.6768	31.544	31.1686	31.3001	30.8885	31.5344	31.2986	31.4389	31.1613	31.4741	31.5214	31.3183	31.3374	31.3875	31.1561	31.1635	31.0477	30.9367	30.7146	30.9372	31.2928	31.194	31.3521	0	31.2508	1.23596	0.305634	0.007574	0.063704	Phosphoglycerate mutase 1	Q9DBJ1	Pgam1
30.8233	29.4272	29.2781	30.3028	29.9554	30.4848	30.7575	30.8322	30.429	30.7741	30.8556	30.6068	31.3167	30.5978	30.8681	31.1672	30.9206	30.9302	30.5807	30.7048	30.4619	29.95	30.335	29.2759	0	30.4848	-1.56541	-0.646538	0.000468	0.010657	LIM zinc-binding domain-containing Nebulette	Q9DC07	Nebl
27.9113	27.0411	27.3845	27.9088	26.6291	28.0364	26.6273	27.6166	27.4174	28.2588	27.4613	27.2658	27.9798	27.189	27.6156	27.9489	27.971	27.6233	28.1485	28.4415	27.8679	28.0871	27.5067	26.9241	0	27.6193	-1.61567	-0.692135	0.000126	0.004665	Plexin domain-containing protein 2	Q9DC11	Plxdc2
NaN	24.4102	25.7372	NaN	24.74	24.5001	25.193	22.9332	23.2995	23.2545	22.4462	23.8681	22.3529	23.047	22.7269	22.3568	NaN	NaN	23.1448	24.0902	23.2358	25.4972	24.8452	25.6152	0.17	23.8647	2.47366	1.30665	0.000917	0.015828	N-acetylneuraminate lyase	Q9DCJ9	Npl
26.0849	26.8538	26.2919	25.4135	26.8307	25.8352	27.0663	26.3845	28.0546	26.0812	26.6361	26.8441	NaN	26.4084	26.2266	26.227	26.0486	26.7731	26.3379	26.2211	26.0363	26.8583	26.523	26.8424	0.042	26.473	1.54406	0.626726	0.002295	0.029424	Persulfide dioxygenase ETHE1, mitochondrial	Q9DCM0	Ethe1
29.1934	28.6416	29.2214	29.4589	28.6651	29.3923	28.7117	29.1862	29.1219	28.9862	29.2248	28.6899	29.456	28.9524	29.1528	29.1748	29.4884	29.4569	29.4441	28.9769	29.6097	28.9188	29.5227	28.4442	0	29.1288	-1.31811	-0.398466	0.002996	0.035287	Glutathione S-transferase kappa 1	Q9DCM2	Gstk1
27.0545	30.082	29.8717	NaN	30.4761	NaN	29.5069	NaN	28.8099	NaN	24.3578	29.638	NaN	28.4909	28.5259	27.4227	NaN	NaN	NaN	23.3379	26.7551	28.1257	28.1997	29.7508	0.33	28.1503	10.8501	3.43964	0	2.8e-05	Resistin-like alpha	Q9EP95	Retnla
26.3167	27.3603	26.6002	26.6508	27.1739	25.9058	27.4707	25.4885	26.911	25.9746	27.1367	26.3322	25.7926	26.6212	26.9768	26.5677	26.3192	26.4782	26.6375	26.5641	26.9935	27.2254	27.6237	27.8291	0	26.7063	1.65979	0.731002	0.000729	0.014571	Apoptosis-associated speck-like protein containing a CARD	Q9EPB4	Pycard
29.9801	29.3655	29.2903	29.6308	29.231	30.1584	29.4587	29.6055	29.4195	29.2996	29.5565	29.1659	30.2181	29.5475	29.6538	30.1516	29.7069	29.92	29.9364	30.0895	29.8697	29.3568	29.746	28.9261	0	29.6368	-1.39218	-0.477345	0.000468	0.010657	Alpha-parvin	Q9EPC1	Parva
27.8272	27.2429	27.5698	28.5803	27.4379	27.9689	26.7022	26.849	26.4943	26.9484	27.0464	26.2372	27.613	27.1414	27.6154	27.8903	27.8346	27.3601	28.4255	28.2452	28.0409	27.3135	27.2823	27.2799	0	27.4561	-1.53799	-0.621043	0.002802	0.034097	Solute carrier organic anion transporter family member 2A1	Q9EPT5	Slco2a1
30.6209	30.0466	30.1385	30.6832	29.9161	30.647	30.5445	30.7724	30.7818	31.0531	30.7657	30.4325	30.7518	30.1504	30.7431	30.798	31.245	31.1544	31.0663	30.6989	30.935	30.5698	30.7332	29.8934	0	30.6309	-1.41601	-0.50183	0.00035	0.00919	Methylmalonate-semialdehyde dehydrogenase [acylating], mitochondrial	Q9EQ20	Aldh6a1
25.7743	24.9022	25.4299	26.4399	25.0668	26.2351	26.2452	26.3531	26.2858	26.6281	27.1602	26.3323	27.2069	25.812	26.4304	27.4016	27.0598	27.2197	27.1051	26.588	27.0987	26.6571	26.7653	25.4653	0	26.4026	-1.79662	-0.845285	0.000575	0.012497	Dihydropyrimidinase-related protein 5	Q9EQF6	Dpysl5
27.5863	25.5595	26.8157	28.061	26.0017	27.9442	26.651	27.872	27.2475	27.7588	28.7981	27.6743	27.6581	26.8813	26.7803	27.6891	27.755	26.99	27.0118	27.4444	27.3666	25.6627	26.8601	24.6003	0	27.1112	-2.38988	-1.25694	1.9e-05	0.001203	Sciellin	Q9EQG3	Scel
27.3217	26.2041	27.3084	27.914	26.4636	27.9406	27.7408	28.3512	27.6147	28.0118	28.2528	27.9034	28.2875	27.8878	27.8625	28.1703	28.4876	27.9316	27.9116	28.0285	28.0452	27.5219	27.9832	26.4875	0	27.7347	-1.61183	-0.688704	0.000854	0.015333	Membrane-associated guanylate kinase, WW and PDZ domain-containing protein 3	Q9EQJ9	Magi3
32.3569	31.2211	31.2114	32.1694	31.3054	32.4463	31.8037	32.2681	32.1659	32.1013	32.5911	31.9207	32.6223	32.0516	32.2486	32.4837	32.6382	32.0354	32.7436	32.5111	32.6347	32.172	32.2428	31.3072	0	32.1355	-1.56322	-0.644518	8.8e-05	0.003726	EH domain-containing protein 4	Q9EQP2	Ehd4
28.8457	29.3455	29.0408	28.2903	29.211	28.7755	29.0026	28.6535	28.5341	28.8663	28.6359	28.8872	28.6195	29.1682	28.6838	28.7209	28.3767	28.5152	28.3354	27.6576	28.235	29.0644	28.9666	28.8704	0	28.7209	1.39224	0.47741	0.001133	0.018305	Protein SET	Q9EQU5	Set
29.7254	29.3408	29.1392	29.7944	29.3798	29.5348	29.2479	29.8614	29.4209	29.3894	29.4231	29.245	29.8853	29.2902	29.5375	29.6951	29.6883	29.2566	29.9561	29.967	29.9122	29.6095	29.6902	29.1866	0	29.549	-1.25489	-0.327563	0.006271	0.057503	Guanylate cyclase soluble subunit alpha-3	Q9ERL9	Gucy1a3
25.6206	26.7256	26.1775	25.6141	26.4757	25.4322	26.0134	26.3181	NaN	25.7866	26.1837	25.8209	25.3945	26.4944	26.2035	25.8428	26.1603	25.9133	25.9237	25.5603	25.6549	27.0537	25.9328	26.2797	0.042	26.0253	1.4313	0.517328	0.005517	0.052718	Secretory carrier-associated membrane protein 2	Q9ERN0	Scamp2
25.1388	27.8354	26.6759	25.8985	27.6745	25.0365	27.414	26.0492	27.0704	26.5448	25.856	27.0781	25.3098	26.3775	26.6928	25.4345	25.0699	26.1766	26.2561	26.1056	25.8283	27.2365	26.7461	27.5133	0	26.3758	2.59009	1.373	0	5e-05	Phosphatidylinositol 3,4,5-trisphosphate 5-phosphatase 1	Q9ES52	Inpp5d
25.4514	26.737	26.3424	25.2016	26.8983	25.3235	NaN	25.545	25.0361	26.6472	25.4364	27.4207	25.7749	26.3598	NaN	25.4763	26.0102	25.01	25.1578	25.0219	24.4611	25.5426	26.2346	26.2894	0.083	25.7899	1.85764	0.893474	0.000763	0.014757	Stromal cell-derived factor 2-like protein 1	Q9ESP1	Sdf2l1
27.0545	27.8474	27.7549	26.295	27.9899	26.9929	27.3657	26.6164	27.3277	26.0896	26.1024	27.6647	26.195	27.4374	26.9496	26.6807	26.226	26.438	26.7666	27.3833	26.7127	28.0884	27.4442	28.2273	0	27.0688	2.09102	1.06421	2e-06	0.000157	Gamma-interferon-inducible lysosomal thiol reductase	Q9ESY9	Ifi30
27.7706	29.2831	29.1858	27.6218	29.0838	27.4584	28.9635	27.4856	28.1395	27.7375	27.4654	28.5408	27.5847	28.5923	27.7438	27.5762	27.1461	27.5802	27.4785	27.7044	27.638	28.91	28.351	29.0844	0	28.0886	2.23255	1.15869	0	1.2e-05	Glycogen phosphorylase, liver form	Q9ET01	Pygl
29.9923	29.5454	29.6895	30.2559	29.5501	30.0993	29.6786	30.0927	29.8207	29.9761	30.0829	29.9166	29.9452	29.7065	29.9537	30.048	30.1725	30.1773	29.9884	29.8574	29.9337	29.3745	29.686	29.1654	0	29.8629	-1.32275	-0.403541	0.000672	0.013992	Isovaleryl-CoA dehydrogenase, mitochondrial	Q9JHI5	Ivd
31.4326	30.5226	30.865	31.6231	30.773	31.575	31.4235	31.606	31.6149	31.8787	32.041	31.4004	31.8794	31.3017	31.4348	31.7651	31.9373	31.9732	31.0647	31.2162	30.868	30.5772	30.97	29.8001	0	31.3143	-1.55125	-0.633428	0.000654	0.013737	Na(+)/H(+) exchange regulatory cofactor NHE-RF2	Q9JHL1	Slc9a3r2
28.3802	23.9864	27.8592	28.1541	25.741	28.0103	28.889	27.2496	27.7239	28.1842	27.5629	27.9498	28.0407	27.5328	28.0467	28.2266	29.2051	29.3817	28.1217	27.7311	28.1805	26.864	27.761	26.1213	0	27.7043	-2.07447	-1.05274	0.002958	0.035239	Alpha-actinin-2	Q9JI91	Actn2
29.2377	29.7529	29.558	28.7126	29.7183	28.723	29.1338	28.8723	29.2541	28.847	28.7828	29.1835	29.3167	29.2986	29.4412	29.1818	29.3238	28.9849	29.3054	29.1179	29.2678	29.8833	29.5305	29.6947	0	29.2551	1.35992	0.443524	0.000924	0.015828	Coatomer subunit beta	Q9JIF7	Copb1
25.1964	24.2584	NaN	NaN	24.8057	25.5095	24.1996	NaN	23.9965	NaN	NaN	NaN	24.9005	24.4	NaN	25.0344	NaN	24.9172	25.4533	25.3447	25.6684	24.2709	24.6217	24.3246	0.33	24.8064	-1.85753	-0.893381	0.000241	0.007194	Equilibrative nucleoside transporter 1	Q9JIM1	Slc29a1
27.3805	25.9019	24.975	25.8878	25.5797	27.6662	25.6789	25.9952	25.9388	25.7905	26.8534	25.8803	26.5845	26.1149	25.7591	26.3779	26.1306	26.0775	27.0407	28.8961	27.1664	26.3242	27.0748	26.3098	0	26.391	-1.74056	-0.799547	0.004477	0.045559	Phospholipid scramblase 1	Q9JJ00	Plscr1
24.5794	25.743	26.0602	23.6625	25.6875	23.9666	25.2728	24.7337	24.5533	24.1724	25.0678	25.3172	24.9394	25.1	24.2701	23.8078	NaN	24.8063	23.8579	23.9442	NaN	25.5046	24.3029	25.8022	0.083	24.7796	1.88683	0.915963	0.000767	0.014757	P2X purinoceptor 4	Q9JJX6	P2rx4
26.7646	26.0047	25.9586	27.3635	25.8451	27.6041	26.2109	27.7604	27.2551	26.837	27.9922	26.7327	27.4764	27.3	27.4654	27.5365	26.9468	27.255	27.7276	27.4008	27.7987	27.5941	26.5055	25.7971	0	27.0472	-1.75805	-0.813976	0.00047	0.010657	Partitioning defective 6 homolog beta	Q9JK83;Q9JK84;Q9Z101	Pard6b
26.3279	24.9983	26.0657	26.1747	25.6763	26.4706	26.4669	26.312	26.3523	26.8712	26.7748	26.4978	27.0352	25.9806	26.3545	27.1507	25.6843	27.186	26.9176	27.0584	27.0663	26.6954	26.6929	25.6163	0	26.4345	-1.48203	-0.567579	0.00782	0.064826	Tropomodulin-2	Q9JKK7	Tmod2
29.4793	30.1441	30.1627	29.4835	30.3238	29.2438	29.9448	29.5077	29.7013	29.462	29.7049	29.7753	29.4758	29.5309	29.4374	29.4425	29.3949	29.5337	29.6844	30.0066	29.7493	30.2065	30.0223	30.3307	0	29.7395	1.32906	0.410406	0.001746	0.0243	Hypoxia up-regulated protein 1	Q9JKR6	Hyou1
26.489	27.01	26.9224	26.1726	27.0267	26.8746	27.0506	25.9918	26.708	26.7344	26.4313	26.7659	25.7935	26.6781	26.3171	26.2615	25.2148	26.0512	26.2664	26.5768	26.424	27.1985	26.5583	27.3803	0	26.5374	1.53869	0.621705	0.001409	0.021311	Formin-like protein 1	Q9JL26	Fmnl1
27.0545	25.4328	26.3415	26.8796	25.8125	27.128	26.2751	27.2407	26.7526	27.2145	27.4914	26.7143	27.2656	26.5146	26.7803	27.0667	27.594	26.8819	27.5295	27.2483	27.8417	27.0746	27.6391	25.8349	0	26.9004	-1.73405	-0.794141	0.000279	0.007914	MAGUK p55 subfamily member 5	Q9JLB2	Mpp5
29.4634	30.2015	29.5741	29.517	30.2998	29.4857	30.2708	29.9338	30.3139	29.8678	29.9338	30.2444	29.7468	30.3555	30.2573	29.9042	29.738	29.7328	29.286	29.5793	29.276	29.9429	29.4126	30.0251	0	29.8484	1.34769	0.430491	0.001526	0.022704	Actin-related protein 2/3 complex subunit 3	Q9JM76	Arpc3
27.6648	25.7081	26.4017	26.7399	26.5978	26.638	NaN	26.7427	26.1301	NaN	NaN	NaN	25.7771	NaN	NaN	NaN	27.045	25.6989	26.188	26.8862	27.1748	25.0692	26.3646	25.3991	0.29	26.3662	-1.62743	-0.702593	0.006748	0.060295	Sodium- and chloride-dependent neutral and basic amino acid transporter B(0+)	Q9JMA9	Slc6a14
28.035	28.8416	28.5477	28.0612	28.9775	27.4649	28.7192	27.7663	28.055	27.9439	28.1083	27.9643	27.8907	28.598	28.4717	28.1315	27.9236	27.6709	28.3791	27.9678	28.4399	28.519	28.5673	28.909	0	28.2481	1.49239	0.577627	0.000235	0.007101	Glutaredoxin-1	Q9QUH0	Glrx
27.8998	28.516	28.4957	27.7589	28.2723	27.577	27.6511	27.4626	27.4442	27.5141	27.5118	28.0261	27.2175	27.6375	27.6849	27.483	27.648	27.2868	27.5364	27.8625	27.6698	28.0164	28.1009	28.0469	0	27.7633	1.33679	0.418777	0.005006	0.049196	Long-chain-fatty-acid--CoA ligase 4	Q9QUJ7	Acsl4
26.4599	24.7643	25.7156	26.9163	24.0637	27.1653	26.984	27.0815	27.2223	26.9826	27.0648	26.1706	27.5721	26.4465	27.1313	27.0716	26.2749	27.2299	28.3354	27.1115	28.2868	26.659	28.3613	26.1731	0	26.8018	-1.816	-0.860766	0.007556	0.063704	Integrin alpha-IIb;Integrin alpha-IIb heavy chain;Integrin alpha-IIb light chain	Q9QUM0	Itga2b
29.9116	28.2331	29.4303	29.206	29.0777	29.2976	29.2941	28.9383	29.154	29.5195	28.944	28.9465	29.4405	29.1675	29.2127	29.4601	30.1556	30.5373	29.942	29.826	30.5952	29.16	29.9338	29.1345	0	29.4382	-1.43031	-0.516328	0.005265	0.050953	Myosin regulatory light chain 2, atrial isoform	Q9QVP4	Myl7
25.8807	28.6519	28.2254	25.5132	28.1104	24.7382	27.7719	24.2219	26.7419	24.4772	22.433	27.4736	24.1501	27.8764	27.3729	24.3089	22.5596	NaN	24.3359	24.4278	24.624	27.8457	26.9752	27.7112	0.042	25.9316	10.5507	3.39927	0	0	Integrin alpha-X	Q9QXH4;Q3V0T4	Itgax
24.7136	26.2782	25.6917	23.4276	26.1394	23.9096	25.3542	24.057	25.1854	22.0111	23.3858	24.1417	23.6265	25.5753	24.4037	23.7479	24.7964	25.0541	24.8067	24.5764	24.8455	25.8715	25.7319	26.3545	0	24.7369	2.72636	1.44697	3.9e-05	0.002071	Unconventional myosin-IXb	Q9QY06	Myo9b
31.6002	31.0876	30.7058	31.3488	31.1791	31.4209	30.5755	31.3214	30.9635	30.8939	31.2592	30.9914	31.3945	31.3316	31.1518	31.6135	31.4474	31.5138	31.861	31.1514	31.6281	31.2324	31.3494	30.7005	0	31.2384	-1.31505	-0.395116	0.00258	0.031909	Chloride intracellular channel protein 4	Q9QYB1	Clic4
28.6401	27.7878	28.2131	28.6447	27.7973	28.667	28.463	28.3449	27.8857	28.5957	28.3864	28.3892	28.6223	28.6181	28.4318	28.768	28.7946	28.822	28.9615	29.0699	29.1128	28.413	28.8941	28.387	0	28.5296	-1.3446	-0.427179	0.003245	0.037005	Gamma-adducin	Q9QYB5	Add3
29.9497	29.3127	29.3804	29.8219	29.4354	30.0193	29.7581	29.7788	29.7079	29.7907	29.9937	29.608	30.3124	29.9045	29.8707	30.1979	29.9119	30.0352	30.0922	30.0165	30.0602	29.8575	29.8167	29.2477	0	29.8283	-1.29349	-0.371269	0.001955	0.026484	Alpha-adducin	Q9QYC0	Add1
28.9778	28.6185	28.7676	29.2029	28.7782	29.2466	28.6869	29.1631	29.1645	29.2095	29.024	28.9811	29.3103	28.8763	29.3356	29.1525	29.5156	29.437	29.3638	29.7003	29.2264	29.0333	29.3535	28.6784	0	29.1168	-1.26359	-0.337532	0.007156	0.061892	Afadin	Q9QZQ1	Mllt4
28.0515	26.8538	27.6007	28.6244	27.6582	28.5737	29.0074	28.685	28.6155	28.4778	29.1842	28.9313	29.1606	28.2761	29.483	29.5291	29.1276	28.6431	29.2591	29.9168	29.3251	28.5782	28.4811	27.6224	0	28.6527	-1.60601	-0.683485	0.00355	0.038791	Collagen alpha-4(IV) chain	Q9QZR9	Col4a4
27.723	26.7781	27.2945	28.1189	27.2124	28.2714	28.452	28.0288	28.018	27.5707	28.6303	28.221	28.5056	27.6688	28.9142	29.1782	28.3962	28.5848	28.716	29.0069	28.5828	28.1628	27.8832	27.0967	0	28.1256	-1.53441	-0.617683	0.003761	0.04026	Collagen alpha-3(IV) chain;Tumstatin	Q9QZS0	Col4a3
28.09	28.1871	27.9511	28.4723	28.0413	28.5048	28.3695	28.3476	27.9762	28.8067	28.7247	28.6442	28.6395	28.1741	27.9843	28.8457	28.7318	28.9056	29.1196	28.8629	29.0224	28.76	28.9889	28.2978	0	28.5187	-1.31148	-0.391193	0.00808	0.066515	Dermatopontin	Q9QZZ6	Dpt
31.692	30.695	31.3028	31.4948	30.5142	31.6074	31.4132	31.6422	31.7539	31.6589	31.6472	31.5497	31.8879	31.3061	31.4957	31.8227	31.8047	31.6008	32.1784	32.3171	32.0552	31.4212	31.9355	31.0147	0	31.5755	-1.40584	-0.491429	0.00137	0.020866	Basal cell adhesion molecule	Q9R069	Bcam
29.7223	28.8952	29.1797	29.5513	29.181	29.8022	29.3534	29.8027	29.8375	29.8002	29.8469	29.5297	29.6493	29.3418	29.6398	29.8251	30.1418	30.0092	30.0809	30.0835	29.8477	29.3938	29.7648	28.9976	0	29.6365	-1.39926	-0.484668	0.000311	0.008493	Podocalyxin	Q9R0M4	Podxl
27.635	26.4785	26.7966	27.7015	26.704	27.4302	27.1113	27.3658	27.448	27.2614	28.0184	27.3747	27.4076	26.8529	27.1731	27.399	27.3792	27.4858	27.8159	27.7154	27.7977	27.4259	27.6054	26.4906	0	27.3281	-1.44226	-0.528326	0.001533	0.022734	Actin-related protein 2/3 complex subunit 1A	Q9R0Q6	Arpc1a
29.3291	27.9493	28.3319	29.0253	28.4493	29.1192	28.5008	29.0373	28.7293	28.8558	29.2276	28.9837	29.4121	28.9253	29.4453	29.9923	29.5294	29.3665	28.7078	29.1938	29.1325	28.2795	28.4244	28.0566	0	28.9168	-1.59434	-0.672963	0.000124	0.004665	Calcitonin gene-related peptide type 1 receptor	Q9R1W5	Calcrl
29.8232	28.7977	29.2073	29.8318	28.751	29.9002	29.3104	30.1418	29.8883	30.0051	30.0547	29.74	30.1126	29.4241	29.9276	29.7881	30.0146	29.6652	30.3261	30.2321	30.0985	29.467	30.112	29.0213	0	29.735	-1.49186	-0.577113	0.000256	0.007463	Vinexin	Q9R1Z8	Sorbs3
26.2231	27.6613	26.378	NaN	27.3376	26.6909	26.3264	26.2892	26.6017	26.6046	26.5149	26.9371	26.1262	26.7023	26.9598	26.7265	26.4128	26.5241	26.3661	26.0527	27.388	27.8681	27.533	26.8548	0.042	26.7426	1.43522	0.521276	0.008581	0.069556	Heme-binding protein 1	Q9R257	Hebp1
30.4414	29.7114	29.7923	30.3506	29.4605	30.3798	30.1688	30.4462	30.4926	30.5093	30.4825	30.1461	30.4751	30.3757	30.4178	30.4795	30.5193	30.2201	30.5089	30.4359	30.3734	30.0866	30.2396	29.6492	0	30.2568	-1.30434	-0.383315	0.00244	0.030855	Periplakin	Q9R269	Ppl
32.7313	31.7187	32.235	32.7105	31.7834	32.7096	32.1842	32.392	32.3506	32.4363	32.4497	32.0409	32.6523	32.2544	32.457	32.6325	32.7742	32.6686	32.8433	32.8823	32.9847	32.3214	32.6859	31.9454	0	32.4518	-1.41654	-0.502372	0.00023	0.007017	Unconventional myosin-Ic	Q9WTI7	Myo1c
23.9979	24.9792	25.2609	NaN	25.8677	24.3401	NaN	NaN	23.9885	NaN	23.8632	24.8388	NaN	25.1476	24.009	NaN	24.2591	23.3685	23.7946	24.0235	24.6561	25.8702	24.8476	24.8219	0.25	24.5519	1.89905	0.925275	0.000878	0.015502	Nuclear factor NF-kappa-B p100 subunit;Nuclear factor NF-kappa-B p52 subunit	Q9WTK5	Nfkb2
25.2024	24.5818	23.9911	25.0961	24.6618	25.0996	24.4196	24.8348	24.247	24.3486	25.1663	23.5089	25.073	24.1569	24.8148	25.4004	25.0125	25.5202	25.0785	24.4885	24.9215	24.8714	24.6546	24.1686	0	24.7216	-1.56704	-0.648044	0.003009	0.035287	Geranylgeranyl pyrophosphate synthase	Q9WTN0	Ggps1
28.5268	28.9965	28.7805	28.1851	28.9662	28.0386	28.8404	28.6796	28.6675	28.4935	28.5288	29.2032	28.2376	28.8924	28.9229	28.2471	28.364	28.4636	27.7545	27.844	28.0881	28.5906	28.376	28.6125	0	28.5125	1.45292	0.538955	0.000249	0.007329	Adenylate kinase 2, mitochondrial;Adenylate kinase 2, mitochondrial, N-terminally processed	Q9WTP6	Ak2
29.7006	29.4249	29.6284	29.8778	29.358	29.7686	29.8184	30.0479	29.9022	29.8652	29.846	29.5962	29.8862	29.7507	29.6068	29.9818	29.994	30.1281	29.8251	29.9805	29.9195	29.4388	29.6585	29.2141	0	29.7591	-1.25508	-0.327784	0.003602	0.038931	GTP:AMP phosphotransferase AK3, mitochondrial	Q9WTP7	Ak3
30.3057	29.0343	29.4253	30.0388	29.2446	30.1605	29.9024	30.0036	29.7529	30.0854	30.2637	30.0086	30.173	29.7951	30.1895	30.2517	30.1094	30.094	30.2534	30.2643	29.9798	29.6086	29.9336	29.027	0	29.9127	-1.43724	-0.523303	0.000242	0.007194	A-kinase anchor protein 12	Q9WTQ5	Akap12
28.3598	28.9018	28.8367	28.2055	29.0099	28.2151	28.4776	28.0771	28.1469	28.0091	27.8952	28.2731	28.133	28.4605	28.1564	28.0689	27.9839	28.1927	28.426	28.4275	28.7788	28.6461	28.8998	28.8381	0	28.3925	1.3113	0.390995	0.005735	0.054118	ATP-dependent 6-phosphofructokinase, platelet type	Q9WUA3	Pfkp
27.953	26.5226	26.7858	27.9413	26.9989	28.5928	27.1327	27.7095	27.6613	27.643	28.0236	27.8316	27.3688	27.4893	27.3285	27.7952	28.2523	27.3444	26.9921	27.5129	27.1999	26.4499	27.8038	25.799	0	27.4222	-1.56328	-0.644577	0.002954	0.035239	Receptor activity-modifying protein 2	Q9WUP0	Ramp2
29.1444	30.252	29.7614	28.8303	30.0966	28.7919	29.6247	28.3088	29.433	28.9513	28.6	29.4889	28.7018	29.4945	29.2387	28.7962	28.4238	28.6332	27.962	28.0741	28.0652	28.8337	29.2132	29.221	0	28.9975	1.9374	0.954124	1e-06	0.000142	Cathepsin Z	Q9WUU7	Ctsz
30.5677	31.3269	30.9722	30.4093	31.2013	30.3555	30.3151	30.0947	30.2911	30.3198	30.0396	30.3054	29.7662	30.5541	30.3256	30.0484	30.0214	29.8138	30.1328	30.3692	30.1589	30.5626	30.3725	31.0384	0	30.3901	1.41338	0.499147	0.000739	0.014654	Actin-related protein 2/3 complex subunit 1B	Q9WV32	Arpc1b
26.727	26.319	26.3677	26.691	25.2967	26.7563	26.7516	26.2138	26.2655	26.7321	26.6972	26.2658	26.9462	26.3922	26.9694	27.0927	27.0143	27.1305	26.8291	27.2659	27.2201	26.3081	26.9617	25.9005	0	26.6298	-1.43911	-0.525176	0.005303	0.051106	MAGUK p55 subfamily member 2	Q9WV34	Mpp2
28.5377	29.171	28.9742	28.6586	29.0056	28.4943	28.8371	28.7544	29.0385	28.6945	28.6427	28.9301	28.5885	28.7839	28.7548	28.6443	28.6428	28.612	28.6239	28.7963	28.4941	28.9235	28.7722	28.9819	0	28.7649	1.2271	0.295248	0.007827	0.064826	Sorting nexin-1	Q9WV80	Snx1
32.1552	30.8904	31.2799	31.7952	31.0387	32.0082	31.7702	32.1284	32.1205	31.8308	32.2264	31.8002	32.0975	31.8013	31.9324	32.0424	32.2841	32.1832	32.1474	31.8965	32.1757	31.4199	31.8287	30.8889	0	31.8226	-1.46411	-0.550023	0.00034	0.009069	EH domain-containing protein 1	Q9WVK4	Ehd1
29.3758	28.0554	28.1997	28.7195	28.3534	28.4797	28.3777	28.3145	27.9949	28.1502	28.5656	28.3346	28.9179	28.2643	28.4482	29.1338	28.2071	28.8953	28.6407	28.8233	28.7658	28.2929	28.2733	28.2172	0	28.4917	-1.35272	-0.43586	0.002404	0.030568	Interferon-induced guanylate-binding protein 2	Q9Z0E6	Gbp2
29.8087	30.847	30.3977	29.7978	30.6661	29.3689	30.5061	30.1521	30.5911	30.004	30.1391	30.1413	29.7497	30.2928	30.4922	30.0363	29.8205	29.7535	29.4227	29.7326	29.8894	30.5093	31.2276	30.4026	0	30.1562	1.65977	0.730983	2e-06	0.000227	Epididymal secretory protein E1	Q9Z0J0	Npc2
26.9113	27.7609	28.2793	27.5468	27.8395	27.2736	28.0678	27.5724	27.6998	27.4052	27.371	27.6496	28.191	28.1738	27.8962	27.5114	27.3304	27.6418	27.814	28.2758	28.0586	28.019	28.2975	28.6034	0	27.7996	1.3362	0.41814	0.009333	0.073928	Twinfilin-2	Q9Z0P5	Twf2
30.9202	30.191	30.6119	31.0053	30.2909	30.9333	30.7363	31.0727	30.9352	31.2095	31.1176	30.9708	31.1119	30.794	30.8869	31.0269	31.0611	30.9274	31.1641	31.094	30.8738	30.38	30.957	30.0912	0	30.8485	-1.33565	-0.417544	0.001143	0.018335	Tight junction protein ZO-2	Q9Z0U1	Tjp2
24.5498	26.3583	26.302	25.237	26.8303	24.5431	24.7481	22.9506	24.1664	NaN	24.8648	NaN	23.5529	25.0081	NaN	24.4704	24.2105	24.7557	23.8554	23.9459	24.5915	25.2711	24.3725	25.9746	0.13	24.7885	2.22526	1.15397	0.000554	0.012143	Delta-1-pyrroline-5-carboxylate synthase;Glutamate 5-kinase;Gamma-glutamyl phosphate reductase	Q9Z110	Aldh18a1
23.9966	25.6162	27.5325	22.807	25.9632	NaN	26.6092	22.7754	25.024	NaN	22.2448	25.4853	NaN	25.9612	24.4188	22.2104	21.4651	22.9349	23.2035	NaN	NaN	26.9035	25.4526	26.7508	0.21	24.5977	9.64356	3.26957	0	1e-06	Protein-arginine deiminase type-4	Q9Z183;Q9Z184	Padi4
25.5153	26.6121	26.6852	24.7891	26.5882	25.2527	26.1312	25.6696	25.6624	26.2798	24.9307	25.8166	24.3811	26.0933	25.9463	25.4437	25.6058	25.9995	25.9986	24.9595	25.4798	27.0071	26.7309	26.3163	0	25.8289	1.8898	0.918233	0.000141	0.004897	V-type proton ATPase subunit C 1	Q9Z1G3	Atp6v1c1
26.8161	27.543	27.5045	26.5986	27.4154	27.0241	27.1035	26.3827	26.9651	26.5511	26.601	26.7646	26.8918	26.9409	26.5401	26.4396	26.5701	26.5083	26.354	27.0315	26.6661	26.9639	27.0615	27.4212	0	26.8608	1.37782	0.462383	0.004828	0.047953	V-type proton ATPase 116 kDa subunit a isoform 1	Q9Z1G4	Atp6v0a1
28.795	27.9611	28.0572	28.3792	27.852	28.8655	28.315	28.8662	28.4768	28.971	28.8273	28.5635	28.8831	28.3698	28.7972	29.0415	28.8956	29.005	29.2031	29.0561	28.8819	28.7369	28.8115	28.1048	0	28.6548	-1.44387	-0.529937	0.000325	0.008814	KN motif and ankyrin repeat domain-containing protein 3	Q9Z1P7	Kank3
30.3625	30.6165	30.699	29.9814	30.621	30.1975	30.2422	30.1631	30.1764	29.7033	30.1885	30.3804	29.6644	29.9256	30.2633	29.7567	29.9638	29.549	30.6205	30.6327	30.4974	30.9835	30.7226	31.0939	0	30.2919	1.33967	0.421877	0.005377	0.051493	Chloride intracellular channel protein 1	Q9Z1Q5	Clic1
24.5541	23.7093	23.1564	24.8793	23.9659	NaN	23.4525	25.2671	NaN	24.3466	NaN	23.7869	NaN	NaN	NaN	NaN	25.1473	NaN	24.5763	24.829	23.592	NaN	23.6532	23.104	0.38	24.1347	-2.14662	-1.10207	0.00014	0.004897	Apolipoprotein M	Q9Z1R3	Apom
NaN	NaN	24.54	24.8252	NaN	24.6752	23.6875	NaN	NaN	NaN	NaN	NaN	24.743	23.5917	NaN	24.9193	24.0931	24.4709	23.3112	23.7405	23.7518	22.5513	22.6343	NaN	0.42	23.9668	-1.84062	-0.880192	0.004705	0.047405	Myotubularin-related protein 2	Q9Z2D1	Mtmr2
29.064	28.6286	29.1772	29.3342	28.4157	29.459	28.7851	29.7114	29.9354	29.5925	29.853	29.711	29.6691	28.719	29.4442	29.4415	29.0467	29.1412	29.327	29.3115	29.3418	28.6872	28.7229	28.4607	0	29.2075	-1.35247	-0.435593	0.007021	0.061403	Methyl-CpG-binding protein 2	Q9Z2D6	Mecp2
