# Supplementary material for: Conditional deletion of Nedd4-2 in lung epithelial cells causes progressive pulmonary fibrosis in adult mice
Source: Nat Commun. 2020 Apr 24;11:2012. doi: 10.1038/s41467-020-15743-6 (PMC7181726; doi:10.1038/s41467-020-15743-6)
Supplement: Supplementary file 5 — Supplementary Data 2 [file 41467_2020_15743_MOESM5_ESM.xlsx]

## Sheet: IPF human tissue significant pr
IPF_1	IPF_2	IPF_3	IPF_4	IPF_5	IPF_6	IPF_7	IPF_8	IPF_9	IPF_10	IPF_11	Control_1	Control_2	Control_3	Control_4	Control_5	Control_6	Control_7	Control_8	Control_9	Control_10	Control_11	Frac NaN in data	mean LFQ intensity	fold change IPF vs Control	log2-fold change IPF vs Control	pvalue IPF vs Control	FDR IPF vs Control	Name	ID	Symbol
25.4332	25.1963	25.7066	25.2037	NaN	NaN	24.5533	26.1045	25.1253	25.2609	24.878	24.172	24.9513	23.6661	23.7573	NaN	24.8965	24.8104	25.3234	24.4672	23.9926	24.6452	0.14	24.8497	1.74756	0.805341	0.001076	0.022981	Soluble scavenger receptor cysteine-rich domain-containing protein SSC5D	A1L4H1	SSC5D
25.4115	26.4599	26.2663	25.167	NaN	26.6405	26.72	24.9188	26.7981	26.1759	26.4815	25.2601	24.6199	26.6176	24.6482	24.7856	25.1259	NaN	25.7679	24.8297	25.979	25.8274	0.091	25.725	1.69095	0.757831	0.006523	0.063096	Unconventional myosin-Ig;Minor histocompatibility antigen HA-2	B0I1T2	MYO1G
28.3141	29.6939	29.2157	28.8057	28.6786	28.9789	27.8145	29.6045	26.7858	29.3918	28.358	27.4458	28.3947	26.4478	27.0648	28.0123	27.4421	28.6662	27.7149	27.612	28.5635	28.1476	0	28.2342	1.89329	0.920892	0.002231	0.034633	Immunoglobulin lambda-like polypeptide 5;Ig lambda-1 chain C regions	B9A064;P0CG04	IGLL5;IGLC1
NaN	NaN	23.6081	24.7257	NaN	25.3095	NaN	25.1259	22.4292	NaN	24.7647	NaN	21.7058	NaN	NaN	22.6438	23.4154	21.9184	22.2698	NaN	25.0284	NaN	0.45	23.5787	2.82237	1.49691	0.002631	0.038321	Putative ciliary rootlet coiled-coil protein-like 3 protein	H7BZ55	CROCC2
30.3985	30.2425	30.2937	29.8849	31.0579	29.5337	31.0193	29.9186	30.4491	30.1076	29.9901	30.978	31.5418	31.0985	31.3049	31.1107	31.0889	31.2502	31.1034	30.813	29.9522	31.1205	0	30.6481	-1.70486	-0.769651	0.000379	0.011901	Unconventional myosin-Ic	O00159	MYO1C
25.406	25.5469	25.8864	24.5855	26.2155	24.7005	25.8397	25.3061	25.6496	25.1293	24.4579	26.2051	27.2392	25.9681	25.8813	26.0319	25.8156	26.0758	26.7115	25.9377	25.0223	26.5629	0	25.7352	-1.73322	-0.793453	0.001751	0.030284	Echinoderm microtubule-associated protein-like 1	O00423	EML1
29.0717	29.2106	28.4027	28.0028	29.6017	28.2128	29.3309	28.4146	29.1149	28.0408	28.3987	29.4358	29.8254	29.8193	29.3876	29.1867	29.7169	29.7288	29.5306	29.7535	28.171	29.8904	0	29.1022	-1.72404	-0.785795	0.000798	0.018997	Agrin;Agrin N-terminal 110 kDa subunit;Agrin C-terminal 110 kDa subunit;Agrin C-terminal 90 kDa fragment;Agrin C-terminal 22 kDa fragment	O00468	AGRN
24.8224	24.8823	NaN	NaN	25.7015	24.1361	25.9853	NaN	24.8619	NaN	23.9513	26.2132	26.6016	26.2685	26.0083	25.9457	26.1602	27.1655	24.83	26.115	23.8217	26.0048	0.18	25.5264	-2.02159	-1.01549	0.002767	0.039396	Podocalyxin	O00592	PODXL
26.391	26.6844	26.7066	26.4844	27.3343	27.2544	27.1033	27.1335	26.5313	26.5922	27.2021	27.8068	27.5824	27.2539	27.2907	27.2324	27.3256	27.5567	27.5142	27.6214	26.9007	27.4967	0	27.1363	-1.47465	-0.560375	0.002215	0.034633	Pyridoxal kinase	O00764	PDXK
25.1809	25.7592	25.4639	24.3459	25.6585	24.6547	25.1979	25.1697	24.6518	25.0861	25.032	25.8343	26.4142	25.9733	25.4184	25.783	26.1928	26.0406	26.1194	26.5884	24.6195	26.2384	0	25.5192	-1.76562	-0.820172	0.000586	0.015492	Actin-binding LIM protein 1	O14639	ABLIM1
22.191	NaN	NaN	NaN	NaN	22.0681	NaN	NaN	NaN	21.2465	21.6351	21.7752	22.9347	22.7792	NaN	22.0846	23.0489	23.0918	22.2132	22.3164	NaN	NaN	0.45	22.2821	-1.67634	-0.745312	0.004185	0.050252	Down syndrome critical region protein 3	O14972	DSCR3
29.2069	28.3407	28.4533	28.5112	27.0222	26.6283	27.9397	28.6442	28.347	28.2011	27.609	27.0627	27.4521	26.8195	27.1848	27.6502	27.5163	27.5342	26.923	27.2308	28.3759	27.6423	0	27.7407	1.60533	0.682869	0.006159	0.060611	Synemin	O15061	SYNM
30.6671	30.325	30.2913	30.1095	30.8379	29.5189	30.4366	30.0717	30.0546	30.021	29.908	30.7741	31.2106	30.9611	30.3343	30.7463	31.3344	30.9347	30.9296	30.5132	30.2961	30.7699	0	30.5021	-1.51216	-0.596611	0.001463	0.027818	Laminin subunit alpha-5	O15230	LAMA5
24.6456	25.0241	NaN	NaN	NaN	24.5567	24.2987	24.7646	24.2522	24.3632	24.6715	26.0202	26.0921	25.1695	24.7675	24.8724	26.0776	25.7852	25.374	25.757	24.4412	24.7011	0.14	25.0334	-1.73726	-0.796813	0.001079	0.022981	Zinc finger protein 185	O15231	ZNF185
26.364	26.166	26.1758	25.8297	27.2292	26.0424	26.9577	26.1106	26.6241	25.9775	26.2551	27.8019	27.5993	27.2568	27.5613	27.0783	27.6367	27.468	27.3079	27.1513	26.1095	27.2372	0	26.8155	-1.93503	-0.952357	6e-05	0.003774	Chloride intracellular channel protein 2	O15247	CLIC2
27.7598	27.4382	27.0687	26.8388	27.4747	27.2054	27.1474	27.4796	26.9406	26.9452	26.6269	27.926	27.7833	27.8616	27.4359	27.7055	27.6492	27.5829	27.772	27.8345	27.1332	27.4719	0	27.4128	-1.39043	-0.475533	0.006371	0.062125	Syntaxin-7	O15400	STX7
27.673	27.6913	27.0589	27.1779	28.2606	27.5802	28.6518	26.9847	28.5824	27.1096	27.493	28.1871	28.44	28.1581	28.5047	28.0309	28.6912	28.2897	28.5118	28.819	27.8355	28.4583	0	28.0086	-1.62072	-0.696638	0.001456	0.027818	Unconventional myosin-Ib	O43795;Q8N1T3	MYO1B
24.7746	25.2941	25.4661	25.6921	26.14	25.5967	25.9943	25.4264	25.8472	25.0351	25.0135	25.3866	26.4596	26.1449	26.2319	25.8987	26.1789	26.2496	25.694	26.1934	26.0502	25.8288	0	25.7544	-1.46284	-0.548772	0.005704	0.058357	LanC-like protein 1	O43813	LANCL1
27.5453	27.2771	27.5793	27.5151	26.5038	27.2261	27.1212	27.3345	27.496	27.6844	27.3291	26.0308	26.1911	26.3005	26.5131	26.1542	25.9632	26.1417	26.1257	25.4578	27.4537	26.1117	0	26.7752	2.15282	1.10623	6e-06	0.00217	Calumenin	O43852	CALU
29.8855	29.1182	28.9799	28.5094	29.8121	28.8014	29.6517	28.97	28.9876	28.6922	29.2907	29.9157	30.0747	29.9582	29.6931	29.7727	30.5036	29.8844	29.9613	30.2723	29.1426	29.9613	0	29.5381	-1.70217	-0.767378	0.000221	0.008806	Periplakin	O60437	PPL
28.0643	27.6885	27.4076	27.3739	28.6518	27.9108	28.4273	27.8231	28.0524	27.0696	27.947	28.6258	28.7984	28.2295	28.5593	28.576	28.4801	29.1149	28.3897	28.1662	27.7422	28.6287	0	28.1694	-1.54411	-0.626771	0.001897	0.031619	Catenin delta-1	O60716	CTNND1
32.299	32.1637	31.9047	31.5541	31.9443	31.4108	32.6645	31.5799	30.7581	32.7285	32.6968	32.0843	32.4782	32.6789	32.3761	32.4053	32.852	32.5282	32.6041	32.566	32.4133	32.696	0	32.2448	-1.45747	-0.543462	0.009865	0.079836	Histone H2B type 1-L;Histone H2B type 1-M;Histone H2B type 1-N;Histone H2B type 1-H;Histone H2B type 2-F;Histone H2B type 1-C/E/F/G/I;Histone H2B type 1-D;Histone H2B type F-S;Histone H2B type 1-K;Histone H2B type 1-A	Q99880;Q99879;Q99877;Q93079;Q5QNW6;P62807;P58876;P57053;O60814;Q96A08	HIST1H2BL;HIST1H2BM;HIST1H2BN;HIST1H2BH;HIST2H2BF;HIST1H2BC;HIST1H2BD;H2BFS;HIST1H2BK;HIST1H2BA
25.0953	24.7468	25.1337	25.8227	24.4544	25.4301	25.5602	25.3803	25.0692	26.3328	25.8016	24.5956	24.3531	24.888	24.4802	24.5229	25.0536	24.7528	24.4422	24.2089	25.6662	23.7143	0	24.9775	1.67117	0.740862	0.001845	0.031116	Protein CutA	O60888	CUTA
31.3195	31.2311	31.0742	30.8587	31.5777	31.0192	31.1553	31.1043	31.1138	31.1411	31.158	31.7404	31.589	31.4783	31.6361	31.335	31.6809	31.678	31.8789	31.7675	31.2761	31.4378	0	31.375	-1.34849	-0.431345	0.005464	0.056931	Filamin-B	O75369	FLNB
27.9612	27.9893	28.4135	28.5438	28.0452	28.1362	27.9581	28.0833	28.1802	28.3235	28.1638	27.867	27.2712	27.9489	28.7542	26.696	27.1931	26.9243	27.9915	27.8973	28.1354	26.5301	0	27.864	1.51467	0.599002	0.006594	0.06313	Barrier-to-autointegration factor;Barrier-to-autointegration factor, N-terminally processed	O75531	BANF1
24.6763	24.0132	23.6409	23.7427	24.7709	NaN	24.1446	NaN	23.7815	NaN	23.8356	24.9099	25.8879	25.5586	25.4077	25.5539	26.7188	25.7094	25.367	26.1733	23.802	25.9103	0.14	24.9265	-2.76953	-1.46964	9e-06	0.002238	Nebulette	O76041	NEBL
27.4132	26.4494	26.0731	25.6005	28.0723	25.8237	27.6135	NaN	27.2381	25.2639	26.3172	27.7201	28.25	28.1507	28.0423	27.9792	28.3341	27.8881	27.9047	28.3645	26.7449	28.3395	0.045	27.3135	-2.61695	-1.38789	3.1e-05	0.002819	Sciellin	O95171	SCEL
25.9142	26.1012	25.4668	25.6371	26.9714	26.2919	26.5981	26.0377	26.6579	25.6387	25.7187	27.676	27.3614	27.009	27.2296	27.0608	27.1694	27.186	27.1078	26.8868	25.5477	26.9093	0	26.5535	-1.89091	-0.919078	0.000224	0.008806	Bifunctional 3-phosphoadenosine 5-phosphosulfate synthase 2;Sulfate adenylyltransferase;Adenylyl-sulfate kinase	O95340	PAPSS2
28.9311	29.4308	28.8026	28.4365	29.6777	28.2699	29.6835	29.2437	28.8242	28.7925	28.6014	29.8429	30.4546	30.3838	30.0888	30.1897	30.4789	30.168	30.0118	30.5454	28.4188	30.3392	0	29.528	-2.1609	-1.11163	2.2e-05	0.002597	Serum deprivation-response protein	O95810	SDPR
26.906	26.8089	NaN	24.4267	27.9105	25.4263	27.2804	24.8998	26.9306	25.2228	24.5491	28.34	28.3448	27.5789	28.0543	27.7045	28.6007	27.2829	28.1748	27.281	25.3909	27.6244	0.045	26.8923	-3.10491	-1.63455	0.00017	0.007545	Chloride intracellular channel protein 3	O95833	CLIC3
24.6296	NaN	25.4586	24.4927	NaN	NaN	25.2416	25.0011	25.4172	24.8158	25.4768	24.489	23.9613	24.4153	24.2708	24.3662	24.5098	24.4431	24.6524	NaN	25.4315	23.9411	0.18	24.723	1.53542	0.618635	0.003775	0.046713	Actin-like protein 6A	O96019;O94805	ACTL6A
29.3705	29.1454	28.7628	28.6935	29.2578	28.6449	28.5923	29.2107	28.5919	28.545	29.7835	29.5662	29.6916	29.9924	29.1889	29.4287	29.2942	29.6623	29.5115	29.8167	29.2052	29.7659	0	29.2601	-1.50861	-0.593223	0.00124	0.024565	Cytochrome b5	P00167	CYB5A
31.5788	31.4288	31.6415	32.0525	30.7142	31.3286	30.9829	31.14	31.4601	31.778	31.5264	31.2266	30.8746	30.7869	30.8293	30.8487	31.2571	30.8952	30.4832	30.8606	31.3163	30.7504	0	31.1709	1.41447	0.500263	0.004907	0.054111	L-lactate dehydrogenase A chain	P00338;Q6ZMR3	LDHA
30.1931	29.8442	29.917	30.3965	30.8182	30.862	30.3078	30.3448	30.3998	30.2108	30.7174	30.9145	30.9826	31.0912	31.1998	31.0118	31.293	30.9634	31.1455	31.2946	30.8279	30.9236	0	30.7118	-1.61799	-0.694204	0.000131	0.006628	Retinal dehydrogenase 1	P00352	ALDH1A1
29.6882	30.5754	29.857	30.1507	28.9191	29.2739	28.8085	29.1705	29.6761	30.4364	29.2096	28.3369	28.5134	29.3329	28.7041	28.884	29.2638	28.8842	29.5266	29.037	29.5107	28.9616	0	29.3055	1.53592	0.619101	0.004433	0.051364	Coagulation factor XIII A chain	P00488	F13A1
30.0768	30.0776	29.3554	29.2246	30.5109	29.5868	29.9476	29.6463	29.3908	29.5316	29.2465	30.4	30.6525	30.3911	30.3689	30.2973	30.2582	30.7325	30.8577	30.6704	29.5988	30.1846	0	30.0458	-1.63655	-0.710655	0.000386	0.011901	Adenylate kinase isoenzyme 1	P00568;Q9Y6K8	AK1
23.6475	26.7368	26.2262	26.6365	29.2726	29.1338	28.3173	26.1309	26.9018	28.7456	28.7515	28.1457	28.1888	27.652	30.0835	29.5532	29.1571	28.5869	29.4467	28.2832	27.4338	28.801	0	27.9924	-2.54613	-1.34831	0.004708	0.052942	Alpha-1-antichymotrypsin;Alpha-1-antichymotrypsin His-Pro-less	P01011	SERPINA3
28.5157	29.4269	30.0815	30.2385	29.7107	30.6696	27.6108	30.7001	29.877	30.7397	30.431	28.6041	28.826	27.3339	28.4271	28.6343	28.2978	29.3175	28.8418	29.0079	30.73	29.0682	0	29.3223	1.98906	0.992087	0.003352	0.043518	Immunoglobulin J chain	P01591	IGJ
32.2076	32.2633	33.4434	32.4888	33.022	32.8368	32.5535	33.139	32.2761	33.2046	32.8021	31.7018	32.6423	31.0327	31.4446	32.6329	31.0496	32.4759	32.2463	32.1671	32.8517	33.02	0	32.4319	1.5517	0.633851	0.008974	0.076148	Ig kappa chain C region	P01834	IGKC
33.1767	33.9252	34.7474	33.6716	34.6823	34.0341	34.0006	34.3138	33.2785	34.0588	33.6971	33.1224	33.4273	32.5495	33.772	33.5707	32.7617	33.581	33.7637	32.8785	33.7498	33.8585	0	33.6646	1.51104	0.595538	0.007344	0.067138	Ig gamma-1 chain C region	P01857	IGHG1
29.3303	30.9575	31.7062	30.2235	30.5267	29.859	30.187	29.7051	29.5338	28.6667	29.2531	28.3367	30.7831	25.6899	27.7118	29.6079	27.9221	29.6488	28.5532	24.6835	28.8481	30.2791	0	29.1824	3.08628	1.62587	0.001763	0.030284	Ig gamma-4 chain C region	P01861	IGHG4
32.9141	33.8003	34.4186	33.7412	33.5997	34.1539	31.7563	34.2454	33.6484	34.552	33.9336	33.3676	32.6156	31.0143	31.6314	33.0999	31.7263	33.1718	32.4995	32.4605	34.2146	33.2355	0	33.1728	2.0937	1.06605	0.001535	0.028436	Ig alpha-1 chain C region	P01876	IGHA1
28.7787	29.0031	30.4569	29.9023	28.2153	29.7525	27.9225	29.2899	27.768	30.1345	28.8128	29.1962	27.9502	26.2699	25.6534	28.2654	27.5418	27.0836	27.6628	26.8623	30.0629	29.7129	0	28.4681	2.38215	1.25227	0.003205	0.042846	Ig alpha-2 chain C region	P01877	IGHA2
28.0905	28.4076	27.763	28.302	28.1482	27.8952	28.54	27.9024	28.0452	27.5329	27.8664	29.3564	28.326	29.159	28.8347	28.6531	27.6347	28.0846	28.9048	28.3334	28.2589	28.8942	0	28.3151	-1.45455	-0.540569	0.005821	0.059329	HLA class II histocompatibility antigen, DR alpha chain	P01903;P01906	HLA-DRA
35.5983	34.1325	36.1479	35.5457	34.6361	33.0596	35.8038	36.004	35.1769	35.5876	35.0364	33.8714	34.7069	34.1887	33.2684	34.2613	34.9571	33.8639	34.3023	34.1974	35.8308	34.2537	0	34.7469	1.76616	0.820614	0.008187	0.071507	Collagen alpha-1(I) chain	P02452	COL1A1
34.7991	33.5816	34.9847	34.5251	33.5786	32.5605	34.2972	34.8951	33.6028	34.2572	33.8258	32.8403	33.7074	33.2942	31.8503	33.2166	33.6703	32.7099	33.7725	32.9206	34.7461	33.2589	0	33.677	1.75439	0.810969	0.005468	0.056931	Collagen alpha-1(III) chain	P02461	COL3A1
31.2292	30.5376	30.6948	31.0313	31.5319	30.0204	31.4581	31.055	31.0569	30.8807	30.5519	31.8127	32.0413	31.8279	31.3313	31.749	32.2174	31.9156	31.9413	31.4374	30.9334	31.5907	0	31.3112	-1.73565	-0.795477	0.000206	0.008481	Collagen alpha-1(IV) chain;Arresten	P02462	COL4A1
24.0941	24.8367	NaN	24.46	26.048	24.9366	24.7955	NaN	24.5351	25.1705	24.4914	NaN	26.6851	24.9506	24.8529	26.0608	24.6861	27.0767	25.9926	25.4597	NaN	25.3824	0.18	25.2508	-1.8205	-0.864333	0.003593	0.045221	Complement C1q subcomponent subunit B	P02746	C1QB
31.1515	31.4053	30.9631	30.5069	32.2649	31.3816	30.5141	30.7546	31.0269	30.6961	30.2273	31.5587	32.0506	31.8709	31.9427	32.5911	31.3121	32.0997	31.6592	31.5543	30.4217	31.9842	0	31.3608	-1.67155	-0.741182	0.002157	0.034156	Catalase	P04040	CAT
23.2596	23.6451	23.7788	24.1262	NaN	25.0086	23.6821	NaN	23.4595	24.0299	24.4648	22.9367	22.9834	24.4828	22.7331	22.77	22.8825	NaN	22.8027	23.116	23.7251	22.8714	0.14	23.5136	1.75201	0.809015	0.001674	0.029646	Tissue alpha-L-fucosidase	P04066	FUCA1
28.1849	29.6341	29.3679	29.1066	31.4642	30.4519	28.5517	28.9376	28.4372	30.2747	30.0872	30.0869	30.3874	29.7548	30.4757	31.0108	29.9818	31.2927	30.7311	30.5254	29.2034	31.4245	0	29.9715	-1.92296	-0.943332	0.003351	0.043518	Apolipoprotein B-100;Apolipoprotein B-48	P04114	APOB
28.189	28.5661	28.1669	28.6103	26.4669	27.7383	28.9174	27.4888	28.0075	28.9268	27.2535	25.535	24.755	25.57	26.15	24.6188	25.4344	24.1996	27.0934	24.9176	28.5998	23.6204	0	26.7648	5.77839	2.53067	1e-06	0.001321	Thy-1 membrane glycoprotein	P04216	THY1
32.5086	32.6808	32.9413	33.0632	32.3111	32.9278	32.727	32.8684	32.4785	32.9851	32.999	31.8447	31.7731	32.1205	32.9209	32.2678	32.2446	32.1546	32.0852	32.2696	32.8409	32.0499	0	32.5029	1.45206	0.538105	0.003253	0.043084	Glyceraldehyde-3-phosphate dehydrogenase	P04406	GAPDH
25.2645	25.4037	24.3738	24.8649	NaN	25.6472	24.7816	24.2108	24.9119	24.7965	25.2249	25.4446	26.258	25.9483	25.0097	25.4322	26.2808	26.3966	26.0162	26.3854	25.5059	25.7044	0.045	25.422	-1.87244	-0.904923	0.00017	0.007545	Argininosuccinate lyase	P04424	ASL
26.345	25.5969	25.2377	26.2292	26.2157	26.5728	26.2439	25.4263	26.1702	26.0364	27.2176	26.8613	27.0898	27.0124	26.3411	26.5267	27.0318	26.7198	26.6413	27.1427	27.0791	26.6497	0	26.4722	-1.63519	-0.709461	0.0012	0.024124	Sodium/potassium-transporting ATPase subunit beta-1	P05026	ATP1B1
31.4313	30.9668	30.4823	30.3643	30.7859	30.6386	31.0374	30.6227	31.2942	30.2913	31.0619	31.4649	31.1088	32.0831	31.1463	30.9423	31.2923	31.1193	31.8042	31.4185	30.891	31.4436	0	31.0769	-1.43554	-0.521588	0.005484	0.056931	Aldehyde dehydrogenase, mitochondrial	P05091	ALDH2
27.9538	28.1962	27.3856	27.1771	27.948	27.4275	28.1757	27.3522	28.2711	27.3252	27.6628	28.6617	28.7679	27.977	28.2408	28.4249	28.6732	28.448	28.0895	28.8711	27.5143	28.9249	0	28.0667	-1.62636	-0.701644	0.000764	0.018731	Intercellular adhesion molecule 1	P05362	ICAM1
28.1814	27.4089	27.5631	28.7012	26.8137	28.1103	27.991	28.1014	28.9526	28.3307	28.6678	27.3358	26.4287	27.2775	28.3132	26.7129	27.3243	26.8793	27.5858	28.2533	27.8839	27.1066	0	27.7238	1.62665	0.701903	0.005291	0.056806	60S acidic ribosomal protein P1	P05386	RPLP1
24.9564	25.7019	25.338	24.6841	NaN	NaN	25.3444	25.4558	24.8293	23.9195	24.0683	NaN	NaN	23.817	23.7813	NaN	23.7931	NaN	NaN	23.9296	NaN	24.4392	0.36	24.5755	1.95871	0.969903	0.000653	0.016968	Fatty acid-binding protein, heart	P05413	FABP3
25.5987	29.2418	28.4384	29.5624	27.0693	27.186	28.1298	29.2499	26.8107	29.7523	27.6618	26.6371	27.222	25.6395	27.6989	27.5686	25.7483	26.2245	25.3481	27.5355	28.0529	25.7417	0	27.369	2.61979	1.38945	0.001386	0.026716	Carbonic anhydrase 3	P07451	CA3
32.4503	33.3319	33.0915	33.1968	31.7815	31.811	32.4	33.0846	31.7513	32.828	31.7063	30.7714	31.5976	32.0736	31.9393	30.9136	32.118	31.0901	32.9412	32.4456	32.0947	31.4513	0	32.1304	1.65518	0.726989	0.006111	0.060558	Decorin	P07585	DCN
26.8172	28.2943	26.986	25.643	28.8596	28.1573	26.6319	26.1997	25.8477	27.3777	26.2326	27.8652	29.6531	27.2843	29.0993	29.2983	27.1623	29.4335	28.1926	28.1211	26.2229	29.8087	0	27.6904	-2.5887	-1.37223	0.001106	0.02305	Bisphosphoglycerate mutase	P07738	BPGM
24.1328	23.9358	23.764	24.212	25.0691	23.6237	25.0585	NaN	24.7409	23.766	23.636	25.5614	25.1673	24.889	25.2567	24.8872	25.1578	25.3828	25.3602	24.3385	23.7965	24.0442	0.045	24.561	-1.62542	-0.700809	0.004976	0.054654	Tyrosine-protein kinase Yes	P07947	YES1
26.5534	26.5191	25.8791	25.1293	27.338	25.9114	27.6336	26.0135	26.6529	25.5252	25.5112	27.8468	27.847	27.7948	27.3592	27.3133	28.0914	27.4554	28.0034	28.2605	25.3791	27.9854	0	26.9092	-2.5203	-1.3336	8.2e-05	0.00467	Complement decay-accelerating factor	P08174	CD55
29.8108	29.9903	30.083	29.7356	28.7929	28.0258	28.8085	29.5414	28.845	27.9023	27.5909	28.4964	28.2622	27.1954	26.5613	25.6552	29.1759	28.3455	28.598	26.8746	28.9174	29.2934	0	28.4774	2.09696	1.0683	0.005017	0.054894	Cathepsin G	P08311	CTSG
31.4391	30.4864	31.3275	31.1722	31.5121	30.0637	31.3329	31.1639	31.1479	30.7839	30.8104	31.6478	31.8708	31.6882	30.9752	31.996	32.1429	32.0905	31.6209	31.1113	31.1416	31.7958	0	31.3328	-1.5389	-0.621901	0.002505	0.037104	Collagen alpha-2(IV) chain;Canstatin	P08572	COL4A2
26.5263	27.0744	26.1086	26.2057	26.6779	26.5813	27.3189	26.464	27.1677	26.0014	26.665	27.9074	26.365	28.04	27.6451	27.1551	27.1128	26.8796	27.2159	27.7958	26.7086	27.2604	0	26.9489	-1.58354	-0.66315	0.002934	0.040364	3-ketoacyl-CoA thiolase, peroxisomal	P09110	ACAA1
32.1165	32.2335	32.4291	32.1179	31.849	32.052	32.2623	32.2637	32.0845	32.4655	31.7924	31.5723	31.7893	31.7833	32.1349	31.5389	31.799	31.4177	31.8149	31.7608	31.8112	31.3782	0	31.9303	1.35883	0.442366	0.006057	0.060445	Galectin-1	P09382	LGALS1
32.7918	32.2273	32.1213	32.5691	31.3175	31.2407	32.2434	32.3131	31.913	32.3678	31.1923	30.7884	31.4355	30.4587	31.4982	31.8577	30.5264	30.9325	30.9318	30.8469	32.1333	31.1321	0	31.5836	1.84917	0.886881	0.000364	0.011591	Tropomyosin alpha-1 chain	P09493	TPM1
25.7378	25.0942	24.9781	24.8176	26.0748	26.0814	24.9988	25.4591	25.1371	24.2292	25.7175	26.3986	26.6919	26.6801	26.5286	26.3936	26.1778	26.9172	26.7349	26.6554	25.6912	26.5198	0	25.8961	-2.27776	-1.18762	7e-06	0.00217	Tumor-associated calcium signal transducer 2	P09758	TACSTD2
29.7293	29.3405	28.8715	29.5469	29.7875	30.4232	30.4608	29.3623	30.0983	28.9252	30.0992	30.4474	30.0725	30.8396	30.3102	29.9772	30.3304	29.7963	30.5015	30.294	29.9232	30.0129	0	29.9613	-1.44671	-0.532776	0.00785	0.069225	Leukotriene A-4 hydrolase	P09960	LTA4H
31.5284	33.2123	33.4218	32.5277	32.7699	33.0122	31.8841	33.2723	31.5835	33.3466	32.1794	31.8237	32.0643	30.6627	31.3643	32.3646	30.7004	32.0786	31.5345	31.5024	32.3117	32.6019	0	32.1703	1.84608	0.884465	0.001644	0.029492	Ig lambda-2 chain C regions;Ig lambda-3 chain C regions	P0CG05;P0CG06;P0CF74	IGLC2;IGLC3
24.6253	24.7763	NaN	24.0863	NaN	24.0206	25.4282	24.3769	25.371	24.5777	24.3564	25.1913	25.8085	NaN	25.4713	NaN	25.0932	25.3574	25.3153	NaN	24.0825	25.6164	0.23	24.915	-1.53439	-0.617666	0.009921	0.079874	LIM and senescent cell antigen-like-containing domain protein 3-like;LIM and senescent cell antigen-like-containing domain protein 3	P0CW20;P0CW19	LIMS3L;LIMS3
26.108	25.3818	25.0214	25.1405	26.7873	25.3789	26.8829	24.4597	25.6918	25.1609	25.349	27.6238	26.5937	26.0363	27.5121	26.4774	26.4623	26.2086	27.0527	25.9442	24.9421	26.0623	0	26.0126	-1.82577	-0.868502	0.003773	0.046713	Sulfotransferase 1A4;Sulfotransferase 1A3	P0DMN0;P0DMM9	SULT1A4;SULT1A3
27.0435	26.8902	27.1988	27.6541	27.5187	26.4561	27.5604	27.3103	27.4359	27.017	26.3368	27.7461	27.7243	27.8842	27.8198	27.7027	28.0227	27.7397	28.1556	27.3892	27.0053	27.3107	0	27.4056	-1.4667	-0.552579	0.004825	0.053623	Ras-related protein R-Ras	P10301	RRAS
31.6905	31.8461	31.7964	31.9789	31.1834	32.1392	31.5904	31.7675	32.1364	32.2087	32.2409	31.3292	30.9729	31.5511	31.5067	31.2626	31.113	30.9951	31.5945	31.2963	31.8646	30.965	0	31.5922	1.47125	0.557043	0.002054	0.032893	78 kDa glucose-regulated protein	P11021	HSPA5
25.2032	25.0256	NaN	NaN	NaN	NaN	25.1693	NaN	24.7604	24.8805	24.7149	25.7257	25.7825	24.964	25.3642	26.2985	25.23	26.0815	25.3718	25.4294	NaN	25.8083	0.27	25.3631	-1.56549	-0.646612	0.002785	0.039396	Microtubule-associated protein 2	P11137	MAP2
26.1259	27.2706	26.0687	26.1161	28.0787	27.2225	25.4127	25.4396	25.7629	26.7347	25.4359	27.1666	27.9761	26.0657	27.5553	28.3927	26.2764	28.154	27.9409	27.0379	25.2971	27.5495	0	26.7764	-1.84779	-0.885799	0.009885	0.079836	Solute carrier family 2, facilitated glucose transporter member 1	P11166	SLC2A1
26.3235	26.753	26.8125	26.2463	28.4186	27.3046	26.5714	26.7014	26.4994	26.9795	26.1611	27.4311	28.1504	26.7067	27.8847	28.8057	26.3632	28.3154	27.9739	27.2552	26.2318	28.0879	0	27.1808	-1.70148	-0.766787	0.007857	0.069225	Protein 4,1	P11171	EPB41
26.2044	26.837	26.2636	26.2942	27.8892	25.8178	27.4126	26.6113	26.9053	26.521	26.4912	27.9229	28.3898	27.7934	28.4708	28.5756	27.5921	28.0752	27.8221	27.3187	25.639	27.5531	0	27.2	-2.11736	-1.08227	0.000314	0.010579	Ras-related protein Ral-A	P11233	RALA
29.0202	30.0641	29.2839	28.861	31.6313	30.0689	28.9965	28.7834	28.7423	29.6039	27.883	29.9643	30.8565	29.0465	31.1231	31.3775	29.0591	31.0628	30.9473	30.083	28.5464	31.0611	0	29.8212	-1.90038	-0.926287	0.009443	0.078437	Spectrin beta chain, erythrocytic	P11277	SPTB
26.6124	26.1291	26.0451	26.4186	NaN	25.345	26.2404	26.4477	26.5161	26.1432	25.1846	NaN	25.2645	24.9396	24.7842	25.9011	25.4042	25.261	25.043	25.6082	26.7312	24.9201	0.091	25.747	1.65004	0.722501	0.003106	0.041714	Dystrophin	P11532	DMD
26.0022	26.5917	NaN	NaN	27.1298	NaN	24.7951	24.8298	NaN	NaN	24.246	26.3599	27.2961	27.419	27.0808	27.0548	26.5044	26.77	27.1421	29.2134	25.3325	27.8293	0.23	26.5645	-2.81283	-1.49202	0.000543	0.014653	Pulmonary surfactant-associated protein C	P11686	SFTPC
25.5768	25.3063	25.9085	25.688	NaN	25.9227	25.1592	25.7365	25.8063	25.5717	26.2897	25.1748	25.0636	24.1892	25.4813	24.8658	25.6443	25.0206	24.9817	25.3624	25.7632	25.204	0.045	25.4151	1.45136	0.537402	0.007267	0.066864	Proliferating cell nuclear antigen	P12004	PCNA
26.389	27.1588	27.0355	26.833	25.703	26.8986	26.2647	26.5508	26.8062	26.98	26.9738	26.6744	26.402	26.384	25.6135	25.6345	26.3635	25.6098	25.2426	26.0314	26.8443	26.3104	0	26.3956	1.50457	0.589355	0.007131	0.066482	Inosine-5-monophosphate dehydrogenase 2	P12268	IMPDH2
29.8159	29.3289	29.1547	28.9863	30.9427	29.1514	30.1444	28.771	29.8534	28.5121	28.8927	30.6479	31.0679	30.7238	30.8409	30.7151	31.131	31.012	30.7717	30.731	29.1585	31.0377	0	30.0632	-2.45984	-1.29856	1.3e-05	0.002421	Annexin A3	P12429	ANXA3
32.0534	31.635	31.8971	32.2141	31.0673	31.164	31.795	31.8443	31.5919	31.7086	31.3438	30.9397	30.7255	31.0495	30.9775	31.2232	30.7628	30.5897	30.7583	30.6329	31.7601	30.8359	0	31.2986	1.66172	0.732675	0.000232	0.0089	Alpha-actinin-1	P12814;Q08043	ACTN1
24.3207	24.4629	24.3138	24.2406	26.1889	24.9348	26.1149	24.5856	25.5807	NaN	23.4496	25.3879	26.8221	26.0301	26.1217	24.158	27.5319	25.8969	27.0174	25.1893	24.3744	26.3186	0.045	25.3829	-2.10825	-1.07605	0.003681	0.045953	Angiotensin-converting enzyme;Angiotensin-converting enzyme, soluble form	P12821	ACE
24.812	23.6196	24.4779	24.2969	25.9042	24.7224	24.7832	24.8886	24.5374	25.1914	25.8583	25.9653	25.2271	26.1524	25.547	25.2403	26.2159	25.3134	25.9658	26.6599	24.7578	25.8934	0	25.2741	-1.85978	-0.895131	0.000851	0.019782	Cadherin-1;E-Cad/CTF1;E-Cad/CTF2;E-Cad/CTF3	P12830	CDH1
29.2601	29.4832	28.943	29.5373	26.9306	28.6592	28.8726	29.1382	28.4624	29.4651	28.8613	25.7619	26.7299	27.6899	27.478	26.1403	28.2644	27.6148	27.8662	27.435	29.4448	27.1425	0	28.1446	2.74861	1.4587	7e-05	0.004076	Versican core protein	P13611	VCAN
30.1528	30.6473	30.427	30.2906	29.1608	30.6158	29.8392	30.385	30.4813	31.332	30.7197	29.1955	29.0554	29.7024	29.5873	29.4493	29.3492	29.0992	29.5025	29.6582	30.544	29.4575	0	29.9387	1.81401	0.859183	0.000199	0.008305	Protein disulfide-isomerase A4	P13667	PDIA4
23.78	23.7194	23.6255	23.9292	NaN	23.7111	23.5616	24.2854	NaN	23.8344	NaN	NaN	NaN	22.9203	NaN	22.9953	NaN	NaN	NaN	22.728	23.6749	23.1428	0.41	23.5314	1.63984	0.713555	0.000842	0.019782	Glycogen [starch] synthase, muscle	P13807	GYS1
29.774	30.7118	30.7135	30.7146	29.6045	30.4202	30.0569	30.4611	30.2368	30.6881	30.8157	29.8214	29.9428	29.6388	29.5759	29.0931	29.9815	29.776	30.0733	29.9578	30.4294	29.8449	0	30.106	1.46523	0.551126	0.003525	0.044799	Macrophage migration inhibitory factor	P14174	MIF
27.0295	27.2031	26.1999	26.1978	24.4773	25.2249	25.9434	26.2709	25.9495	26.7545	26.214	25.1801	24.0094	24.9947	25.3425	24.7131	25.6122	23.7134	25.5367	25.5942	25.9473	24.2408	0	25.5613	2.20945	1.14369	0.000342	0.01119	Folate receptor beta	P14207;P41439	FOLR2
26.0509	26.6426	25.6529	25.7528	26.3952	25.983	26.4705	NaN	26.2313	25.1907	25.5577	26.5289	27.2649	27.2285	26.1952	26.5666	27.0337	27.0446	27.0155	27.2041	26.0649	27.0388	0.045	26.434	-1.79288	-0.84228	0.000282	0.009854	Farnesyl pyrophosphate synthase	P14324	FDPS
25.2476	24.72	28.3444	27.9219	NaN	25.3595	23.5394	29.1403	27.0244	29.883	25.4333	24.3693	23.0217	NaN	23.0016	22.2424	26.8124	NaN	25.7936	26.7901	27.2529	23.4255	0.14	25.7539	3.77342	1.91587	0.007092	0.06633	Phospholipase A2, membrane associated	P14555	PLA2G2A
32.3616	31.9807	32.2881	32.5339	31.8264	32.5296	32.0963	32.4772	32.4406	32.2641	32.5704	31.8178	31.6629	31.7081	32.0512	31.5158	31.9067	31.6224	31.729	31.8928	32.6047	31.5331	0	32.0643	1.39864	0.484022	0.005187	0.056111	Pyruvate kinase PKM	P14618	PKM
31.4901	31.8172	31.8311	32.012	30.7834	31.9087	31.6242	31.6212	32.154	32.4805	32.0224	31.0813	30.8481	30.9455	31.2452	30.7495	31.0586	30.8422	31.3317	31.1094	32.0709	30.595	0	31.4374	1.64171	0.715203	0.000681	0.017234	Endoplasmin	P14625;Q58FF3	HSP90B1
24.0598	23.761	25.7373	25.4118	26.2549	24.6205	23.7103	NaN	25.3195	25.2923	24.0473	27.5249	25.1286	25.2377	25.1345	25.328	26.7655	26.0408	25.9409	25.1002	25.6906	26.0098	0.045	25.3389	-1.98309	-0.987752	0.002699	0.03902	Matrix metalloproteinase-9;67 kDa matrix metalloproteinase-9;82 kDa matrix metalloproteinase-9	P14780	MMP9
27.5438	28.8904	29.0041	28.4712	NaN	28.0886	26.8995	27.968	26.8896	27.4074	26.2675	25.848	26.3942	25.909	23.4343	24.2558	26.2295	27.6834	26.8427	26.2179	26.6578	27.728	0.045	26.8872	3.10345	1.63387	0.000256	0.009562	Mast cell carboxypeptidase A	P15088	CPA3
25.3804	24.6065	NaN	NaN	25.3002	24.5625	22.9467	NaN	24.8543	NaN	25.4824	25.7341	25.7791	25.2677	25.5333	24.8911	25.9724	25.1724	26.0257	26.0914	24.7686	26.1412	0.18	25.2506	-1.79804	-0.846429	0.002891	0.039963	Folate receptor alpha	P15328	FOLR1
25.3851	24.9364	NaN	24.5019	24.7572	24.503	24.4313	NaN	25.7353	25.5536	24.3364	26.262	25.9427	25.0679	NaN	25.4168	25.2409	26.0745	25.6406	26.5181	25.6488	25.0608	0.14	25.3165	-1.72051	-0.782834	0.001489	0.027949	Ribosyldihydronicotinamide dehydrogenase [quinone]	P16083	NQO2
25.0559	24.5071	25.4273	24.589	NaN	25.0889	23.9693	25.1992	24.2219	24.6877	25.2881	23.8904	22.9558	24.0941	24.7954	23.5021	NaN	23.2802	22.3931	24.2796	24.6265	24.0884	0.091	24.297	2.01793	1.01288	0.000425	0.01232	Integrin beta-4	P16144	ITGB4
28.1671	29.222	28.5704	28.3641	30.8648	29.8147	28.8447	27.5871	28.2375	29.0272	27.1867	29.3716	30.1913	28.6417	30.5478	31.1687	28.6851	30.3253	30.4411	29.3725	28.043	30.2247	0	29.2227	-2.01598	-1.01148	0.005324	0.056806	Ankyrin-1	P16157	ANK1
27.6939	28.3815	27.7374	27.4163	28.9564	27.6204	28.9998	27.852	28.2824	27.6776	27.6201	29.2796	28.6629	28.7703	28.9041	28.7112	28.6811	29.0615	28.7033	28.1776	27.4735	28.8425	0	28.3411	-1.55733	-0.639077	0.004241	0.050502	Platelet endothelial cell adhesion molecule	P16284	PECAM1
27.3432	27.1765	25.807	24.7931	26.3519	26.9903	27.5055	25.958	27.2036	26.3008	26.4501	27.3372	26.9693	28.1152	27.3219	27.1483	27.3883	27.0613	27.4461	27.8355	26.6929	27.6008	0	26.9453	-1.76727	-0.821523	0.002236	0.034633	NADPH--cytochrome P450 reductase	P16435	POR
29.4667	29.2228	29.2575	29.5883	27.9101	29.4099	28.8059	29.4915	29.1479	29.3843	29.3913	28.4501	28.7253	28.5668	28.4729	28.7412	28.3984	28.5575	28.4378	28.5366	29.6247	28.7465	0	28.9243	1.44287	0.528938	0.006155	0.060611	Sarcoplasmic/endoplasmic reticulum calcium ATPase 2	P16615;O14983	ATP2A2
25.6118	25.9639	25.4077	24.1904	26.4901	23.8354	26.4934	25.4445	24.6214	25.6527	24.9386	27.3911	26.8838	27.4014	26.7595	26.5864	30.141	29.3789	27.7296	28.4892	25.1238	27.5665	0	26.4592	-4.77224	-2.25467	6e-06	0.00217	Platelet glycoprotein 4	P16671	CD36
34.4219	33.5898	32.9115	33.8618	31.1852	31.6899	32.9094	33.6927	33.2739	33.6235	32.3997	30.5062	31.6533	30.0539	30.97	31.7596	31.3588	30.4147	30.5703	30.2598	33.4156	31.6067	0	32.0967	3.75345	1.90822	8e-06	0.00217	Desmin	P17661	DES
31.327	32.2723	32.4463	31.8702	30.8224	30.9244	31.8668	31.7996	30.66	31.9203	31.1739	29.2402	30.1842	31.0639	31.4495	30.8039	30.9015	30.2235	31.879	31.7171	31.3269	30.6289	0	31.2046	1.6209	0.696796	0.009675	0.079439	Mimecan	P20774	OGN
27.9917	27.973	27.6134	27.6096	28.2681	27.2469	28.4431	27.8214	28.2741	27.2592	27.8741	28.3044	28.4233	28.7221	28.7819	28.4794	28.1552	28.3127	28.474	28.4865	27.9059	28.4085	0	28.1286	-1.4668	-0.552669	0.00233	0.035129	Amine oxidase [flavin-containing] A	P21397	MAOA
25.1229	25.7065	25.4959	25.0686	25.7347	24.9221	25.1386	25.4108	24.9645	26.2154	25.4737	26.1851	25.8007	26.1212	26.3124	25.9764	26.0214	25.8254	26.478	25.9317	25.5845	25.6081	0	25.6863	-1.51487	-0.599197	0.0023	0.035044	5-nucleotidase	P21589	NT5E
27.7523	27.7094	27.0475	27.8192	27.8854	28.1753	27.7799	26.9007	28.5373	27.1222	27.7589	28.6888	27.7591	29.0226	28.3563	27.8028	28.4774	28.2349	27.7114	28.7838	28	28.5311	0	27.9935	-1.54269	-0.625453	0.003386	0.043619	Non-specific lipid-transfer protein	P22307	SCP2
25.0986	26.0284	25.7574	24.7999	NaN	26.4818	25.407	25.2353	25.142	25.8365	26.2317	24.2254	24.3946	24.1797	24.935	25.2873	25.2143	NaN	24.5363	24.8206	26.2862	24.0346	0.091	25.1966	1.75377	0.810457	0.002514	0.037104	NADPH:adrenodoxin oxidoreductase, mitochondrial	P22570	FDXR
26.6122	26.4147	NaN	NaN	28.2234	NaN	27.461	NaN	26.0562	NaN	NaN	28.3393	28.2549	29.072	28.0775	27.668	29.5517	29.2159	28.1274	28.314	NaN	27.9262	0.32	27.9543	-2.83079	-1.5012	4.2e-05	0.00319	Carbonic anhydrase 4	P22748	CA4
25.9063	26	26.3406	26.1928	26.274	26.2958	26.122	25.7946	25.7373	26.4538	26.3883	25.9797	25.3814	25.9122	25.5293	25.2087	25.2934	25.5324	25.6992	25.3565	26.0063	25.7956	0	25.8727	1.4422	0.528275	0.003405	0.04367	NAD-dependent malic enzyme, mitochondrial	P23368	ME2
28.6965	29.317	29.1131	28.7877	23.8214	28.4949	27.3745	28.1804	27.2589	28.2717	26.5877	26.3988	26.2194	26.8949	22.5906	NaN	26.0969	27.3944	26.7451	26.1338	27.0577	27.4734	0.045	27.0909	2.846	1.50894	0.004395	0.051257	Chymase	P23946	CMA1
29.1726	28.9552	29.1259	28.6659	27.3619	28.6231	29.58	29.0107	28.0977	28.073	28.9834	27.0416	28.2737	27.1028	27.319	27.1273	27.5516	27.987	26.197	27.2931	28.7205	28.6703	0	28.1333	2.17974	1.12416	0.000182	0.007952	Tenascin	P24821	TNC
30.874	30.5204	30.9036	31.0273	29.8701	29.6542	30.2263	30.9782	30.3091	31.1753	30.0178	29.3754	29.4553	29.2908	30.088	29.9354	29.3583	28.8355	29.0414	29.3378	30.5899	29.9624	0	30.0376	1.91202	0.9351	0.00013	0.006628	Myosin regulatory light polypeptide 9	P24844	MYL9
26.5376	26.0984	26.0924	25.5482	27.7771	25.7015	26.4884	25.6455	26.5263	25.6471	26.4644	27.7952	27.757	27.9255	27.6561	27.9607	27.6277	27.6765	27.6379	28.1948	25.6537	28.0056	0	26.9281	-2.63302	-1.39672	1.1e-05	0.00229	Integrin alpha-3;Integrin alpha-3 heavy chain;Integrin alpha-3 light chain	P26006	ITGA3
26.3125	25.2993	26.9804	27.3151	26.21	26.0932	25.9412	26.4251	27.266	26.9809	26.4061	26.2046	25.8413	25.8381	25.5158	25.9263	26.4019	25.9584	25.7202	26.2291	25.5434	24.4161	0	26.1284	1.61783	0.694058	0.005086	0.055433	Peptidyl-prolyl cis-trans isomerase FKBP2	P26885	FKBP2
29.5276	29.5628	29.3233	29.2583	30.0664	29.3295	29.7137	29.1276	29.4851	28.9898	29.0014	29.9146	29.527	29.8516	29.8889	30.0269	29.8867	30.0127	29.8559	29.9606	29.2195	29.9641	0	29.6134	-1.34664	-0.429364	0.008595	0.073818	Erythrocyte band 7 integral membrane protein	P27105	STOM
NaN	26.1152	26.4043	26.457	NaN	25.6562	24.891	NaN	25.3816	26.9708	26.2931	24.031	NaN	25.2786	24.9023	NaN	NaN	NaN	NaN	25.6315	26.0054	NaN	0.41	25.6937	1.80426	0.851406	0.007073	0.06633	Adenylate kinase 4, mitochondrial	P27144	AK4
27.9721	28.0971	28.1134	28.1562	27.4465	28.1029	27.6907	27.9722	28.3807	27.7625	28.3252	27.3938	27.2224	27.5478	27.3279	27.3616	27.5514	27.0337	27.0648	27.2307	28.2484	27.4207	0	27.701	1.51729	0.601494	0.001037	0.022442	60S ribosomal protein L10	P27635;Q96L21	RPL10
24.7242	24.9023	24.8591	25.2348	NaN	24.7213	NaN	25.6992	24.6283	25.4099	25.8724	NaN	NaN	NaN	NaN	NaN	23.6319	NaN	NaN	NaN	24.5672	24.7306	0.45	24.9151	1.74946	0.806913	0.002716	0.039076	ADP-ribosyl cyclase/cyclic ADP-ribose hydrolase 1	P28907	CD38
25.4562	24.3175	24.9674	24.8447	26.3092	23.6154	25.3441	25.6447	25.0827	24.6482	24.2723	26.6906	28.8572	25.1656	25.8997	26.1337	27.291	26.6349	25.3057	25.8796	25.1601	26.6401	0	25.6437	-2.59875	-1.37782	0.00027	0.009586	Collagen alpha-5(IV) chain	P29400	COL4A5
27.5415	26.7784	27.1874	27.2588	NaN	25.3971	27.1244	27.2117	26.6101	27.1773	26.3739	25.5214	26.3857	25.0446	26.2718	26.6357	26.1473	25.9786	25.4631	26.4675	26.8101	26.0319	0.045	26.4485	1.73771	0.797186	0.001881	0.031543	Leiomodin-1	P29536	LMOD1
29.3579	29.5524	29.5904	29.6524	30.2287	29.9731	29.3127	29.097	29.3709	29.7819	29.6179	29.5796	30.3344	30.0851	30.2903	30.431	29.8013	30.3212	29.8723	30.3529	29.4713	30.2896	0	29.8347	-1.39594	-0.481241	0.005964	0.05972	Peroxiredoxin-6	P30041	PRDX6
28.0689	25.989	26.6243	27.9682	23.883	26.6783	27.2149	26.7326	27.9046	27.5391	27.1979	25.6243	25.6964	25.9213	26.598	25.7633	25.692	24.1313	26.6147	24.6607	27.6505	26.3109	0	26.3847	2.01737	1.01248	0.009414	0.078437	Aldehyde dehydrogenase X, mitochondrial	P30837	ALDH1B1
24.4586	25.5253	24.6933	24.7534	25.0337	26.0787	25.7537	24.9371	25.4442	24.1706	24.4335	26.0388	24.8224	27.2143	26.1209	25.7282	25.8532	25.1445	25.9171	27.0471	24.6789	26.5028	0	25.4705	-1.85275	-0.889665	0.002452	0.03658	Long-chain-fatty-acid--CoA ligase 1	P33121	ACSL1
28.9051	28.6196	28.3998	28.5474	29.2909	28.8241	29.3471	28.7476	29.0333	28.1642	28.9889	29.5221	29.4619	29.4546	29.4833	29.5032	29.5196	29.6294	29.396	29.5056	28.7103	29.6417	0	29.1225	-1.55045	-0.632683	0.00047	0.012938	Catenin alpha-1	P35221	CTNNA1
27.7032	27.1465	26.859	27.479	28.2027	27.6138	28.623	27.5458	28.0381	26.7051	28.0026	28.2061	28.2791	28.4199	28.9943	28.5972	28.4459	28.1143	28.3329	28.1236	27.5458	28.3209	0	27.9681	-1.60023	-0.678281	0.00201	0.032674	Catenin beta-1	P35222	CTNNB1
27.965	27.8273	27.5206	27.0423	28.5435	27.0339	28.1065	27.4832	27.6551	27.092	27.098	28.7374	29.2968	28.665	28.3923	28.4415	29.123	29.0981	28.6175	28.9526	26.9742	28.9718	0	28.1199	-2.11706	-1.08206	5.2e-05	0.003548	Radixin	P35241	RDX
NaN	26.0039	25.2504	25.835	27.0706	26.7958	25.1895	25.4151	26.25	NaN	25.3487	27.5969	26.9913	26.2782	25.813	26.9376	27.1154	26.5899	26.4037	28.6198	25.9829	27.3844	0.091	26.4436	-1.96761	-0.976441	0.001692	0.029718	Pulmonary surfactant-associated protein D	P35247	SFTPD
33.9695	34.5404	34.2972	33.9024	31.8252	32.7974	33.452	34.2714	33.5703	34.263	33.6663	32.0637	32.5794	32.3391	32.2591	32.1082	32.915	32.7941	34.7861	32.4079	33.6216	32.3562	0	33.2175	1.91667	0.938603	0.00283	0.039396	Fibrillin-1	P35555	FBN1
24.2822	24.0833	24.8502	25.7703	26.0871	NaN	24.7515	24.8143	24.9362	25.9356	24.0842	26.9089	26.827	25.9167	25.816	27.0948	28.3896	26.3023	25.1427	26.5116	25.0507	29.1121	0.045	25.8413	-3.21201	-1.68348	9.5e-05	0.005292	Metalloproteinase inhibitor 3	P35625	TIMP3
34.9954	34.3512	34.6531	34.9715	33.245	33.6622	34.0753	34.8169	34.3255	34.7179	33.6993	32.9018	33.7356	32.8229	33.5036	33.9792	33.1322	33.1407	32.6957	33.1424	34.62	33.6047	0	33.8542	1.90584	0.930425	0.000456	0.012924	Myosin-11	P35749	MYH11
24.7111	25.8733	25.3955	25.9677	NaN	25.4019	25.5833	25.8514	24.1758	25.6896	26.1419	23.5197	21.8393	23.9383	24.0245	23.8038	23.7756	NaN	24.1903	25.0663	25.9258	22.3806	0.091	24.6628	3.101	1.63273	5.6e-05	0.003608	Gamma-glutamyltransferase 5;Gamma-glutamyltransferase 5 heavy chain;Gamma-glutamyltransferase 5 light chain	P36269	GGT5
28.3877	28.6689	28.3386	28.711	29.2063	28.8341	29.0263	28.8153	28.884	28.5285	28.6036	29.3074	29.0561	29.3432	29.6731	29.5818	29.2157	29.233	29.0971	29.8282	28.4051	29.4815	0	29.0103	-1.47969	-0.565297	0.001568	0.028678	Phosphoglucomutase-1	P36871	PGM1
27.6503	28.4744	28.8813	28.617	28.2136	28.4661	28.4005	28.0964	28.1891	28.2932	28.344	27.2131	27.1656	27.4694	28.4735	28.1904	27.6603	27.604	27.6077	27.8535	28.3101	28.5362	0	28.0777	1.41796	0.503814	0.009249	0.077783	Pigment epithelium-derived factor	P36955	SERPINF1
27.2318	28.1651	27.3684	26.9842	29.2538	28.214	27.5274	27.11	27.2148	28.3317	25.7157	28.4024	29.8996	27.8777	28.7499	29.7614	28.0967	30.3547	28.7281	28.4575	26.3828	28.3495	0	28.099	-2.1225	-1.08577	0.003563	0.045077	Alpha-synuclein	P37840;Q16143	SNCA
28.5657	28.5548	28.5925	28.6393	27.0316	28.5987	28.2515	28.462	28.5939	28.4193	28.6476	27.566	27.332	27.5738	28.1574	27.9701	27.8572	26.6312	27.6165	27.9067	28.7621	27.7599	0	28.0677	1.57649	0.656719	0.003058	0.041264	60S ribosomal protein L3	P39023;Q92901	RPL3
27.8736	28.3047	27.3878	28.2976	26.6759	27.8353	27.9282	27.8438	27.6598	28.411	28.6607	26.3998	26.6961	26.3089	27.0914	27.1175	26.7472	26.7489	27.0751	26.3566	28.6084	26.3111	0	27.3791	2.05328	1.03793	0.00016	0.007545	Collagen alpha-1(XV) chain;Restin;Restin-2;Restin-3;Restin-4	P39059	COL15A1
27.2891	28.0289	27.9445	28.1031	27.2235	27.8142	27.454	27.6264	28.0092	28.3504	28.0569	26.9012	27.0053	27.694	27.5029	27.1922	27.1379	27.1225	27.141	27.5735	27.9854	27.3272	0	27.5674	1.39801	0.483375	0.00846	0.073093	Dolichyl-diphosphooligosaccharide--protein glycosyltransferase 48 kDa subunit	P39656	DDOST
27.6318	28.2099	27.0452	27.1559	26.4312	27.3422	27.1041	27.7002	26.8697	26.8511	27.2086	26.5082	25.5702	26.6492	26.5949	26.0409	26.9823	26.2452	26.5287	26.575	27.2584	26.3693	0	26.8578	1.67942	0.747964	0.000946	0.020778	60S ribosomal protein L13a;Putative 60S ribosomal protein L13a protein RPL13AP3	P40429;Q6NVV1	RPL13A;RPL13AP3
25.2026	24.474	24.7949	25.7752	25.6932	26.0252	25.5689	NaN	25.3224	25.3	25.996	26.2569	25.9245	26.2375	26.1365	25.6598	26.0704	25.8549	26.2186	25.5438	25.9761	26.1292	0.045	25.7219	-1.50055	-0.585488	0.004209	0.05033	Enoyl-CoA delta isomerase 1, mitochondrial	P42126	ECI1
26.8045	27.0313	26.9793	27.0721	25.7292	27.0853	27.3277	27.4159	26.9774	27.197	27.3311	26.3595	25.2147	25.8216	25.7796	25.8874	26.7968	24.7957	26.9962	26.51	27.7389	26.4907	0	26.6064	1.71492	0.778139	0.004486	0.051465	60S ribosomal protein L35	P42766	RPL35
23.7302	25.0139	24.8859	25.1183	NaN	24.8567	24.2642	23.7133	24.4985	25.2244	24.9224	23.8094	23.8696	23.9424	23.7856	24.2751	22.9521	NaN	24.8857	23.1556	24.6545	NaN	0.14	24.2925	1.62138	0.697221	0.006379	0.062125	Translocon-associated protein subunit alpha	P43307	SSR1
26.7486	26.7591	26.9652	27.0126	NaN	25.9201	26.9472	27.7495	26.2376	27.2178	26.4863	25.3833	24.7777	23.2931	24.8215	25.8832	25.7502	25.2892	25.2866	25.8664	26.6645	25.2213	0.045	26.0134	2.84841	1.51016	1e-05	0.00229	Microtubule-associated protein 1B;MAP1B heavy chain;MAP1 light chain LC1	P46821	MAP1B
28.8215	28.8849	28.5958	28.2972	28.7418	28.0057	28.9567	28.6449	28.6586	28.2038	28.3492	28.8832	28.8295	28.9395	29.2351	28.8974	29.2309	28.9317	29.0348	29.3705	28.4025	29.0359	0	28.7705	-1.33882	-0.420959	0.009699	0.079439	Utrophin	P46939	UTRN
26.4491	25.7238	25.8852	25.7022	26.222	25.5954	26.4589	26.2405	26.1749	25.8452	25.5979	26.9157	26.3786	26.4934	26.3394	26.9321	26.7283	26.4532	26.5461	26.5229	25.7157	26.3846	0	26.2411	-1.41553	-0.50134	0.007576	0.067847	Paxillin	P49023	PXN
27.7984	28.4002	28.5071	28.1832	27.1218	28.0426	27.6785	28.2393	27.7328	28.982	28.6842	27.4475	27.4961	27.7329	27.9488	27.4838	27.3178	27.4039	27.357	27.8542	28.0526	27.6081	0	27.8669	1.4292	0.515212	0.008596	0.073818	Protein ERGIC-53	P49257	LMAN1
28.8024	29.171	28.0951	28.0644	29.1168	28.6493	28.8562	27.9962	28.6913	27.5934	28.2398	30.2022	28.3677	30.041	28.8683	29.1123	28.9137	28.7094	29.8188	29.0466	28.7545	29.3551	0	28.8393	-1.64654	-0.719436	0.002194	0.034547	Fatty acid synthase;[Acyl-carrier-protein] S-acetyltransferase;[Acyl-carrier-protein] S-malonyltransferase;3-oxoacyl-[acyl-carrier-protein] synthase;3-oxoacyl-[acyl-carrier-protein] reductase;3-hydroxyacyl-[acyl-carrier-protein] dehydratase;Enoyl-[acyl-carrier-protein] reductase;Oleoyl-[acyl-carrier-protein] hydrolase	P49327	FASN
27.3154	26.9007	27.6585	26.7353	27.9733	26.7716	27.4342	27.1809	27.0148	26.4609	26.6426	28.3625	28.4247	28.4219	27.8784	27.7493	27.9201	28.2674	27.8912	27.9535	27.0073	27.9257	0	27.5405	-1.8443	-0.883069	0.000108	0.00578	Beta-arrestin-1	P49407	ARRB1
25.7269	27.048	27.9037	25.528	NaN	25.8485	25.3764	27.6448	27.2408	26.8854	27.4575	NaN	NaN	25.1566	NaN	26.026	NaN	25.8295	25.4851	25.161	26.7864	26.0365	0.23	26.3024	1.8442	0.882995	0.007775	0.069099	Cartilage oligomeric matrix protein	P49747	COMP
25.2253	24.7141	24.6484	24.8721	NaN	25.0415	23.7701	24.1558	24.314	24.8134	23.2375	26.6636	25.8381	25.2699	NaN	24.6487	25.6517	25.1607	25.4272	24.4184	25.2557	24.7269	0.091	24.8926	-1.77382	-0.826863	0.002442	0.03658	Cathelicidin antimicrobial peptide;Antibacterial protein FALL-39;Antibacterial protein LL-37	P49913	CAMP
27.6085	28.2004	27.3985	27.2327	28.9596	27.7971	28.9936	27.771	28.361	27.4592	28.553	29.7226	28.8133	29.0864	29.2401	29.4259	29.4239	28.5965	29.2438	29.5502	28.2625	29.4066	0	28.5957	-2.18957	-1.13065	1.8e-05	0.002564	Sulfotransferase 1A1	P50225	SULT1A1
31.7763	31.1495	30.8347	30.4384	29.4654	29.9739	30.1741	31.4401	30.0817	30.1346	29.9187	29.8745	25.3727	29.433	28.9595	28.6284	28.9605	26.4858	29.4121	28.5168	30.7417	29.3843	0	29.598	3.44256	1.78348	0.000134	0.00665	Cysteine-rich protein 1	P50238	CRIP1
29.7331	29.3965	29.3391	29.3842	28.8103	29.2052	29.9067	28.9599	29.9994	29.4739	29.602	28.7917	28.5319	28.9002	29.1845	29.1228	28.7674	28.5594	29.7644	28.6381	29.6548	28.5426	0	29.194	1.40114	0.486596	0.009618	0.079234	Serpin H1	P50454	SERPINH1
28.7091	28.4594	27.9603	27.7546	29.8773	28.15	29.2301	28.1368	28.673	27.6669	28.2069	29.8901	30.2443	30.1498	29.8981	29.4245	30.1696	29.9456	29.6158	29.8696	28.1797	29.9862	0	29.0999	-2.50121	-1.32262	8e-06	0.00217	Basal cell adhesion molecule	P50895	BCAM
29.4368	29.3361	27.9188	28.7569	29.4986	29.4857	29.106	28.1158	29.6324	28.2094	28.7593	30.6209	28.8382	30.6139	30.1939	30.0436	30.0363	29.2892	29.5513	30.5728	28.6675	29.9276	0	29.3914	-1.88967	-0.918134	0.000735	0.018427	Peroxisomal multifunctional enzyme type 2;(3R)-hydroxyacyl-CoA dehydrogenase;Enoyl-CoA hydratase 2	P51659	HSD17B4
31.1087	29.7959	30.1531	30.903	29.4563	29.5992	30.9798	30.0604	30.9059	30.1444	29.6178	29.3018	29.6935	28.5166	30.1486	30.1917	29.1303	29.62	29.489	28.789	30.6931	29.6975	0	29.9089	1.59946	0.677583	0.006784	0.064265	Calponin-1	P51911	CNN1
23.5048	24.3411	24.1072	NaN	NaN	24.3466	23.4875	23.913	23.7459	22.9569	24.587	23.0053	23.3655	22.4399	23.476	NaN	NaN	NaN	22.9924	NaN	22.9806	NaN	0.32	23.55	1.79568	0.844532	0.000743	0.018462	Cytosolic Fe-S cluster assembly factor NUBP1	P53384	NUBP1
27.5139	26.3273	26.6806	26.6664	NaN	25.4811	25.4243	27.1089	26.7862	26.7309	26.0519	24.0844	25.2957	23.4674	23.847	25.5924	24.8041	24.9854	23.0567	25.2591	26.7143	25.3357	0.045	25.5816	3.27084	1.70966	2e-05	0.002564	Smoothelin	P53814	SMTN
27.4955	27.6819	27.0657	28.0367	27.1582	27.7099	27.7371	27.4818	28.1878	28.4446	28.5096	27.4813	26.647	27.0263	27.5956	27.0094	27.4667	26.845	27.5736	27.0629	27.8989	26.7194	0	27.4925	1.47638	0.562063	0.006803	0.064265	Activated RNA polymerase II transcriptional coactivator p15	P53999	SUB1
28.4335	28.739	28.6763	28.6901	NaN	27.9027	28.9725	28.8669	28.5022	28.7016	28.3519	26.6926	NaN	28.0831	NaN	NaN	27.1943	27.6092	26.8696	26.9558	28.6077	NaN	0.23	28.1088	2.22429	1.15334	3.4e-05	0.002819	Microfibrillar-associated protein 2	P55001	MFAP2
NaN	24.9198	NaN	NaN	26.0657	24.5743	25.5431	NaN	25.1419	23.6464	24.8102	26.1772	25.3953	26.2134	26.2217	26.3438	26.2247	NaN	25.8075	25.3121	25.3426	25.8732	0.23	25.5066	-1.91033	-0.933823	0.000913	0.020722	Aquaporin-4	P55087	AQP4
27.8082	28.7715	28.1026	28.4186	NaN	27.7743	27.2875	27.197	27.8409	28.5952	28.5044	26.6044	25.1552	26.8653	25.7533	NaN	27.0519	26.0722	27.181	26.8379	28.0142	26.5524	0.091	27.3194	2.67815	1.42124	1.6e-05	0.002564	Mesencephalic astrocyte-derived neurotrophic factor	P55145	MANF
26.4194	26.0694	25.1738	25.0159	26.8411	26.1024	26.8135	25.6329	26.6426	25.4781	26.0498	27.0708	26.6568	27.0377	26.709	26.6669	27.0523	26.694	26.5132	26.8521	25.3087	26.7639	0	26.3438	-1.5629	-0.64423	0.007865	0.069225	Afadin	P55196	MLLT4
28.3885	28.0846	27.9235	28.2922	28.7377	27.4441	28.6515	28.1887	28.3199	27.8776	27.5576	29.1325	29.4087	28.615	28.6124	29.039	28.3693	29.1264	28.5764	29.0744	28.0314	29.024	0	28.4762	-1.60858	-0.685788	0.00077	0.018731	Integrin alpha-1	P56199	ITGA1
25.2769	24.8764	NaN	NaN	NaN	NaN	24.9443	NaN	24.57	NaN	NaN	25.6165	25.506	25.4884	25.4051	25.8588	25.2991	25.6804	25.3809	25.5371	NaN	26.3678	0.36	25.4148	-1.62126	-0.697117	0.001565	0.028678	Claudin-18	P56856	CLDN18
27.8226	28.3429	27.5807	27.8277	26.4316	27.7598	27.3593	28.1551	27.4533	28.3763	27.4566	26.3166	27.064	27.7854	26.3706	26.7878	27.321	27.2336	26.8771	27.4138	27.6878	27.1231	0	27.3885	1.51428	0.598632	0.007589	0.067847	Protein transport protein Sec61 subunit beta	P60468	SEC61B
28.087	28.4707	28.489	28.1904	27.0429	28.0044	28.1926	28.1497	27.7469	28.1557	28.2632	27.4639	26.9744	26.9459	27.7685	26.8844	27.813	26.7445	26.7538	27.4809	28.1718	27.3211	0	27.687	1.70531	0.770035	0.000463	0.012938	60S ribosomal protein L26-like 1;60S ribosomal protein L26	Q9UNX3;P61254	RPL26L1;RPL26
26.9477	26.903	27.0682	27.4064	27.0351	27.1387	27.8545	27.5202	27.7457	27.7542	28.088	27.2395	25.6476	26.7322	26.8614	26.6802	27.0447	25.3836	27.0478	26.2149	27.849	26.0888	0	27.0114	1.72711	0.788364	0.001953	0.0322	60S ribosomal protein L27	P61353	RPL27
28.0599	28.4143	29.3114	29.6078	29.4064	29.926	29.8073	29.1123	29.2314	29.0279	28.7119	29.9499	29.5685	30.1353	30.0053	30.1244	30.7403	29.0982	29.9712	30.3656	29.9146	30.0363	0	29.5694	-1.79601	-0.8448	0.000286	0.009886	Lysozyme C	P61626	LYZ
28.0559	28.3461	28.1992	27.9494	28.3742	28.1458	28.4744	28.3497	28.5798	28.4324	28.1967	29.4423	29.1604	28.2913	28.7568	28.7304	28.7433	29.0181	29.365	28.6479	27.9269	28.5098	0	28.5316	-1.4132	-0.498963	0.005442	0.056931	Beta-2-microglobulin;Beta-2-microglobulin form pI 5,3	P61769	B2M
27.1695	27.2374	28.1228	28.3127	26.832	27.9764	27.7341	27.6592	27.8614	27.4832	28.128	26.9275	26.0758	27.2925	27.6794	27.0878	27.5994	25.8017	27.078	27.0811	27.8486	26.5498	0	27.3427	1.60367	0.681373	0.004531	0.051782	40S ribosomal protein S7	P62081	RPS7
28.3767	29.0116	28.8854	29.0286	28.3368	28.7468	28.592	28.5475	29.0809	28.8654	29.2108	28.1833	28.2435	28.347	28.4531	28.0264	28.5079	28.0642	28.2649	27.9405	29.0857	27.787	0	28.5266	1.43931	0.52538	0.002963	0.040376	40S ribosomal protein S13	P62277	RPS13
34.1808	33.1496	33.6606	34.2512	32.9655	33.3922	34.2814	33.7094	33.9657	33.557	33.119	32.6084	32.5083	32.0436	33.7933	33.2711	32.2184	32.1308	32.3645	32.0732	34.0409	32.4934	0	33.1717	1.96089	0.971509	0.000329	0.010964	Actin, aortic smooth muscle;Actin, gamma-enteric smooth muscle	P62736;P63267	ACTA2;ACTG2
25.6065	26.0819	26.379	26.3853	NaN	26.5106	26.2014	25.871	26.5367	26.4782	26.2944	25.1723	NaN	24.3644	26.3987	25.6712	25.9959	NaN	25.9813	25.4754	26.3073	24.3537	0.14	25.8982	1.63584	0.710033	0.004891	0.054111	40S ribosomal protein S24	P62847	RPS24
26.0984	26.4814	26.4489	26.5426	25.601	26.293	26.4424	26.1758	26.4178	26.4206	26.8143	25.807	25.6053	25.3046	26.3052	25.9902	25.8081	25.7625	25.754	25.4739	26.4931	25.8112	0	26.0842	1.42505	0.511014	0.00657	0.063119	40S ribosomal protein S30	P62861	FAU
26.6468	24.8024	26.7783	25.5677	25.5063	26.4829	25.4084	26.1632	26.2126	26.5894	25.2801	25.2186	25.1087	25.0614	26.4382	24.7163	NaN	24.6409	25.3675	NaN	26.271	23.4085	0.091	25.5835	1.75582	0.812148	0.007778	0.069099	60S ribosomal protein L38	P63173	RPL38
26.7771	26.7541	27.3147	27.0615	25.447	27.0542	26.6186	26.388	27.0347	27.5135	27.0869	25.7802	25.8883	25.75	26.1633	25.9071	25.9411	25.9772	26.1729	26.0751	27.2416	25.3195	0	26.4212	1.74487	0.803117	0.000887	0.020433	Nucleobindin-2;Nesfatin-1	P80303	NUCB2
26.1399	26.4058	26.6052	25.9604	NaN	25.6154	25.8407	26.6844	26.392	26.4047	26.4114	25.7505	25.2526	25.8685	25.8622	24.8805	26.0761	25.909	25.0396	25.143	26.0879	23.2644	0.045	25.7902	1.82785	0.870144	0.001659	0.029578	Chromobox protein homolog 1	P83916	CBX1
28.4679	28.2635	29.2545	29.2714	27.7439	27.8505	28.2467	29.5345	28.0973	29.3864	28.3538	27.2747	27.8242	27.1088	28.1621	27.9389	27.6599	27.4329	28.1746	28.0427	28.7715	27.9222	0	28.2174	1.67207	0.741636	0.002146	0.034156	Fibulin-2	P98095	FBLN2
27.9571	28.0776	28.2236	28.351	27.1788	28.0945	27.6701	28.1272	28.1037	28.5287	27.9568	27.3865	27.1253	27.5338	27.2265	27.0817	27.1752	27.2425	27.5428	27.4428	28.0941	26.9637	0	27.6856	1.59953	0.677647	0.000475	0.012938	Vigilin	Q00341	HDLBP
30.5769	30.546	30.0962	29.8946	30.9004	30.8656	30.2076	30.4074	30.2145	30.0048	30.8074	31.5039	31.3018	32.0473	31.2785	31.0191	31.1195	31.7841	32.2771	32.1726	30.325	31.3819	0	30.9424	-2.0888	-1.06268	1.9e-05	0.002564	Fatty acid-binding protein, epidermal	Q01469;A8MUU1	FABP5
26.279	24.9597	NaN	24.6906	27.9375	24.5484	26.3867	NaN	26.3714	NaN	24.3329	28.2672	29.2854	27.1788	27.2743	27.7118	28.6468	28.0507	27.4775	26.9024	25.4094	27.6944	0.14	26.8108	-3.83411	-1.93889	5.3e-05	0.003548	Collagen alpha-3(IV) chain;Tumstatin	Q01955	COL4A3
34.1724	33.7756	33.1853	33.7601	32.2594	32.3775	33.6327	32.9354	33.3645	33.6862	32.5348	32.2595	32.3345	31.5541	32.2722	32.9708	32.2838	31.7998	32.1931	31.6354	33.3534	32.2542	0	32.7543	1.97157	0.979347	0.00026	0.009579	Transgelin	Q01995	TAGLN
29.3936	29.4619	29.4723	29.2444	28.4728	28.9912	28.8107	29.3143	29.0169	29.3652	29.3668	28.2176	28.5027	28.7165	28.575	28.3791	28.6393	28.485	28.2534	28.7543	29.3457	28.5525	0	28.8787	1.50515	0.589906	0.000929	0.020722	60S ribosomal protein L6	Q02878	RPL6
31.6219	31.4419	31.2605	30.8811	31.8485	30.003	31.9248	31.319	31.4429	30.5734	30.5495	31.8135	32.2422	31.4851	31.8559	31.6023	32.159	32.292	31.9999	31.743	30.8015	32.0173	0	31.4945	-1.5687	-0.649571	0.004294	0.050699	Caveolin-1	Q03135;P56539	CAV1
23.472	23.4436	23.5471	NaN	NaN	24.0512	24.2894	NaN	23.4446	NaN	23.5758	23.8042	24.2825	24.2397	23.8196	24.0286	NaN	NaN	23.9971	24.4967	24.2695	24.7204	0.27	23.9676	-1.40948	-0.495167	0.009764	0.079741	Transcription factor p65	Q04206	RELA
26.2426	26.3364	26.0361	26.3576	25.7124	26.4312	26.7385	26.2556	25.5592	25.778	26.7591	24.9318	24.5939	26.0817	26.0397	25.9911	26.0679	24.9681	25.8132	25.1469	26.1363	24.8932	0	25.8577	1.60851	0.685724	0.003323	0.043518	1,4-alpha-glucan-branching enzyme	Q04446	GBE1
28.7028	28.8992	28.4209	28.4698	28.5468	28.2594	28.658	28.3947	28.5928	28.3008	28.2105	28.9387	28.9803	29.203	28.5526	28.7442	29.1187	29.0148	28.9489	29.0258	28.539	28.9214	0	28.702	-1.33051	-0.411976	0.006705	0.063768	14-3-3 protein eta	Q04917	YWHAH
32.1242	31.7258	31.4847	31.7731	30.8265	30.5308	31.993	32.1793	31.3462	31.8753	30.9494	30.6332	31.0832	30.1772	30.4642	31.0061	30.4233	30.8121	30.5969	31.0457	31.7955	30.9932	0	31.1745	1.63248	0.707066	0.001788	0.030336	Caldesmon	Q05682	CALD1
31.6955	33.0026	32.505	33.1277	30.3581	31.1736	32.605	32.5298	32.463	33.1807	32.855	30.022	30.7538	30.132	30.0497	29.4663	30.5713	30.2137	30.316	31.3158	32.4947	29.9939	0	31.4012	3.56367	1.83336	3e-06	0.00217	Collagen alpha-1(XIV) chain	Q05707	COL14A1
23.0166	22.6482	24.0123	21.3443	NaN	23.2799	22.5343	24.7576	21.8431	22.4869	22.5742	NaN	NaN	22.4592	NaN	NaN	20.6563	NaN	NaN	NaN	NaN	NaN	0.45	22.6344	2.44864	1.29198	0.003363	0.043518	Tyrosine-protein kinase BTK	Q06187	BTK
29.5387	29.5987	29.8033	29.6288	29.0064	29.5689	29.342	29.6578	29.7001	29.8856	29.6318	28.8068	28.5223	28.7839	29.1428	28.8998	28.9061	28.4846	29.2256	29.5329	29.7439	28.8683	0	29.2854	1.50098	0.585901	0.001097	0.02305	Cytoskeleton-associated protein 4	Q07065	CKAP4
25.6902	25.0381	24.5664	25.1996	26.5644	NaN	26.3154	NaN	26.3342	24.8819	24.3508	28.9882	26.4138	27.1544	NaN	NaN	27.04	27.4967	27.8843	27.8797	25.044	25.837	0.18	26.2599	-3.12563	-1.64415	0.000164	0.007545	Glutamyl aminopeptidase	Q07075	ENPEP
28.349	28.6038	27.7716	27.5852	29.2185	27.428	28.7396	28.3249	28.0642	27.7452	27.819	29.1131	29.3038	29.0652	29.0791	28.8179	29.144	29.5943	29.0706	29.1116	27.6703	28.92	0	28.5699	-1.79015	-0.840076	0.000386	0.011901	Tight junction protein ZO-1	Q07157	TJP1
23.9381	23.1536	NaN	23.1041	NaN	24.1056	22.9761	22.9524	22.7652	23.0615	23.6785	23.9415	24.0083	23.8619	24.2567	23.5875	24.9372	24.5149	NaN	23.7347	23.4878	NaN	0.18	23.6703	-1.66189	-0.732828	0.002053	0.032893	Pseudouridine-5-phosphatase	Q08623	HDHD1
26.2881	25.9856	26.1298	25.696	26.494	25.6416	25.8352	NaN	25.6629	25.9255	26.1328	26.4463	26.7473	26.9757	26.4813	26.035	26.5515	26.7218	26.2255	27.3119	25.589	27.4692	0.045	26.3022	-1.53338	-0.616718	0.004311	0.050699	Leukocyte surface antigen CD47	Q08722	CD47
27.4308	27.3221	27.2986	27.5743	26.8632	26.453	27.8795	27.9356	27.3943	27.3747	26.7472	26.8582	26.843	26.5206	27.1428	26.996	26.8749	26.3733	26.2757	27.127	27.0161	26.2284	0	27.0241	1.46106	0.547013	0.006189	0.060693	Nexilin	Q0ZGT2	NEXN
27.4668	27.5706	26.6552	26.108	28.4141	25.7266	27.5478	26.8338	27.5889	26.8651	26.2189	28.0824	28.5701	28.108	28.6671	28.3506	27.8893	28.7153	27.94	28.2735	25.8655	28.0955	0	27.5251	-2.07205	-1.05106	0.000915	0.020722	Bone marrow stromal antigen 2	Q10589	BST2
27.7511	28.7729	28.5122	28.2262	26.7766	28.2414	27.569	28.5333	28.5315	29.6856	28.5334	27.033	26.3767	26.94	26.3104	26.6463	27.2184	26.5215	27.2369	27.1149	28.6509	26.7551	0	27.6335	2.46679	1.30264	3.4e-05	0.002819	Peroxiredoxin-4	Q13162	PRDX4
30.5344	30.7791	30.1187	29.8783	31.1306	30.4492	30.5302	30.1066	29.7778	30.3157	30.2824	30.7326	31.1955	31.5981	31.6396	31.222	31.2074	31.2288	31.5406	31.4494	30.3819	31.2377	0	30.788	-1.82313	-0.866416	5.6e-05	0.003608	Selenium-binding protein 1	Q13228	SELENBP1
24.9894	25.4472	25.7264	25.6835	NaN	25.9223	NaN	25.4338	24.8916	26.1113	25.6441	24.4667	25.1062	25.0865	24.5836	NaN	25.0817	25.1031	24.9352	24.5604	25.7384	24.2456	0.14	25.1977	1.5671	0.648097	0.002808	0.039396	Polyadenylate-binding protein 4	Q13310	PABPC4
29.3319	31.2203	30.3557	28.8252	28.5998	28.4166	28.6968	30.4895	28.9952	30.1278	28.4786	27.2539	27.7297	27.1634	28.2774	27.8991	29.2292	27.1376	31.6977	27.8403	29.2504	27.0887	0	28.8229	2.26435	1.1791	0.005578	0.057691	Microfibrillar-associated protein 5	Q13361	MFAP5
NaN	21.4556	NaN	21.2475	NaN	NaN	21.6616	NaN	NaN	21.3307	21.2832	NaN	22.7014	22.119	NaN	21.7507	22.1237	22.6601	22.0461	23.3596	NaN	22.0802	0.41	21.9861	-1.94446	-0.959368	0.000446	0.012773	Myotubularin	Q13496	MTM1
24.5002	24.0071	24.4852	24.8322	NaN	24.0836	24.5037	23.9852	24.1604	24.436	24.6995	25.1265	24.5695	24.8792	NaN	24.6413	25.3016	24.7619	24.6493	24.5969	25.1939	24.7976	0.091	24.6105	-1.39714	-0.482473	0.007524	0.067755	NEDD8-activating enzyme E1 regulatory subunit	Q13564	NAE1
28.0758	26.6957	26.3515	26.7732	29.5365	26.6591	28.5293	26.64	28.3323	25.0603	26.9335	28.9468	29.6364	29.4277	28.7416	28.9709	29.7494	29.1932	28.8873	29.1542	27.1571	28.9654	0	28.1099	-3.36208	-1.74935	3.3e-05	0.002819	Laminin subunit beta-3	Q13751	LAMB3
27.5053	26.0617	25.245	24.2254	28.4703	25.021	27.5055	NaN	27.0833	NaN	25.8854	28.5385	29.2406	28.8162	27.5498	28.2372	28.3642	29.3205	28.2941	28.9212	26.4297	28.2741	0.091	27.4494	-4.08042	-2.02872	2.3e-05	0.002597	Laminin subunit gamma-2	Q13753	LAMC2
25.8141	25.5865	25.7064	25.5442	25.5364	25.7505	25.5326	25.9502	25.8875	25.0593	25.758	26.3449	25.8946	26.5747	25.683	25.8893	26.3734	26.3564	26.3741	26.4002	26.2013	26.1053	0	25.9238	-1.46607	-0.551957	0.00228	0.034927	Beta-1-syntrophin	Q13884;Q13424	SNTB1
29.3399	28.9401	29.408	29.5844	28.36	28.6674	29.0563	29.8013	29.2216	29.1569	28.9148	28.2483	28.4057	28.1819	28.8053	28.2338	28.5388	28.3007	28.4469	28.1981	29.3245	28.12	0	28.7843	1.61904	0.695141	0.00047	0.012938	Tubulin beta-2A chain	Q13885	TUBB2A
26.2543	26.4824	26.0096	25.5623	26.1095	25.4566	26.1107	25.4423	25.7607	25.9159	25.563	26.194	26.6456	26.5445	26.6713	26.4538	26.3497	26.6889	26.2716	26.9365	25.6408	26.5958	0	26.1664	-1.4897	-0.575026	0.003244	0.043084	Dystroglycan;Alpha-dystroglycan;Beta-dystroglycan	Q14118	DAG1
26.1955	25.6441	26.4596	26.6754	NaN	25.3484	24.7069	27.0324	25.4847	25.9403	26.592	NaN	NaN	NaN	NaN	NaN	NaN	NaN	24.1419	24.5105	26.4374	NaN	0.41	25.7822	1.9697	0.977978	0.006436	0.062469	Four and a half LIM domains protein 2	Q14192	FHL2
30.9906	30.1713	29.7227	30.2766	27.9865	28.7461	30.0428	29.9243	29.6806	30.0975	28.8168	27.6252	28.3205	27.7178	28.457	29.2012	28.2745	27.728	28.7127	28.3768	30.0811	28.2051	0	29.0525	2.37929	1.25053	0.00013	0.006628	Filamin-C	Q14315	FLNC
25.1854	26.0573	25.7481	25.4131	26.2267	25.3193	26.2878	25.7398	25.7659	25.5957	25.8296	25.4946	26.6228	26.385	26.624	26.8701	26.2789	26.1911	26.8344	26.1248	25.3043	26.6992	0	26.0272	-1.48363	-0.569129	0.007531	0.067755	Guanine nucleotide-binding protein subunit alpha-13	Q14344	GNA13
NaN	NaN	25.3496	24.546	NaN	26.2609	NaN	25.4073	23.8593	NaN	26.2507	22.2754	24.107	NaN	23.3719	NaN	23.3196	NaN	NaN	23.6003	25.8396	NaN	0.45	24.5156	2.88116	1.52665	0.001487	0.027949	WAP four-disulfide core domain protein 2	Q14508	WFDC2
25.8912	26.6446	25.5812	26.1608	NaN	26.6037	25.6811	25.8741	26.5773	26.7261	26.7947	25.1061	NaN	25.6351	25.5889	NaN	24.6789	NaN	25.1568	25.7844	26.6202	24.6263	0.18	25.874	1.80736	0.853883	0.001172	0.023732	Signal peptidase complex subunit 2	Q15005	SPCS2
31.679	31.9592	32.3283	32.7177	31.6722	31.9356	31.9438	31.8166	31.9721	31.9605	32.1117	29.6054	31.4045	31.1565	31.7877	29.4956	27.8801	29.5698	30.3808	27.8931	32.382	30.5505	0	31.1001	3.52434	1.81735	3.7e-05	0.002974	Periostin	Q15063	POSTN
29.2775	29.1242	29.4251	29.7017	28.7835	29.9548	29.8308	29.2721	29.9457	30.0319	30.0122	29.2024	28.3809	29.3113	29.1719	29.0523	29.2175	28.5375	29.3636	29.0847	29.7962	28.8378	0	29.3325	1.40562	0.491212	0.009513	0.078598	Protein disulfide-isomerase A6	Q15084	PDIA6
29.7144	29.3993	NaN	26.8345	32.0564	27.8833	29.7877	26.8345	30.2724	26.8345	27.8323	31.5769	32.3606	31.8206	31.8634	32.0697	31.719	32.0804	31.3207	32.008	27.8449	32.0589	0.045	30.1987	-6.84645	-2.77535	1.2e-05	0.002421	Advanced glycosylation end product-specific receptor	Q15109	AGER
25.6406	26.2024	26.3114	26.3046	NaN	25.3829	26.3864	26.1468	25.4403	25.5213	25.4356	24.1335	NaN	24.2526	25.8448	25.4252	24.5669	23.8212	25.6037	25.5727	25.9899	24.4448	0.091	25.4214	1.88123	0.911676	0.001163	0.023732	Procollagen C-endopeptidase enhancer 1	Q15113	PCOLCE
24.111	24.232	23.8297	23.6055	NaN	23.1832	24.9416	23.6141	23.7153	23.8549	24.3928	NaN	23.4622	23.3841	22.8176	23.1341	23.1097	NaN	21.9464	23.836	23.5148	NaN	0.18	23.5936	1.73797	0.797404	0.001759	0.030284	Nicotinate-nucleotide pyrophosphorylase [carboxylating]	Q15274	QPRT
27.0979	26.9905	27.3426	27.5216	27.52	27.479	27.5987	27.7388	27.8435	27.2567	27.533	27.2679	26.7073	26.616	27.3704	26.726	26.9199	26.8568	27.22	26.1621	27.593	26.4353	0	27.1726	1.46386	0.549775	0.003976	0.048356	Reticulocalbin-1	Q15293	RCN1
30.7183	30.8571	30.8978	30.8645	29.7062	30.1968	31.3363	30.1993	30.0758	30.4707	30.3623	29.0013	29.9007	30.1289	29.8692	29.5758	29.8682	29.4984	30.3169	29.4707	30.4342	30.1202	0	30.1759	1.60421	0.681859	0.001235	0.024565	Transforming growth factor-beta-induced protein ig-h3	Q15582	TGFBI
27.2986	27.2933	26.1704	25.9312	27.8447	26.0485	27.7537	26.213	26.9245	25.7765	26.4214	28.1344	28.0613	27.4936	28.0323	28.1547	28.0404	28.4285	27.4939	27.9267	26.6175	28.177	0	27.2835	-2.25213	-1.17129	6.3e-05	0.003821	Na(+)/H(+) exchange regulatory cofactor NHE-RF2	Q15599	SLC9A3R2
25.7326	25.7982	25.6974	24.5092	25.6891	24.7133	25.4925	26.1358	24.4044	25.2507	25.4501	25.2197	25.7887	26.5205	25.8139	26.4162	26.0271	26.1793	26.5222	26.2972	NaN	25.8272	0.045	25.6898	-1.63479	-0.709108	0.002539	0.037282	Vesicle-associated membrane protein 3	Q15836	VAMP3
28.6939	28.4148	29.1036	27.4948	29.8469	27.8688	28.6518	29.7995	27.9528	28.7719	28.6471	28.839	29.9342	29.1202	29.1494	30.2039	30.2773	30.8942	29.1158	29.8811	28.3943	29.6195	0	29.1216	-1.89964	-0.925725	0.001505	0.028065	Adipogenesis regulatory factor	Q15847	ADIRF
28.6535	26.4544	24.4658	26.736	29.799	26.0535	29.1455	26.0918	28.5974	26.0483	26.6836	29.5958	30.014	29.9155	29.1308	29.3991	29.7354	29.8935	29.3498	29.6936	27.0733	29.5523	0	28.2765	-4.71927	-2.23856	2.4e-05	0.002597	Laminin subunit alpha-3	Q16787	LAMA3
29.2064	28.5292	28.6837	29.0617	27.0136	27.6942	28.7376	29.0937	28.883	28.8322	28.2835	26.6443	26.9241	27.234	27.1627	27.3532	27.7136	27.2518	27.3101	27.1723	28.7871	27.1552	0	27.9421	2.31344	1.21004	2.5e-05	0.002603	PDZ and LIM domain protein 3	Q53GG5	PDLIM3
24.7526	24.8708	NaN	NaN	25.0808	24.2905	25.1113	NaN	24.9608	NaN	24.528	25.8744	25.4757	25.4234	24.3349	25.3767	25.6101	27.3448	25.4404	25.5008	24.7093	25.7937	0.18	25.2488	-1.66519	-0.73569	0.005897	0.059689	Sickle tail protein homolog	Q5T5P2	KIAA1217
24.3759	25.1248	NaN	NaN	26.3471	NaN	26.5265	25.5292	25.0131	24.5642	23.6994	26.4091	26.7975	26.1992	26.61	26.2766	26.2218	26.1458	26.5373	25.9627	24.6135	26.5318	0.14	25.7624	-2.08789	-1.06204	0.001007	0.021962	Ras-interacting protein 1	Q5U651	RASIP1
25.8393	25.4144	NaN	25.0937	26.4065	25.8612	26.2502	25.7845	26.0806	25.4688	25.4094	26.6635	27.041	26.3526	26.4917	26.8813	26.7892	26.7316	26.5359	26.4257	25.3219	26.4543	0.045	26.157	-1.68914	-0.756287	0.000773	0.018731	Tensin-3	Q68CZ2	TNS3
30.1183	29.6083	29.0269	28.8483	29.5408	28.4194	29.877	28.3711	26.8231	30.0532	29.8239	29.7506	29.9892	30.4374	29.973	30.1104	30.6282	30.4072	30.2197	30.1029	30.139	30.2775	0	29.6611	-2.06725	-1.04771	0.000418	0.01232	Putative histone H2B type 2-D;Putative histone H2B type 2-C	Q6DRA6;Q6DN03	HIST2H2BD;HIST2H2BC
27.177	26.6377	26.589	26.9004	27.1326	27.5261	27.5158	25.7691	27.5835	26.8745	27.3071	27.6787	27.4833	28.2309	27.787	27.504	27.8536	27.407	27.7659	27.463	27.2159	27.7843	0	27.3267	-1.57025	-0.650993	0.001954	0.0322	Calcium-binding mitochondrial carrier protein SCaMC-1	Q6NUK1	SLC25A24
26.0002	26.2639	25.6603	24.5997	26.3	24.0011	25.798	25.6677	25.692	25.6018	24.6447	27.1495	26.9824	26.3399	26.6349	26.4533	26.7529	27.3047	26.697	26.8506	24.6413	26.4057	0	26.0201	-2.12775	-1.08933	0.000409	0.01232	KN motif and ankyrin repeat domain-containing protein 3	Q6NY19	KANK3
30.9738	31.2475	31.208	30.3768	31.3275	29.6221	31.6847	31.2005	31.1741	30.6685	30.5473	30.93	31.9543	31.7463	31.1689	31.4904	31.8482	31.9469	31.6502	31.7954	30.4352	31.8617	0	31.2208	-1.53463	-0.617893	0.006642	0.063382	Polymerase I and transcript release factor	Q6NZI2	PTRF
27.7148	28.0107	27.5082	28.5449	27.4598	27.5894	28.1664	27.5361	27.9447	28.4954	28.2342	26.8553	27.2008	27.6293	27.5355	26.8295	27.2803	26.6366	27.6134	27.133	28.5002	27.3278	0	27.6248	1.52177	0.605747	0.004265	0.05057	von Willebrand factor A domain-containing protein 1	Q6PCB0	VWA1
25.1809	25.3539	25.6852	26.1463	NaN	24.4652	23.8055	25.7614	25.5977	25.8818	25.2669	24.2744	NaN	23.5255	NaN	NaN	23.913	NaN	23.0502	NaN	25.3672	NaN	0.32	24.885	2.44262	1.28843	0.00036	0.011587	Cysteine-rich with EGF-like domain protein 2	Q6UXH1	CRELD2
26.1281	25.7236	25.5688	25.4118	26.5211	25.2894	26.4207	25.4139	26.962	25.4183	26.1278	27.0774	26.9171	26.7504	25.4488	26.8143	27.8165	27.0664	26.9572	26.42	25.749	26.8605	0	26.3119	-1.75126	-0.808392	0.002018	0.032674	Nephronectin	Q6UXI9	NPNT
25.5978	25.0842	NaN	25.3497	25.6961	24.1771	26.7195	25.4328	25.4467	25.1399	25.4761	26.2631	26.6415	26.4166	25.8632	26.9752	26.5999	27.3032	25.7594	25.9463	25.1703	26.5061	0.045	25.884	-1.86757	-0.90116	0.000936	0.020722	CD109 antigen	Q6YHK3	CD109
24.0681	23.7827	23.6651	23.9366	24.547	23.6241	24.851	24.6311	23.8273	23.2044	23.6548	24.8308	25.2568	24.4218	24.4355	24.4615	25.1157	24.4539	24.506	24.6945	23.8362	24.7395	0	24.2975	-1.5505	-0.63273	0.003606	0.045221	TOM1-like protein 2	Q6ZVM7	TOM1L2
28.7666	28.8665	28.7606	28.9748	27.4484	28.7173	28.7005	28.8887	29.1276	29.1765	29.1257	28.2661	28.0314	28.3718	28.2145	28.1744	27.8269	28.0788	28.1013	28.4528	29.0402	27.9484	0	28.5027	1.46377	0.54969	0.004605	0.052139	Staphylococcal nuclease domain-containing protein 1	Q7KZF4	SND1
30.203	29.5448	28.9056	29.0216	30.6961	29.9226	30.0576	29.4266	30.2678	28.4312	29.8524	30.9001	30.9519	30.9779	30.4916	30.6361	30.9754	30.9741	30.6326	30.8364	29.773	30.7802	0	30.1936	-2.07705	-1.05453	4.5e-05	0.00332	Myosin-14	Q7Z406	MYH14
28.7669	28.0177	27.4499	27.3117	26.8524	27.4963	27.3843	27.6894	27.5401	27.814	27.3841	27.2594	27.1721	27.0408	26.7097	26.0132	26.9517	26.4809	27.4075	27.1854	27.8453	26.9126	0	27.3039	1.52801	0.611657	0.005359	0.056877	Scavenger receptor cysteine-rich type 1 protein M130;Soluble CD163	Q86VB7	CD163
30.4038	31.0628	29.7637	31.9274	31.321	30.7135	31.7995	30.3124	31.2382	29.5145	30.4896	32.235	32.2212	31.4847	32.2976	32.6758	31.7915	31.2887	31.5979	32.3653	30.642	32.4119	0	31.3436	-2.19343	-1.13319	0.000166	0.007545	Pulmonary surfactant-associated protein A2	Q8IWL1	SFTPA2
NaN	NaN	NaN	22.8242	NaN	23.0262	23.3754	23.3174	NaN	23.2108	23.373	NaN	22.9682	22.7467	NaN	NaN	NaN	NaN	22.4483	22.7116	22.4222	22.7991	0.45	22.9353	1.41926	0.505137	0.007444	0.06775	Cell division cycle and apoptosis regulator protein 1	Q8IX12	CCAR1
23.1392	23.3926	NaN	23.0025	NaN	24.2474	22.9847	NaN	23.2835	22.828	23.738	NaN	22.5419	23.1879	22.8997	NaN	NaN	NaN	23.3718	21.3821	22.9274	22.3142	0.32	23.0161	1.58697	0.666275	0.009369	0.078322	Ribonucleoprotein PTB-binding 1	Q8IY67	RAVER1
23.7085	NaN	23.454	23.4866	NaN	23.8191	23.1552	23.813	23.0208	23.4689	23.6928	NaN	23.2917	22.8741	NaN	NaN	NaN	NaN	22.7672	22.9236	23.0978	NaN	0.36	23.3267	1.4363	0.522361	0.005439	0.056931	Proline-, glutamic acid- and leucine-rich protein 1	Q8IZL8	PELP1
27.5404	28.0289	28.2025	28.3802	26.2474	27.0187	29.351	28.0902	28.967	27.1136	28.2939	27.0115	27.0395	26.5813	26.3495	25.1118	27.0427	27.2909	27.6237	27.2112	28.1386	27.2106	0	27.4475	1.95296	0.965663	0.00282	0.039396	Latent-transforming growth factor beta-binding protein 4	Q8N2S1	LTBP4
26.085	25.6789	25.2725	25.4835	26.8764	26.6635	26.6	25.4564	26.3357	25.841	26.561	27.2396	27.473	27.5718	27.5896	26.9975	26.78	26.8251	27.0159	27.2619	26.2987	26.985	0	26.586	-2.02334	-1.01674	5.1e-05	0.003548	Glycerol-3-phosphate dehydrogenase 1-like protein	Q8N335	GPD1L
30.3946	31.6174	30.9034	31.2662	29.607	31.0405	30.3671	31.1395	31.7636	32.5517	31.2226	29.5508	28.9496	29.1575	29.1322	28.9342	29.4163	29.3192	29.9172	29.561	31.439	28.7017	0	30.2706	3.06887	1.61771	5e-06	0.00217	Thioredoxin domain-containing protein 5	Q8NBS9	TXNDC5
24.8425	24.3583	NaN	NaN	26.4341	24.3812	25.4926	NaN	25.9548	NaN	24.5032	25.8682	26.8227	26.1343	26.2055	26.2309	27.5758	26.8642	27.017	25.9782	NaN	26.4333	0.23	25.9469	-2.59355	-1.37493	6.3e-05	0.003821	Retinoic acid-induced protein 3	Q8NFJ5	GPRC5A
NaN	NaN	24.9744	27.4903	20.2121	27.4884	23.3985	27.0695	28.963	25.1729	28.2947	NaN	NaN	22.1836	NaN	20.2121	22.0325	22.1141	NaN	25.5738	28.2845	20.2121	0.27	24.6048	7.73453	2.95131	0.00444	0.051364	BPI fold-containing family B member 1	Q8TDL5	BPIFB1
25.3742	24.7897	25.1612	25.353	24.6052	24.9842	24.8185	25.3525	25.1122	24.5748	24.5648	24.2754	24.4881	24.6477	23.952	24.7083	24.8526	24.1197	24.2103	24.4912	24.4057	24.5056	0	24.6976	1.46259	0.548522	0.003023	0.04099	Protein-methionine sulfoxide oxidase MICAL1	Q8TDZ2	MICAL1
28.655	30.7342	31.128	29.7026	27.0724	29.3672	28.6608	30.369	30.4488	31.1814	29.8871	26.8927	25.8917	25.6113	25.9614	25.9013	26.6559	26.4363	27.3365	27.118	29.7956	24.7429	0	28.1614	8.9965	3.16936	0	0.000438	Marginal zone B- and B1-cell-specific protein	Q8WU39	MZB1
29.4595	28.5097	25.772	26.6724	29.7306	27.9057	29.0903	27.3522	29.0767	26.5006	28.0235	29.8437	30.1793	30.0369	29.4508	29.7844	30.3088	30.169	29.9288	30.0767	28.2069	30.1421	0	28.9191	-3.53395	-1.82128	2e-05	0.002564	LIM domain only protein 7	Q8WWI1	LMO7
30.0631	29.797	29.7582	30.0432	28.6606	28.828	30.0614	30.1346	29.7927	29.9235	29.2135	28.5486	28.9969	28.6955	28.8262	29.3243	28.9247	28.9713	28.9064	28.8241	29.9644	29.0193	0	29.3308	1.58146	0.661261	0.001608	0.029029	Palladin	Q8WX93	PALLD
27.5087	27.6115	27.3349	27.4966	27.9624	27.681	27.5579	27.7518	27.2343	27.6948	27.8516	28.1427	28.4918	28.0856	28.2509	27.5981	28.5617	28.1371	28.1768	28.1477	27.4486	27.6912	0	27.8372	-1.37438	-0.458777	0.007301	0.066962	Protein NDRG1	Q92597	NDRG1
29.4126	27.9379	25.8816	27.076	29.2766	28.1599	29.4796	26.9837	29.2014	26.8197	28.5816	29.2133	29.2618	29.3201	29.2827	29.0981	30.0927	29.3221	29.2694	29.369	28.5171	29.5411	0	28.6863	-2.33782	-1.22517	0.00059	0.015492	Envoplakin	Q92817;A8MZ36	EVPL
NaN	NaN	NaN	NaN	NaN	NaN	23.1414	NaN	NaN	22.1821	NaN	23.3017	23.6982	23.0348	23.6948	23.5439	22.7168	23.5652	23.347	22.8518	NaN	23.231	0.45	23.1924	-1.55479	-0.63672	0.00513	0.055707	Neogenin	Q92859	NEO1
26.7787	27.2368	27.0601	26.9998	26.3579	26.9737	26.6486	26.914	26.8249	27.4088	27.1293	26.7753	26.0235	26.181	25.8831	25.1185	25.7176	26.1613	26.3892	26.8385	27.2569	26.0465	0	26.5784	1.6494	0.721942	0.001339	0.02636	Golgi apparatus protein 1	Q92896	GLG1
31.565	30.7426	31.0539	31.2575	30.1931	30.1024	30.8577	31.3648	30.7076	30.9091	30.4273	30.007	30.3655	30.0068	30.2137	30.3611	30.3211	30.3562	29.9731	29.9564	31.0558	30.1489	0	30.543	1.49818	0.583212	0.00295	0.040376	Lipoma-preferred partner	Q93052	LPP
29.0922	29.1551	28.7187	28.9707	28.8157	28.2473	29.3563	28.8361	28.9494	28.8323	28.4432	29.0307	29.4848	29.3589	29.2645	29.3513	29.4573	29.3402	29.285	29.632	28.5561	29.3966	0	29.0716	-1.34812	-0.430948	0.009165	0.077509	Fermitin family homolog 2	Q96AC1	FERMT2
24.6586	24.7567	24.583	24.2123	25.8002	24.5008	25.777	24.3423	25.1622	24.1933	24.3502	25.9885	25.6469	26.011	25.5362	25.7968	25.9004	26.0112	25.8738	25.7839	24.2272	26.2911	0	25.2456	-1.9663	-0.975486	0.00022	0.008806	Endothelial cell-selective adhesion molecule	Q96AP7	ESAM
24.9384	24.8381	24.9461	25.13	25.1842	24.9078	25.3173	24.6494	25.5425	24.6999	24.4733	25.1214	25.3536	25.9204	NaN	25.0691	25.3771	25.7302	25.8096	25.8409	25.0556	25.4347	0.045	25.2066	-1.4193	-0.505179	0.007085	0.06633	ADP-ribosylation factor-like protein 8A	Q96BM9	ARL8A
24.696	25.172	24.5808	25.1981	24.978	25.2886	25.027	24.9751	24.6956	25.7136	NaN	24.2922	24.1756	24.1104	24.4516	NaN	24.7805	24.415	24.8188	24.9647	24.7015	24.4504	0.091	24.7743	1.43038	0.516402	0.005963	0.05972	Mannose-1-phosphate guanyltransferase alpha	Q96IJ6	GMPPA
28.0671	27.601	27.785	27.1563	28.35	27.0598	28.3813	27.6668	27.9179	27.1864	27.4441	28.8105	28.6826	28.7654	28.6678	28.3686	29.1442	29.0537	28.7565	28.924	27.4957	28.7915	0	28.1853	-1.98056	-0.985909	3e-05	0.002819	PDZ and LIM domain protein 2	Q96JY6	PDLIM2
25.5142	25.8124	25.5892	25.251	26.6218	NaN	27.349	25.4217	26.9894	25.7167	24.9727	27.4701	26.658	26.9707	26.7273	26.5276	27.1825	26.722	27.0665	26.4092	25.6655	26.7523	0.045	26.3519	-1.76204	-0.817249	0.002637	0.038321	Heat shock 70 kDa protein 12B	Q96MM6	HSPA12B
27.8046	27.1823	27.122	27.0013	27.2265	27.0952	27.2609	27.4501	27.3673	26.7786	27.3703	27.4962	27.5062	27.8097	27.6005	27.4961	28.2244	27.8589	27.6079	28.0851	27.3956	27.7144	0	27.4752	-1.38215	-0.466912	0.005949	0.05972	Niban-like protein 1	Q96TA1	FAM129B
25.2641	25.9386	25.1681	25.2578	NaN	26.4677	26.4593	25.5321	26.2758	26.6443	26.7709	25.1218	23.9825	25.7476	25.135	25.136	24.6641	24.4355	26.2944	25.2208	26.5559	25.1673	0.045	25.5828	1.68663	0.754144	0.007258	0.066864	Legumain	Q99538	LGMN
26.7592	25.9921	26.6706	26.3753	26.2719	26.4948	26.436	27.0735	27.163	26.0916	26.7266	25.5246	25.1996	25.9843	26.0356	25.2728	24.6663	25.0776	25.6561	25.7563	26.6944	25.3176	0	26.0564	1.9836	0.98812	6.8e-05	0.003989	Protein S100-A13	Q99584	S100A13
27.2926	27.5068	26.8329	26.4243	26.6111	24.7022	26.9197	26.8136	27.4673	24.4767	25.3918	28.7455	27.0591	28.4513	27.5425	27.6355	27.4229	27.2272	27.9562	27.9536	26.129	29.0995	0	27.0755	-2.53843	-1.34394	0.000407	0.01232	ATP-binding cassette sub-family A member 3	Q99758	ABCA3
23.1947	23.3161	24.5286	23.4003	23.6204	23.4042	24.131	23.8072	22.3449	24.4441	23.8058	23.6521	25.6183	23.7766	24.4196	24.3367	23.678	25.6637	NaN	25.836	NaN	23.668	0.091	24.0323	-1.84092	-0.880425	0.004568	0.051995	Retinoic acid receptor responder protein 2	Q99969	RARRES2
NaN	24.3359	24.5659	24.4084	24.271	24.6273	NaN	NaN	25.3612	24.814	25.0586	NaN	24.0067	23.3086	23.9725	NaN	24.3344	NaN	24.0321	23.3981	24.9506	NaN	0.32	24.363	1.60199	0.679862	0.004477	0.051465	Protein canopy homolog 3	Q9BT09	CNPY3
NaN	24.5262	NaN	25.3954	25.1834	24.9311	25.5099	24.6979	25.1813	24.757	26.0999	NaN	25.6792	25.3005	24.9717	25.6738	25.7713	26.0351	26.6405	27.6305	25.1256	27.7797	0.14	25.6258	-1.88994	-0.918338	0.003929	0.047993	Transmembrane protein 109	Q9BVC6	TMEM109
28.976	27.9641	26.0327	27.062	28.8919	27.7659	28.242	27.4366	27.859	26.6558	28.1694	29.0231	29.2735	28.8395	28.6686	28.7628	29.741	29.3751	29.2969	29.26	28.0776	28.873	0	28.3748	-2.43691	-1.28506	4e-05	0.003154	Specifically androgen-regulated gene protein	Q9BW04	SARG
29.3321	30.3603	31.2212	30.1793	28.2689	27.7691	29.1141	29.682	29.1961	29.2992	28.6958	26.5479	28.3827	27.5384	27.8809	27.863	26.6278	27.3872	30.5187	26.1501	29.4494	27.5277	0	28.5905	2.96424	1.56766	0.000344	0.01119	Asporin	Q9BXN1	ASPN
29.1667	28.5248	29.2518	28.4208	27.9548	27.9835	28.4097	29.2133	28.3324	29.0595	28.5608	27.6646	28.1432	27.9897	27.7787	28.4483	28.9282	27.877	27.8168	28.1329	28.5865	27.7727	0	28.3644	1.43574	0.521796	0.008925	0.075959	Tubulointerstitial nephritis antigen-like	Q9GZM7	TINAGL1
26.3895	26.2645	26.1498	26.5387	26.4374	26.1654	26.273	26.5766	26.6525	26.4759	26.4941	26.8311	26.8938	26.9734	26.7981	26.7293	26.8311	26.7943	26.6354	27.2897	26.4696	26.8769	0	26.6154	-1.34513	-0.427744	0.008226	0.071507	Ester hydrolase C11orf54	Q9H0W9	C11orf54
28.1237	27.9319	27.5658	27.4083	28.523	27.5804	28.5971	27.4042	27.8478	27.6305	27.5697	28.8679	28.9128	28.9557	29.001	28.4283	29.2224	29.3496	28.9407	28.6659	27.5689	29.3628	0	28.339	-2.01184	-1.00851	2.6e-05	0.002641	EH domain-containing protein 4	Q9H223	EHD4
23.8639	24.1425	NaN	NaN	23.2077	23.9252	24.1662	23.9948	NaN	23.0759	22.3763	NaN	NaN	23.1451	NaN	21.7341	22.1107	23.2081	23.1282	22.7487	NaN	NaN	0.36	23.202	1.88543	0.914891	0.002015	0.032674	Vacuolar protein sorting-associated protein 16 homolog	Q9H269	VPS16
25.6988	25.6446	25.121	24.4066	26.0632	24.6749	25.6471	NaN	24.8455	24.9249	NaN	26.0237	26.839	26.1091	25.9831	26.0255	26.5735	26.8934	26.3063	27.3791	24.5348	26.8075	0.091	25.8251	-2.12981	-1.09073	0.000294	0.010037	Uncharacterized protein C1orf198	Q9H425	C1orf198
24.7793	23.8191	24.5194	24.1638	25.5703	24.339	24.6318	24.2376	24.279	24.425	24.2463	24.5073	25.4587	25.2442	24.6242	26.1562	24.6501	25.6147	25.4457	24.7401	24.3283	25.6845	0	24.7938	-1.59845	-0.676678	0.00408	0.0492	Fructosamine-3-kinase	Q9H479	FN3K
29.0085	28.9399	28.679	28.5426	29.6034	28.3895	29.4189	28.6599	29.2885	28.6405	28.4603	29.3942	29.8853	29.3436	29.7867	29.41	29.898	29.5584	29.5404	28.8839	28.3832	29.9926	0	29.1685	-1.50099	-0.585915	0.003877	0.047769	EH domain-containing protein 1	Q9H4M9	EHD1
24.7846	24.455	NaN	NaN	24.9863	24.3747	24.1802	23.909	24.0192	NaN	24.3424	24.8971	25.2301	24.8266	25.1798	24.9636	25.5413	25.2326	25.1743	25.5027	24.3952	25.0266	0.14	24.7906	-1.63211	-0.706742	0.000681	0.017234	Epidermal growth factor receptor kinase substrate 8-like protein 2	Q9H6S3	EPS8L2
25.5296	26.7231	25.9358	25.1642	27.2006	25.3315	26.8383	25.7748	26.2781	26.3719	25.8703	26.9794	27.8532	27.4008	27.5098	26.9538	27.9623	27.7092	27.2346	27.913	25.8146	28.6849	0	26.7743	-2.57291	-1.3634	2.3e-05	0.002597	Multimerin-2	Q9H8L6	MMRN2
23.6194	23.9906	NaN	23.5846	24.8803	NaN	23.3031	NaN	24.5398	NaN	23.0958	25.0941	24.9957	25.366	26.4344	25.0431	25.303	24.6884	25.1237	25.3418	23.25	24.9323	0.18	24.5881	-2.28618	-1.19294	0.000244	0.009231	Band 4,1-like protein 5	Q9HCM4;Q9H329	EPB41L5
24.737	25.6315	24.8228	24.9434	NaN	24.4318	24.1877	24.6103	24.5413	25.2373	25.124	NaN	NaN	24.3208	NaN	NaN	24.0116	24.4111	23.8506	24.4213	24.6796	NaN	0.27	24.6226	1.45823	0.544215	0.009888	0.079836	Manganese-transporting ATPase 13A1	Q9HD20	ATP13A1
NaN	NaN	NaN	NaN	NaN	23.7806	23.4376	NaN	NaN	NaN	23.517	24.0396	24.5999	24.2943	24.144	24.2122	23.9795	24.6149	23.8173	24.2354	23.5215	24.6622	0.36	24.0611	-1.53094	-0.614419	0.003324	0.043518	Histidine triad nucleotide-binding protein 3	Q9NQE9	HINT3
30.3126	29.4207	29.6943	30.0072	28.389	28.746	29.8499	30.1424	29.5599	29.8903	28.8528	28.4836	28.8483	28.1672	28.6256	29.1122	28.5365	28.5301	28.0966	28.4279	29.8609	28.6234	0	29.099	1.82571	0.868455	0.000426	0.01232	PDZ and LIM domain protein 7	Q9NR12	PDLIM7
NaN	24.7184	24.4148	24.1102	NaN	NaN	22.3542	23.7938	23.8321	24.2098	24.8928	NaN	NaN	25.2472	NaN	NaN	24.4287	NaN	24.8979	24.4938	24.8795	24.6256	0.36	24.3499	-1.64873	-0.721356	0.009841	0.079836	Mycophenolic acid acyl-glucuronide esterase, mitochondrial	Q9NUJ1	ABHD10
25.8694	26.5552	26.6463	26.2094	NaN	NaN	NaN	25.9819	25.5532	27.1522	25.5118	25.6486	24.515	25.0435	25.062	NaN	24.8074	NaN	25.8111	25.0252	25.2657	NaN	0.27	25.6661	2.0528	1.0376	0.000227	0.008817	Stabilin-1	Q9NY15	STAB1
24.528	26.5179	26.022	25.7626	NaN	25.6122	24.4446	26.1179	25.3469	27.006	26.1134	NaN	NaN	NaN	NaN	NaN	24.4487	NaN	24.904	23.6173	25.3848	NaN	0.36	25.4161	2.23219	1.15846	0.001378	0.026716	Peptidyl-prolyl cis-trans isomerase FKBP11	Q9NYL4	FKBP11
28.1402	26.9079	25.8358	25.5701	28.6695	25.9057	27.911	24.286	28.1876	25.2027	26.5461	28.6904	28.0926	28.71	28.821	28.2942	29.0624	28.2922	28.4975	28.7499	26.5454	28.5508	0	27.5213	-3.34119	-1.74036	0.000102	0.005534	Chloride intracellular channel protein 5	Q9NZA1	CLIC5
NaN	23.6715	NaN	NaN	25.0848	24.468	24.89	NaN	24.5677	24.1424	24.0758	24.6115	24.881	25.6359	25.2145	24.9754	24.9819	NaN	25.8999	25.2157	24.0552	24.8015	0.23	24.7749	-1.52937	-0.612942	0.009954	0.079912	Mitochondrial carrier homolog 1	Q9NZJ7	MTCH1
26.2879	26.6771	25.7124	25.7436	27.8247	25.8243	27.5663	26.5071	27.3525	25.7659	25.3444	27.6493	30.0314	27.6247	28.1583	27.8462	28.0406	26.8803	27.5439	26.9269	25.6874	29.7698	0	27.1257	-2.66449	-1.41386	0.000556	0.01487	EH domain-containing protein 3	Q9NZN3	EHD3
27.7451	27.8545	27.7154	27.15	28.4246	27.3482	28.1707	27.8806	28.0994	27.453	27.152	28.3883	28.7684	28.4437	28.6688	28.383	28.557	28.9227	28.5786	28.9651	27.3265	28.678	0	28.1215	-1.72873	-0.789712	0.000271	0.009586	LIM and cysteine-rich domains protein 1	Q9NZU5	LMCD1
24.7067	24.572	25.0322	24.6837	24.6333	25.0659	24.3324	24.8928	24.5856	24.3623	24.6883	24.264	NaN	24.6033	24.109	23.605	24.187	23.8726	23.24	24.4997	24.5019	23.2014	0.045	24.3638	1.60044	0.678468	0.001353	0.026446	NADH dehydrogenase [ubiquinone] 1 alpha subcomplex subunit 13	Q9P0J0	NDUFA13
30.7973	30.9977	30.8068	30.4487	29.5698	30.5386	29.8975	30.6722	30.5952	31.0142	30.5054	29.801	29.5676	29.7738	29.3251	29.6659	29.4983	29.5984	29.5462	29.9297	30.6556	29.68	0	30.1311	1.74129	0.800158	0.000145	0.007092	Ribosome-binding protein 1	Q9P2E9;Q8N4C6	RRBP1
25.1858	24.0666	NaN	NaN	25.2021	24.0887	23.8698	24.2037	24.0062	NaN	23.7047	25.7543	27.1223	25.9645	25.6311	25.731	27.0258	26.26	26.3316	26.6616	23.9162	24.9	0.14	25.2435	-3.12809	-1.64528	1.7e-05	0.002564	Cingulin	Q9P2M7	CGN
28.2697	28.6461	28.6491	28.9245	27.4503	28.1516	30.0986	28.7324	29.8286	27.6791	29.0711	27.2848	27.9543	28.2745	28.2985	28.0997	27.7466	28.047	27.9371	27.5976	28.6558	28.0885	0	28.3402	1.60586	0.683346	0.006548	0.063119	Fibulin-5	Q9UBX5	FBLN5
27.4949	27.2884	27.2836	26.4162	27.69	26.5269	27.4999	27.1492	27.3171	26.8284	26.6712	27.8427	27.9968	27.8308	27.5882	27.514	27.9138	28.0738	27.7138	28.1719	26.6083	27.7405	0	27.4164	-1.53771	-0.62078	0.00278	0.039396	Tight junction protein ZO-2	Q9UDY2	TJP2
27.5447	27.7794	26.3357	26.5029	28.3836	26.2257	28.1442	27.4768	27.8337	26.3784	26.7332	28.9907	28.7898	28.636	29.5919	28.8721	29.0564	28.0445	28.3249	29.0608	26.7235	28.6801	0	27.914	-2.64435	-1.40291	3.4e-05	0.002819	Sushi domain-containing protein 2	Q9UGT4	SUSD2
28.4895	28.4473	28.3945	28.2699	29.1819	27.8631	28.4087	28.0684	28.4931	28.3878	28.131	29.0369	29.0558	29.0303	28.7295	29.0432	29.3636	29.3071	29.4519	28.8911	28.1021	29.0238	0	28.6896	-1.54465	-0.627276	0.000852	0.019782	Prenylcysteine oxidase 1	Q9UHG3	PCYOX1
29.5395	29.5168	28.8913	28.9953	27.0497	27.557	28.7119	29.7886	28.2073	29.2006	28.0364	26.8957	27.947	26.2007	26.6885	27.9051	27.2458	26.6637	26.3553	26.8579	28.8657	27.7257	0	27.9475	2.76555	1.46757	4.6e-05	0.00332	Synaptopodin-2	Q9UMS6	SYNPO2
29.0844	29.0961	28.8508	28.8192	29.4712	28.4292	29.4064	28.9554	29.6195	28.8901	28.7941	29.6598	29.5807	29.4197	29.6055	29.7308	29.9494	29.7945	29.4427	29.7998	28.7546	29.6458	0	29.3091	-1.45643	-0.542436	0.002327	0.035129	Microtubule-actin cross-linking factor 1, isoforms 1/2/3/5	Q9UPN3	MACF1
27.3581	27.3714	27.019	26.886	28.203	25.2164	27.6099	27.3348	27.3551	27.3818	26.7903	28.2305	28.3465	28.3293	28.1749	28.0981	28.1793	28.7134	28.2669	28.8744	26.6924	28.3997	0	27.6742	-2.10071	-1.07087	0.000193	0.00828	LIM and calponin homology domains-containing protein 1	Q9UPQ0	LIMCH1
27.8041	27.9288	27.519	27.556	28.1624	27.9791	27.8278	27.9234	27.5061	27.6411	27.884	28.0778	28.144	28.2162	27.9189	28.454	28.2009	28.5586	28.4701	28.4433	27.918	28.1726	0	28.0139	-1.35682	-0.440231	0.005332	0.056806	Proliferation-associated protein 2G4	Q9UQ80	PA2G4
26.1666	26.0774	26.8377	26.8802	25.636	26.5968	26.0261	26.0076	26.501	26.4425	26.6343	25.55	24.2093	26.177	26.3849	25.6815	26.147	25.4906	25.7966	25.512	26.4204	25.3301	0	26.023	1.56491	0.646081	0.005648	0.058202	UPF0568 protein C14orf166	Q9Y224	C14orf166
26.5043	26.9461	27.0312	26.9355	26.3986	27.046	25.9692	26.7845	26.4654	27.2741	26.6947	26.1086	25.2483	26.2066	26.0581	26.0644	25.9643	25.5138	25.8695	26.0298	26.429	25.9605	0	26.341	1.71894	0.781522	0.000198	0.008305	Protein canopy homolog 2	Q9Y2B0	CNPY2
28.5451	28.3442	28.0704	27.5112	29.3289	27.168	28.9641	28.3996	28.9396	27.5621	27.3958	29.2921	29.1981	29.1778	29.1572	29.0484	29.4143	29.6103	29.2359	29.2552	27.9729	29.2821	0	28.6761	-1.92768	-0.946866	0.000268	0.009586	A-kinase anchor protein 2	Q9Y2D5	AKAP2
23.282	23.3907	NaN	23.579	NaN	23.5644	NaN	23.3991	23.2204	24.0574	24.0375	22.3765	NaN	22.8755	NaN	NaN	NaN	NaN	23.0538	NaN	23.4176	NaN	0.45	23.3545	1.55343	0.635462	0.004073	0.0492	Fibronectin type-III domain-containing protein 3A	Q9Y2H6	FNDC3A
NaN	24.9078	24.9129	24.5837	NaN	24.3755	22.9422	24.0878	24.2356	25.2218	24.5102	23.2033	NaN	NaN	24.1229	NaN	23.68	NaN	22.598	24.5822	23.7942	23.9002	0.27	24.1036	1.65003	0.722489	0.009189	0.077509	Transmembrane emp24 domain-containing protein 5	Q9Y3A6	TMED5
26.673	27.7505	26.7022	26.454	NaN	25.36	25.456	26.6834	25.914	27.0159	26.7607	23.9459	24.4421	24.5615	24.0946	24.39	25.3248	24.5163	24.061	24.9477	26.3661	25.2042	0.045	25.5535	3.39388	1.76293	1e-06	0.001363	60S ribosomal protein L36	Q9Y3U8	RPL36
27.8952	27.9276	28.2634	28.1078	26.6036	28.6015	27.8104	27.8002	28.3413	28.3807	28.5891	26.7344	26.9786	27.5437	27.6266	27.413	27.7274	27.1829	27.2545	27.3937	28.3157	27.3473	0	27.7199	1.53523	0.618452	0.004769	0.053421	Hypoxia up-regulated protein 1	Q9Y4L1	HYOU1
25.5689	26.678	25.8156	25.8624	25.3291	26.3335	25.9093	25.7732	26.1702	26.5779	26.3835	25.6146	24.6076	25.6248	24.7928	NaN	23.8885	25.4287	25.651	25.3627	25.8487	25.2524	0.045	25.6416	1.77688	0.829345	0.000791	0.018997	Signal recognition particle receptor subunit beta	Q9Y5M8	SRPRB
23.8257	24.9607	25.4334	24.5853	26.3019	24.6507	25.5911	24.8761	24.4191	NaN	24.8852	26.4056	27.3343	26.0754	26.4854	26.4685	26.6773	27.1376	26.1927	26.5816	24.5346	26.5796	0.045	25.7144	-2.73901	-1.45365	1.6e-05	0.002564	Junctional adhesion molecule A	Q9Y624	F11R
30.8563	31.099	30.8909	31.0994	29.8954	29.8399	30.441	31.0093	30.7932	30.6939	30.7484	29.8611	30.2676	29.7271	29.6804	30.3137	30.4773	29.8897	29.6425	29.9384	30.7397	30.0084	0	30.3597	1.53695	0.620067	0.001776	0.030319	EMILIN-1	Q9Y6C2	EMILIN1
28.8719	28.7716	28.4402	28.5408	28.5039	28.4368	28.7141	28.49	28.7719	28.6951	28.8178	28.9339	29.2511	29.8156	28.7946	28.4923	28.9929	28.9031	29.3031	29.2274	28.9665	29.4733	0	28.8731	-1.37898	-0.463603	0.0048	0.053552	Sulfide:quinone oxidoreductase, mitochondrial	Q9Y6N5	SQRDL
