# Supplementary material for: Conditional deletion of Nedd4-2 in lung epithelial cells causes progressive pulmonary fibrosis in adult mice
Source: Nat Commun. 2020 Apr 24;11:2012. doi: 10.1038/s41467-020-15743-6 (PMC7181726; doi:10.1038/s41467-020-15743-6)
Supplement: Supplementary file 6 — Supplementary Data 3 [file 41467_2020_15743_MOESM6_ESM.xlsx]

## Sheet: mouse Pirfenidone treatment sig
KO_19	KO_20	KO_21	KO_22	KO_23	KO_24	KO_25	KO_26	KOPirf_27	KOPirf_28	KOPirf_29	KOPirf_30	KOPirf_31	KOPirf_32	KOPirf_33	KOPirf_34	KOPirf_35	control_1	control_2	control_3	control_4	control_5	control_6	control_7	control_8	control_9	controlPirf_10	controlPirf_11	controlPirf_12	controlPirf_13	controlPirf_14	controlPirf_15	controlPirf_16	controlPirf_17	controlPirf_18	Frac NaN in data	mean LFQ intensity	fold change KO vs control	log2-fold KO	p-value KO vs Control	FDR KO vs control	fold change KOPirf vs control	log2-fold change KOPirf vs control	p-value KOPirf vs control	FDR KOPirf vs control	fold change KOPirf vs KO	log2-fold change KOPirf vs KO	p-value KOPirf vs KO	FDR KOPirf vs KO	Genename
27.2618	27.2119	27.0987	27.3286	27.3712	26.9241	27.0096	27.3529	27.4313	27.2604	27.6452	27.3692	27.6427	27.3572	27.2957	27.3795	27.5318	27.609	27.7649	27.5135	27.5154	27.5078	27.4296	27.508	27.2964	27.4578	27.5753	27.566	27.5738	27.1544	27.7305	27.7007	27.6492	27.6874	27.6111	0	27.4378	-1.24533	-0.316522	0.003587	0.072923	1.05102	0.071793	0.466746	0.807286	1.18094	0.239942	0.023157	0.194304	MAP7 domain-containing protein 1
27.0681	27.121	27.1638	27.0579	27.0798	26.6438	26.9385	26.9038	27.6668	26.8726	27.3366	27.0795	27.4456	27.1776	27.5418	27.6645	27.5297	27.2116	27.3122	27.3859	27.3629	27.3256	26.9894	27.434	27.2782	27.1738	27.5262	26.9776	27.4648	27.1893	27.508	27.6051	27.4662	27.5081	27.4706	0	27.2709	-1.21229	-0.277736	0.018105	0.171758	1.1004	0.138031	0.21058	0.576778	1.29342	0.371194	0.00222	0.054941	Sickle tail protein
28.9337	29.1162	28.8855	29.0693	28.9227	29.1648	29.0432	28.8072	29.3176	29.3507	29.1201	29.459	29.4578	29.3282	29.4538	29.52	29.2072	29.4765	29.3261	29.1169	29.2925	29.2005	29.3252	29.5092	29.4442	29.2699	29.183	28.8251	29.5177	29.5806	29.2357	29.0864	29.3325	29.638	29.2975	0	29.2518	-1.26241	-0.336185	0.001478	0.042787	-1.02057	-0.029369	0.755523	0.943692	1.2873	0.364344	0.000669	0.028491	Integrin alpha-8;Integrin alpha-8 heavy chain;Integrin alpha-8 light chain
26.2647	26.2647	26.2962	26.2051	26.4635	25.0553	26.5279	26.2323	25.5965	25.989	26.0658	25.4241	25.7032	25.8638	25.5298	25.7592	25.7869	24.838	25.7878	25.802	25.5274	25.6427	25.565	25.9876	25.5084	25.7997	25.8242	25.9287	25.9433	25.4509	25.8898	26.0135	25.8163	25.3781	25.7523	0	25.8138	1.47141	0.557202	0.000751	0.029644	1.12579	0.170938	0.246105	0.619299	-1.33537	-0.417235	0.008729	0.117896	Low-density lipoprotein receptor-related protein 2
22.8561	22.8802	23.8664	24.3804	23.5687	23.0823	23.7834	23.3171	25.081	24.1297	24.5239	23.2876	24.5235	23.9033	24.2396	23.9935	23.7187	22.84	24.5925	24.1982	24.2782	24.2259	22.9676	24.3389	23.5191	23.037	24.7866	23.8568	24.7196	24.084	24.5545	24.1452	24.1618	23.798	24.4031	0	23.9326	-1.24028	-0.310663	0.169081	0.525308	1.41554	0.501353	0.02577	0.206629	1.61194	0.688802	0.003874	0.075687	Uncharacterized protein C15orf52 homolog
26.8047	26.7961	26.6284	26.6855	26.7784	26.8079	26.6997	26.6696	26.9585	26.7512	27.0162	26.987	26.8815	27.1022	27.3562	27.1558	27.2251	27.0887	26.8103	27.0184	26.7293	27.2994	27.0179	27.1669	27.0412	27.5063	27.1452	26.6349	27.1397	26.8484	26.8351	27.225	27.1968	27.213	27.221	0	26.984	-1.26714	-0.341572	0.004347	0.079593	-1.01702	-0.024347	0.822626	0.968357	1.2435	0.314411	0.00805	0.113661	Rho GTPase-activating protein 31
26.763	26.6447	26.6098	26.631	26.2248	26.5704	26.5782	26.4269	26.1802	26.3988	26.0835	26.0169	26.5153	26.7712	26.5265	25.7196	26.1626	25.926	26.4038	25.9231	26.4639	26.2375	25.7553	26.1624	26.0515	26.0209	25.9789	26.1961	26.2185	26.2145	26.2434	25.7791	25.9063	25.9721	25.7557	0	26.2295	1.36711	0.451126	0.001315	0.040188	-1.05376	-0.075542	0.546528	0.85092	-1.22453	-0.292225	0.029116	0.22092	RNA-binding protein 25
23.1356	NaN	22.8789	NaN	23.1198	NaN	NaN	23.4228	23.2636	23.2227	22.8617	23.4031	22.992	23.1758	NaN	NaN	24.0593	24.5966	NaN	23.429	23.5316	NaN	23.9476	NaN	NaN	NaN	NaN	NaN	24.0283	23.4965	NaN	23.3582	NaN	NaN	NaN	0.49	23.4402	-1.66663	-0.736936	0.001014	0.034251	-1.188	-0.248531	0.172714	0.529438	1.10446	0.143336	0.434853	0.786595
29.9325	29.9865	29.8298	29.9125	29.8333	29.7811	30.0292	29.6964	30.3785	30.0152	30.2021	30.3745	30.3111	30.2936	30.2572	30.1107	30.2298	29.8771	30.0959	30.046	30.3636	30.1347	29.8981	30.5156	30.027	30.1123	29.9378	29.7782	30.3563	30.1567	29.8123	30.2539	30.3738	30.2473	30.3637	0	30.1007	-1.18408	-0.243771	0.015581	0.15876	1.01626	0.023274	0.802789	0.963494	1.28899	0.366242	0.00056	0.026101	A-kinase anchor protein 5
26.805	27.1122	26.8527	27.1279	26.8176	27.0036	26.9425	26.9036	26.6731	26.6527	26.7237	26.6423	26.9033	26.8979	26.9479	27.3289	27.2607	26.7562	26.8222	26.6566	26.5569	26.3264	26.3898	26.78	26.6176	26.5174	26.2343	26.7544	27.2798	27.4496	27.563	26.9003	26.9736	27.3377	27.3455	0	26.8816	1.26847	0.343085	0.012956	0.144251	1.40503	0.490598	0.0005	0.024273	-1.03767	-0.053346	0.684609	0.91757	Bridging integrator 2
NaN	NaN	NaN	NaN	NaN	25.3497	25.1105	26.3968	26.6777	NaN	NaN	25.3663	26.4865	25.5287	25.9357	26.4477	NaN	NaN	26.6034	NaN	26.2713	NaN	NaN	26.0839	NaN	NaN	26.0478	26.6605	25.4998	26.4727	NaN	26.033	27.0569	26.2804	26.1196	0.43	26.1214	-1.6251	-0.700525	0.003082	0.065851	-1.03397	-0.048197	0.808129	0.964661	1.37055	0.454753	0.038121	0.252696	Ryanodine receptor 2
NaN	23.8653	23.6897	NaN	NaN	23.516	23.9086	23.3022	NaN	NaN	23.5057	NaN	NaN	24.0673	23.8173	23.5689	23.6031	NaN	23.4915	NaN	NaN	NaN	23.402	23.7834	23.156	23.595	NaN	NaN	23.6571	NaN	24.3144	23.8737	24.3399	24.5817	23.9021	0.4	23.7591	1.12565	0.170756	0.266754	0.637061	1.54315	0.625876	0.000447	0.022941	1.03967	0.05613	0.710504	0.928011	E3 ubiquitin-protein ligase TRIP12
27.2207	26.9813	27.1092	26.9764	26.9792	27.3363	27.1294	27.2262	27.5535	27.3813	27.4518	27.2061	27.5349	27.341	27.3274	27.4516	27.295	27.4023	27.1896	27.6627	27.4476	27.6351	27.0017	27.7205	27.3849	27.5785	27.2914	27.0665	27.4858	27.206	27.0821	27.4414	27.2892	27.4087	27.1486	0	27.3127	-1.25454	-0.327159	0.003649	0.07327	-1.13142	-0.178136	0.087384	0.382462	1.20898	0.273785	0.013112	0.145185
27.2465	27.0554	27.0463	27.0291	27.1944	27.3254	27.5097	27.2679	27.5371	27.5572	27.3001	27.4293	27.5788	27.4261	27.3131	27.4798	27.3134	27.9857	27.6001	27.5209	27.317	27.5825	27.5883	27.3094	27.9661	27.7046	27.54	26.9326	27.3637	27.2705	27.313	27.4835	27.6568	27.6547	27.1926	0	27.4169	-1.32877	-0.410089	0.000708	0.029112	-1.18167	-0.240827	0.0299	0.223167	1.17111	0.227875	0.044971	0.27508	Voltage-dependent calcium channel subunit alpha-2/delta-1;Voltage-dependent calcium channel subunit alpha-2-1;Voltage-dependent calcium channel subunit delta-1
25.8544	25.963	25.9429	26.0696	25.7103	26.0728	26.0679	26.2914	25.8312	26.2153	25.8816	25.9694	25.7863	25.9441	25.6011	25.6429	25.5889	24.7852	25.7236	25.4723	25.7366	25.5042	25.6754	25.6932	25.5754	25.8482	25.507	25.8449	25.5715	25.9246	25.8435	25.4904	25.4206	25.7124	25.1475	0	25.7403	1.35606	0.439425	0.002309	0.056166	1.03513	0.049813	0.700672	0.92349	-1.12316	-0.16757	0.214861	0.582115	Myc box-dependent-interacting protein 1
33.1483	33.0062	33.1941	33.2744	33.2927	33.2912	33.2658	33.206	33.5625	33.3958	33.5534	33.5259	33.4698	33.3329	33.4483	33.8332	33.6818	33.7533	33.5784	33.6367	33.2768	33.5539	33.9276	33.3282	33.5412	33.723	33.8069	33.4609	33.4066	33.3807	33.5124	33.6385	33.6954	33.4999	33.7322	0	33.4839	-1.30242	-0.381189	0.000137	0.011397	-1.01439	-0.020611	0.810076	0.964768	1.25171	0.323906	0.000845	0.031447	Dihydropyrimidinase-related protein 2
27.1991	26.6666	26.9196	26.6936	27.0811	26.6836	27.0896	27.3671	27.205	26.8066	27.4354	27.2919	27.1565	27.2756	26.9553	27.3017	27.3209	27.5749	27.1083	27.3751	27.3887	27.1936	27.2827	27.1451	27.5773	27.2767	27.1718	27.263	27.4461	27.2421	27.208	27.5587	27.3928	27.5531	27.3393	0	27.2156	-1.28539	-0.362204	0.0026	0.059646	1.01963	0.028048	0.795486	0.959842	1.17431	0.231811	0.044322	0.272927	Emerin
26.9103	26.7392	26.6493	26.672	26.6359	27.1807	26.9212	26.7424	26.4702	26.9589	26.4998	26.4799	26.5053	26.6409	26.7842	25.7353	26.2206	26.3468	26.5229	26.1557	26.6778	26.4655	26.4044	26.2302	26.1923	26.1044	25.9756	26.7319	26.2947	26.57	26.3262	25.7568	25.7335	26.3883	25.8545	0	26.4422	1.37739	0.461941	0.002149	0.054401	-1.11975	-0.163182	0.232043	0.603055	-1.25626	-0.32914	0.023362	0.195445	Methionine aminopeptidase 2
25.1083	25.6177	25.9411	25.8041	26.0336	25.2978	25.8287	25.5772	26.3197	25.678	26.3403	24.974	25.9773	26.102	25.8784	25.7815	25.9081	25.4785	25.7872	25.5341	25.8692	26.1677	25.1188	25.8043	25.1364	25.5309	26.0633	26.2995	26.2125	25.9825	25.9855	25.8341	26.2326	25.9213	25.8556	0	25.7995	1.03387	0.04805	0.751964	0.941651	1.35658	0.439977	0.005161	0.088352	1.17553	0.233306	0.131708	0.465681	Dual specificity mitogen-activated protein kinase kinase 3
25.6748	25.5234	25.6264	25.7093	25.9122	25.4549	25.9385	26.2565	24.7765	25.1866	25.1945	25.1922	25.2336	25.9002	23.9412	24.799	25.3373	25.2631	25.488	25.2291	24.3175	NaN	25.139	24.5496	24.899	24.9868	25.2632	25.3618	25.1051	24.331	25.6763	25.3449	25.3748	24.8731	25.446	0.029	25.2443	1.71473	0.777979	0.000145	0.011649	1.15939	0.213361	0.228458	0.599258	-1.6241	-0.699644	0.000487	0.02405	Lysosomal alpha-mannosidase
29.1554	29.127	28.5326	29.1445	28.7768	28.954	28.8474	29.0515	29.1919	28.9453	29.161	29.3996	29.5132	28.9486	28.9206	29.1066	29.1437	29.6187	29.3123	29.4314	29.3043	28.907	29.3102	28.9322	29.3841	29.362	29.3621	29.2798	29.2826	29.0741	29.0926	29.3233	29.1681	29.3115	29.1306	0	29.1573	-1.26227	-0.336023	0.002486	0.058353	-1.04227	-0.059726	0.550751	0.852554	1.14803	0.199164	0.060091	0.319343	Extracellular superoxide dismutase [Cu-Zn]
26.3005	26.3848	26.1906	26.0574	26.2969	26.0536	26.2966	26.0785	25.7391	25.9122	25.4127	25.7732	24.9535	25.5363	25.393	25.9359	26.3247	25.3667	25.3968	25.1723	25.9347	25.7463	25.5495	NaN	25.5245	NaN	25.3347	25.9163	25.7569	25.6345	25.675	25.9696	26.1944	NaN	26.0699	0.086	25.8088	1.60228	0.680126	4.7e-05	0.005935	1.22407	0.291684	0.042596	0.267963	-1.45684	-0.542843	0.000652	0.028166	Lysosome membrane protein 2
24.6253	24.9174	24.7602	24.2629	25.0299	25.0417	24.8249	24.8672	24.5953	25.0526	25.034	25.1243	24.93	24.6478	25.0683	NaN	24.6863	25.5752	25.2119	25.3909	24.9706	25.1537	25.3061	25.1498	25.3882	24.9311	25.2227	25.2077	25.1758	25.3088	24.8781	24.9742	25.1951	24.8072	24.9843	0.029	25.0088	-1.35627	-0.439643	0.002749	0.061509	-1.10732	-0.147075	0.269378	0.640616	1.07261	0.101128	0.458703	0.801007	Exocyst complex component 4
24.4668	24.3706	24.1692	24.6959	24.1659	24.721	24.041	24.2216	23.9544	NaN	NaN	NaN	23.9588	24.3048	24.1887	24.3153	24.8332	24.0533	23.4584	NaN	24.5139	23.9385	NaN	23.765	24.3597	23.7326	NaN	NaN	NaN	24.6097	25.129	NaN	24.4934	24.4761	24.406	0.26	24.2824	1.30314	0.381996	0.024112	0.198927	1.56737	0.648347	0.000338	0.01993	-1.06976	-0.097288	0.54363	0.849597	FYN-binding protein
26.1189	26.0101	25.6307	25.412	25.9798	26.177	25.96	25.9393	26.3581	25.6932	26.2718	26.2381	26.4686	26.1165	26.1781	26.4443	26.0778	26.4453	25.9675	26.465	26.038	26.0743	25.9888	26.5952	26.6975	26.3373	26.5416	26.266	25.9887	26.0745	25.7943	26.4168	26.4347	26.9881	26.3482	0	26.1868	-1.30712	-0.386387	0.009043	0.120423	1.01897	0.027118	0.841637	0.974248	1.2326	0.3017	0.037404	0.250978	Bone morphogenetic protein receptor type-2
26.7779	26.5803	26.9359	25.9452	26.0833	26.6327	26.3711	26.1165	27.0298	26.0009	27.4199	26.974	26.9572	26.5229	26.9911	27.1979	27.1999	26.9031	26.9857	26.4278	26.9705	26.6679	26.608	27.1203	27.1724	26.9649	27.0167	26.7404	27.2147	26.8614	26.5872	27.2747	27.3611	27.1777	27.1262	0	26.8262	-1.35527	-0.438581	0.005088	0.087694	1.12588	0.171055	0.234595	0.605856	1.40556	0.491143	0.001991	0.051543	Hyaluronidase-2
24.8877	NaN	24.0237	24.5022	24.3014	24.2349	24.4491	24.3107	24.0355	23.7631	23.5197	23.8208	24.2461	24.1087	23.9382	23.587	23.9608	23.936	24.0928	23.9457	24.0669	24.6248	24.3365	23.98	24.3701	23.9916	24.3254	24.4936	24.3604	NaN	23.8922	24.441	23.6693	23.956	23.3961	0.057	24.1081	1.17913	0.237721	0.135836	0.470835	-1.05893	-0.082607	0.586861	0.873276	-1.41464	-0.500433	0.003077	0.065851	Annexin A8
30.6707	30.832	30.9826	30.4834	30.9862	30.4587	30.6833	29.8626	28.4328	30.8957	27.7625	28.7183	28.1786	29.7034	27.2333	28.6334	29.4916	27.8106	27.4263	26.0597	28.0782	28.3246	28.5048	27.3854	27.4249	31.5359	27.9954	30.3422	29.6222	28.7556	28.5549	27.7863	27.6573	27.7969	29.5836	0	28.9901	5.8921	2.55878	0	0.000137	1.5326	0.615978	0.10322	0.412121	-3.57184	-1.83667	3.2e-05	0.004932	Chitinase-like protein 3
32.7423	32.692	32.5677	32.8266	32.7589	32.4994	32.7467	32.2675	33.0335	32.9331	33.0282	32.8682	32.9298	32.5778	33.1124	33.0308	32.7455	33.1917	33.1135	32.9933	33.15	32.9139	33.0381	33.0921	33.1517	32.8288	33.3048	32.7994	33.0545	32.9701	33.0955	32.9853	33.0692	32.8902	32.7832	0	32.9082	-1.33323	-0.414927	5e-05	0.006161	-1.04092	-0.057856	0.50418	0.828845	1.21426	0.280083	0.003387	0.070067	Polymerase I and transcript release factor
23.8402	23.8883	24.1107	NaN	24.1089	NaN	24.0089	24.155	23.8855	NaN	23.1067	NaN	23.5	NaN	23.7714	NaN	23.3926	NaN	23.8191	NaN	NaN	NaN	NaN	23.6613	NaN	23.8041	NaN	23.8239	23.866	NaN	NaN	23.8271	NaN	NaN	23.8195	0.49	23.7994	1.19513	0.257172	0.069533	0.343257	1.05163	0.072623	0.576341	0.86765	-1.40195	-0.487435	0.002262	0.055724	Epididymis-specific alpha-mannosidase
25.3932	NaN	NaN	24.7589	25.0041	NaN	25.3318	25.5191	25.5714	25.2915	24.967	26.3555	26.1125	25.9706	25.9625	25.8747	26.0413	25.9701	25.6934	25.7795	25.5533	25.7245	25.7589	25.4912	25.5664	26.4264	26.0131	25.0698	26.0151	25.4927	25.6269	25.2669	26.179	25.8135	25.7218	0.086	25.6661	-1.48695	-0.572357	0.001414	0.041543	-1.06069	-0.084999	0.591982	0.874923	1.50808	0.592709	0.001016	0.034251	Rho GTPase-activating protein 6
28.1233	28.0677	27.6071	27.8694	28.1432	27.9804	27.6075	27.6936	28.309	28.242	28.0177	28.3969	28.5372	28.1571	28.23	28.4692	28.3229	28.3587	28.0488	28.4878	28.0285	28.0208	28.2352	28.5797	28.9738	28.2155	28.2323	27.8721	28.2034	27.7589	28.2586	28.5636	28.2598	28.1337	28.6361	0	28.1898	-1.35765	-0.441115	0.000875	0.031691	-1.08258	-0.114467	0.332222	0.70415	1.33004	0.411472	0.001704	0.046917	OX-2 membrane glycoprotein
31.2762	31.4804	31.2089	31.3828	31.306	31.3279	31.4197	31.1752	31.5786	31.4467	31.6688	31.7229	31.5919	31.4061	31.7276	31.8541	31.7284	31.7347	31.7653	31.7152	31.6205	31.4268	31.54	31.7584	31.6025	31.7419	31.7658	31.382	31.5169	31.4259	31.6459	31.8509	31.7146	31.7316	31.7059	0	31.5699	-1.2605	-0.333993	0.000351	0.020535	-1.01284	-0.018406	0.821107	0.968199	1.24313	0.313976	0.000682	0.028559	A-kinase anchor protein 2
23.7614	NaN	23.0694	23.3869	23.1446	23.3984	22.244	23.6836	23.5392	23.9545	23.0678	24.3377	23.0475	23.3454	23.1339	23.1645	23.9446	23.8455	24.2885	NaN	23.8916	23.386	23.7669	23.5131	24.1307	24.0318	23.8573	23.3698	NaN	NaN	23.1661	23.4992	23.2666	23.2537	NaN	0.14	23.5163	-1.53219	-0.615591	0.003608	0.073088	-1.37043	-0.45463	0.02203	0.189273	1.19974	0.262726	0.1838	0.544492	DnaJ homolog subfamily B member 6;DnaJ homolog subfamily B member 7
29.1236	29.135	29.2677	29.1629	29.1545	29.1992	29.2336	28.9094	29.5171	29.1804	29.7168	29.8442	29.8442	29.4572	29.8082	29.6303	29.54	29.5172	29.4512	29.5697	29.4443	29.4153	29.3775	29.786	29.6069	29.597	29.4266	29.2445	29.6795	29.4005	29.542	29.5782	29.5641	29.8627	29.6628	0	29.47	-1.30244	-0.381211	0.000327	0.019545	1.01518	0.021738	0.81386	0.965674	1.38236	0.467135	2.5e-05	0.004183	Membrane-associated progesterone receptor component 1
28.469	28.2906	28.4414	28.3967	28.3507	28.1504	28.828	28.3642	27.9841	28.3248	27.9415	28.1138	28.0123	28.5892	28.0357	27.5781	28.1246	27.6393	28.337	27.5946	28.267	28.2261	28.2115	28.0787	28.016	28.0242	28.0091	28.2913	28.0719	28.0877	27.9583	27.979	27.8661	27.684	27.7934	0	28.118	1.29016	0.367553	0.003292	0.068745	-1.05163	-0.072629	0.521316	0.839145	-1.25976	-0.333146	0.007033	0.105487	Coatomer subunit beta
27.6332	27.9165	27.6453	27.7958	27.7322	28.0514	27.5896	27.4225	28.104	27.9858	27.6718	28.1621	28.2079	28.3371	28.4296	28.2606	28.098	27.2841	28.0494	27.7391	27.7086	28.1651	28.2463	28.0778	28.2085	28.0723	27.5977	27.8938	28.2474	28.0824	27.7336	27.904	28.0321	28.1596	27.5529	0	27.9371	-1.17027	-0.226847	0.06762	0.338719	-1.02716	-0.038654	0.741658	0.939067	1.33456	0.416363	0.001529	0.043978	Alpha-synuclein
32.3439	32.3813	32.1954	32.6202	32.1726	32.3856	32.4229	32.1826	32.8305	32.6502	32.565	32.7174	32.7987	32.4708	32.9922	32.4809	32.4273	32.2584	32.7149	32.206	32.9299	32.9615	32.3123	32.5793	32.3186	32.2207	32.3591	32.1481	32.6805	32.6831	32.7243	32.435	32.6298	32.8341	32.4217	0	32.5158	-1.11892	-0.162112	0.1289	0.46115	1.0324	0.046004	0.651329	0.903743	1.24931	0.321132	0.0042	0.078373	Periaxin
24.1756	NaN	23.9887	24.0443	24.3998	NaN	24.3626	NaN	24.3138	NaN	24.2179	24.609	24.2309	NaN	NaN	24.7277	24.6342	NaN	24.3696	24.8481	NaN	24.8601	NaN	NaN	24.6709	NaN	24.463	NaN	NaN	24.5804	NaN	NaN	24.0644	NaN	NaN	0.49	24.4201	-1.40735	-0.492983	0.003245	0.068362	-1.24651	-0.31789	0.033637	0.238069	1.19864	0.261399	0.081264	0.370829	Sodium-dependent noradrenaline transporter
24.9974	25.2256	25.1081	25.5005	25.2207	25.0128	25.0088	25.4018	24.42	24.5537	23.3782	24.3448	24.5946	25.2122	23.9452	23.4561	24.5267	24.5399	24.3542	24.5121	24.768	24.2773	24.3868	23.5857	23.8739	24.3312	23.6969	24.2611	24.7782	23.9969	24.4787	24.2301	24.5229	24.7	25.5413	0	24.5355	1.85618	0.892339	6.1e-05	0.00685	1.12916	0.175248	0.355375	0.725163	-1.88463	-0.914282	4.4e-05	0.00575	Neutrophil cytosol factor 2
26.7581	26.422	26.4552	26.3045	26.4759	26.513	26.5942	26.317	25.5594	26.0542	25.7219	26.011	25.9572	26.5381	26.2396	26.2007	26.4461	26.1665	26.2421	26.013	26.3972	26.1223	26.4612	26.3141	26.2162	26.4329	26.4213	25.7461	25.7782	25.8237	26.3239	26.4316	25.8882	25.9535	25.904	0	26.2058	1.16245	0.217164	0.100586	0.405986	-1.17509	-0.232776	0.070957	0.347305	-1.31867	-0.399084	0.003991	0.076766	Heme oxygenase 2
30.8446	30.8475	30.8541	30.7746	30.7657	30.7919	30.9498	30.8017	31.1661	30.9172	31.0006	31.0305	31.1735	31.1295	31.3163	31.1475	31.073	30.8681	30.999	31.0217	31.105	31.0053	30.8505	31.2733	31.0984	31.1167	30.9611	30.7761	31.2075	30.9919	31.0869	31.1781	31.2504	31.4014	31.2668	0	31.0298	-1.15572	-0.208798	0.018206	0.172111	1.06211	0.08693	0.292895	0.665493	1.21189	0.277263	0.002369	0.057218	Band 4,1-like protein 2
24.4421	24.432	24.9539	24.7294	25.4268	24.0805	24.6839	25.0216	23.2049	NaN	NaN	NaN	NaN	24.7472	NaN	23.8405	23.8152	23.7906	23.402	23.8902	24.1496	24.3288	23.5683	23.3972	NaN	23.9935	23.7921	25.1535	22.9413	NaN	24.6141	23.6273	23.774	23.7259	24.2311	0.2	24.1342	1.87414	0.906229	0.000261	0.017116	1.12302	0.167386	0.423493	0.777562	-1.76457	-0.819315	0.000737	0.0296	Cathepsin S
30.1895	29.7292	29.9528	29.7026	30.0999	29.798	29.9561	30.2215	30.1728	29.8811	30.358	30.2923	29.9977	30.2042	29.7601	29.9965	29.8887	30.3029	30.0845	30.304	30.0894	30.2816	30.2467	30.0799	30.2322	30.5275	30.4442	30.0291	30.1913	30.2263	30.3802	30.358	30.2783	30.2415	30.2486	0	30.1356	-1.21634	-0.282551	0.00493	0.086224	1.01934	0.027639	0.76219	0.945552	1.07556	0.105086	0.268788	0.640616	PDZ and LIM domain protein 1
28.2455	27.8651	28.1927	27.8171	28.2597	27.5891	28.0877	28.3087	27.6113	27.6024	27.2508	27.1839	27.4459	28.1143	27.6018	26.947	27.6011	27.3478	26.8383	27.6034	27.1702	27.0672	27.9201	27.3827	27.4544	27.3608	27.1499	27.7523	26.7926	27.0743	27.0485	27.5547	27.8055	27.31	27.1473	0	27.5287	1.62029	0.696254	1.8e-05	0.003486	-1.04005	-0.056647	0.674507	0.913687	-1.47571	-0.561409	0.000295	0.018376	14-3-3 protein sigma
27.2984	26.8427	26.3087	26.4117	27.057	27.4071	26.8768	26.8966	26.144	27.303	26.3334	26.2715	26.6882	27.0237	26.4303	25.6134	25.6178	25.9703	26.5308	25.4489	26.9345	25.9842	26.348	27.036	26.495	25.7887	26.0077	26.6409	26.6035	26.9227	25.8091	26.2985	25.9772	26.6773	25.7686	0	26.4505	1.52156	0.605548	0.003661	0.073297	1.01308	0.018753	0.920707	1.0012	-1.42089	-0.506798	0.013139	0.145185	Very-long-chain 3-oxoacyl-CoA reductase
26.6972	26.7406	26.4113	26.0676	26.8433	26.473	26.7321	26.6155	26.8252	26.597	26.9883	26.8682	26.9093	26.7692	26.9943	27.3103	26.8634	26.9996	26.6669	27.1735	27.1165	26.9721	26.6098	27.1016	27.0057	26.7214	26.5026	26.3139	27.1052	26.7267	27.124	27.3711	27.0058	26.8595	27.1213	0	26.8344	-1.28084	-0.357089	0.008122	0.114322	-1.01842	-0.026327	0.831198	0.971251	1.2572	0.330216	0.013629	0.147785	Peripheral plasma membrane protein CASK
29.7098	29.6205	29.6941	29.6777	29.6189	29.7614	29.8166	29.6254	30.0251	29.8553	29.9543	30.0806	30.1978	29.851	30.2129	30.0127	29.8381	30.2166	29.8922	30.0678	30.032	29.9202	29.8998	29.9745	30.2249	30.0398	30.0713	29.6873	30.0403	30.0507	29.7817	29.9189	29.7961	30.1252	29.8783	0	29.9191	-1.26504	-0.339185	0.000409	0.022154	-1.07325	-0.101984	0.229017	0.599807	1.24187	0.312509	0.000961	0.033082	Nidogen-2
30.8595	30.7634	30.9694	31.0435	30.9298	30.9256	30.9421	30.846	30.8595	30.8287	30.7398	30.678	30.7326	30.9117	30.8088	30.6993	30.8781	30.5043	30.8076	30.4832	30.7672	30.8066	30.8226	30.5776	30.4948	30.8289	30.6496	30.811	30.7044	30.8669	30.8412	30.618	30.7334	30.6899	30.7586	0	30.7766	1.17523	0.232947	0.006438	0.101103	1.04572	0.064492	0.41073	0.768225	-1.08445	-0.116963	0.152406	0.498138	WD repeat-containing protein 1
28.3016	28.008	28.1643	28.329	27.9202	28.5358	28.4181	27.995	27.896	28.3149	27.8425	28.026	28.2937	28.5482	27.8063	27.7349	28.1747	27.4656	27.7652	26.6408	28.1483	27.8352	27.7604	27.3955	27.6436	27.8566	27.5641	28.25	27.7816	28.1223	27.1287	27.1252	27.4478	27.3981	27.4771	0	27.8604	1.51222	0.596664	0.000265	0.017308	-1.01679	-0.024021	0.865532	0.983119	-1.10055	-0.13822	0.347883	0.719163	Calpain small subunit 1
NaN	NaN	23.8173	23.2176	23.488	NaN	NaN	NaN	23.3563	NaN	23.3988	NaN	23.585	NaN	NaN	23.479	24.069	24.1373	23.8255	23.9307	NaN	NaN	23.8214	NaN	NaN	24.5582	23.8702	23.9224	23.1893	23.0976	23.7357	23.9552	NaN	NaN	24.1737	0.43	23.7314	-1.46104	-0.547	0.00427	0.078846	-1.27308	-0.348327	0.044216	0.272658	1.0497	0.069978	0.676059	0.914109	NF-kappa-B essential modulator
25.4361	25.5926	25.4083	25.5867	25.3013	25.6357	25.3528	25.4497	25.993	25.2362	25.5393	26.0269	25.9737	25.3189	25.8691	26.0298	25.7773	26.0306	26.265	26.1808	25.8594	26.7291	25.7173	25.6496	26.181	25.7713	26.2341	25.5748	25.8434	25.2264	25.8286	26.5047	26.2893	25.6742	26.1963	0	25.8081	-1.48684	-0.572252	0.000587	0.026565	-1.08109	-0.112485	0.443827	0.792858	1.21517	0.281161	0.069406	0.343257	AF4/FMR2 family member 1
25.7711	25.4554	25.4037	25.541	26.0111	25.6101	25.4353	25.0802	25.1119	25.8492	26.4752	24.8671	24.9841	24.5312	24.7614	24.6252	24.5636	25.1367	25.0811	24.7522	25.3328	24.7666	24.6877	24.6136	24.556	24.4682	25.011	26.1574	23.9773	25.6002	24.6524	23.9911	24.257	24.7705	24.5141	0	25.0401	1.64357	0.716832	0.002347	0.056778	-1.03637	-0.051545	0.807565	0.964661	-1.36895	-0.453066	0.044454	0.273616	Ragulator complex protein LAMTOR3
NaN	NaN	22.8126	24.3499	23.1433	23.8185	23.8741	24.1875	NaN	NaN	24.3381	24.0766	NaN	23.9731	23.9747	NaN	23.7027	24.095	24.0165	23.9124	NaN	NaN	23.7104	23.9314	24.0765	23.6581	NaN	NaN	23.6878	NaN	NaN	24.1748	22.1672	23.0281	23.6397	0.34	23.7543	-1.16206	-0.216687	0.300518	0.673099	-1.4895	-0.574832	0.008972	0.120056	1.24435	0.315393	0.13784	0.4742	Protein CREG1
23.8988	24.2426	23.9382	24.514	24.3757	24.1428	24.4898	23.6901	24.7781	25.4202	24.8911	24.5003	25.1846	24.7058	25.0662	24.8711	25.2665	25.0232	24.9914	24.9748	24.7387	24.8169	24.9337	25.5059	25.1978	24.3241	25.5923	24.4989	25.2259	24.5101	25.2894	24.9631	24.9588	25.1937	25.2675	0	24.7995	-1.72153	-0.783689	2.6e-05	0.004294	1.07947	0.110329	0.479441	0.815849	1.74521	0.803397	1.8e-05	0.003486	Ensconsin
27.3099	27.7275	27.2997	27.2194	27.3315	27.7748	27.5976	27.2598	27.7472	27.8578	27.9248	27.7761	27.2084	27.7662	28.2903	28.3754	27.7856	27.8944	27.9782	27.8512	27.8887	27.5446	27.6994	28.5132	27.9739	27.9075	27.7789	27.9369	27.5936	27.9128	28.0992	28.6233	28.0891	28.0962	28.1514	0	27.8224	-1.39161	-0.476754	0.000804	0.030774	1.08259	0.11449	0.365083	0.732036	1.33706	0.419064	0.002678	0.060511	Junctional adhesion molecule A
29.5097	29.5473	29.6671	29.5924	29.5077	29.4363	29.6132	29.4305	29.3217	29.4941	29.2815	29.0149	29.0791	29.3204	29.331	29.1802	29.3867	29.3452	29.4027	29.159	29.2081	29.5035	29.4034	28.9723	29.2261	29.0351	29.141	29.7631	29.237	29.3985	29.3988	29.2567	29.2727	29.0598	29.3213	0	29.3377	1.22045	0.287414	0.004547	0.081894	1.04676	0.065932	0.474843	0.812161	-1.20605	-0.270292	0.007201	0.106324	Isocitrate dehydrogenase [NADP] cytoplasmic
29.204	29.1793	28.9381	28.9229	28.8317	28.8206	28.9153	29.0074	29.3553	28.9869	29.4218	29.3832	29.6109	28.9413	29.0355	29.3971	29.1894	29.4125	29.1422	29.1804	29.2415	29.1574	29.2033	29.5726	29.703	29.4175	29.3535	29.2721	29.2721	29.3134	29.2691	29.292	29.3239	29.0844	29.5062	0	29.2245	-1.2828	-0.359294	0.000922	0.032547	-1.02682	-0.038189	0.690899	0.920505	1.21465	0.28054	0.007507	0.108557	Protein lin-7 homolog C
22.6768	NaN	23.8081	NaN	24.7212	23.7138	NaN	25.2026	NaN	22.8914	23.0481	23.4291	22.955	NaN	22.7215	23.0308	23.0953	NaN	NaN	NaN	NaN	NaN	NaN	24.0228	23.0909	22.7184	NaN	NaN	23.6095	NaN	22.8919	25.3364	24.3964	24.2005	23.9792	0.4	23.5971	1.67846	0.747134	0.012409	0.140792	1.73098	0.791589	0.007184	0.106324	-2.00009	-1.00006	0.001621	0.045673	Alpha-actinin-3
30.3399	30.5403	30.7268	30.7913	30.425	30.4986	30.423	30.5318	29.884	30.1852	30.0591	30.3382	30.2042	30.5327	29.5348	29.5949	30.4092	30.1052	30.1282	29.8498	30.1751	29.8959	30.0364	29.8686	29.7729	29.8672	29.5858	30.4093	29.8107	30.2436	30.4837	30.0399	29.9188	29.784	30.7471	0	30.164	1.48247	0.568007	5.3e-05	0.006263	1.10731	0.147056	0.220375	0.588198	-1.36805	-0.452118	0.000768	0.030035	Coronin-1A
24.898	24.9339	24.9807	25.2164	24.747	25.0869	25.0716	25.0299	24.4427	25.0946	24.4087	24.6654	24.3645	24.9629	24.6349	24.3087	24.4564	24.0236	24.8571	24.0708	24.8335	24.48	24.0488	24.4558	24.2518	24.3335	24.1733	24.6435	24.6426	24.6351	24.5464	23.9091	24.0556	24.57	24.2463	0	24.5737	1.53984	0.62278	0.000192	0.014086	1.00517	0.007434	0.958832	1.0147	-1.32168	-0.402368	0.010284	0.128508	Hypoxanthine-guanine phosphoribosyltransferase
27.6728	26.9807	27.0838	27.0156	27.1495	27.8206	26.7432	27.2188	27.6412	27.7576	26.4902	27.8677	26.8014	28.6506	27.7383	27.1694	27.2404	27.1503	27.8034	27.4072	27.0246	27.8099	27.977	29.1813	29.4738	31.9599	28.6328	26.9336	26.7163	27.016	27.4237	27.0384	27.8515	27.722	26.8819	0	27.6299	-2.31372	-1.21022	0.000958	0.033043	-2.08996	-1.06347	0.002402	0.057432	1.20871	0.273467	0.415887	0.772746	Ig gamma-1 chain C region secreted form;Ig gamma-1 chain C region, membrane-bound form
35.0284	35.2944	35.0948	35.1714	35.1159	35.4294	34.9045	35.0855	35.3533	34.9719	35.1524	35.5467	35.6272	35.3257	35.7766	36.0039	35.266	35.6547	35.4742	35.5692	35.1135	35.565	36.4059	35.4775	36.1298	35.3644	35.5995	35.3086	35.2586	35.6067	35.5114	35.545	35.8841	35.5806	35.0743	0	35.4363	-1.41306	-0.49882	0.000308	0.018819	-1.1126	-0.153936	0.205922	0.571684	1.23674	0.30654	0.018092	0.171758	Hemoglobin subunit alpha
33.3454	33.4229	33.4164	33.5817	33.4527	34.1079	33.6675	33.5456	33.8829	33.7979	33.247	33.8471	33.9882	33.8361	34.2049	33.9223	33.6269	33.938	34.0538	33.7955	33.7144	34.4756	35.0006	33.8118	34.5318	33.6142	33.476	33.7365	33.6667	34.2967	33.8047	33.8449	34.1309	34.0881	33.1501	0	33.8293	-1.45039	-0.536444	0.000464	0.023514	-1.23504	-0.304559	0.028949	0.220132	1.18881	0.249516	0.078341	0.363944	Hemoglobin subunit beta-1
24.1473	NaN	NaN	24.2071	24.8842	24.1601	23.4988	25.4582	NaN	23.8379	24.8492	24.9666	NaN	23.9284	24.9436	24.8968	25.0851	NaN	24.874	NaN	24.8829	24.7912	24.8851	25.0553	25.154	25.3555	25.0193	24.4651	24.2453	24.1521	24.7395	24.7429	24.2389	24.342	25.2451	0.17	24.657	-1.5232	-0.607108	0.004889	0.085836	-1.34074	-0.423025	0.035905	0.244881	1.19031	0.251336	0.212925	0.579803	Adenosine deaminase
25.1624	25.1988	25.1829	24.9694	25.1137	24.8355	24.776	24.8973	24.2279	24.7272	24.7989	24.6995	24.1084	24.8229	23.9369	24.0337	24.4057	24.6289	24.2845	NaN	23.9804	23.9679	24.17	24.9981	24.5048	24.249	24.7771	25.3366	24.0226	24.4379	25.2842	24.6034	24.7419	24.0306	24.867	0.029	24.6112	1.59005	0.66907	0.000403	0.022154	1.257	0.329979	0.052021	0.296138	-1.51477	-0.599102	0.001246	0.039216	H-2 class II histocompatibility antigen, E-Q beta chain;H-2 class II histocompatibility antigen, E-B beta chain;H-2 class II histocompatibility antigen, E-S beta chain;H-2 class II histocompatibility antigen, I-A beta chain;H-2 class II histocompatibility
24.8826	NaN	24.5862	24.4892	25.0955	24.4956	25.6064	24.958	NaN	NaN	23.8124	24.1699	NaN	24.4272	23.9815	NaN	24.333	NaN	24.0507	NaN	24.0906	NaN	24.5343	24.1871	24.4002	24.5575	24.671	NaN	NaN	24.0936	NaN	24.2871	24.4348	NaN	NaN	0.37	24.4611	1.48452	0.569995	0.001799	0.048598	1.04846	0.068277	0.656906	0.90529	-1.65699	-0.728566	0.000188	0.013933	H-2 class II histocompatibility antigen gamma chain
30.4436	30.7038	30.3555	30.6803	30.0466	31.1749	30.5571	30.5787	30.6279	30.8386	30.212	30.9023	31.0928	30.8394	31.3587	31.3183	30.559	30.6181	30.95	30.6529	30.6586	30.8201	31.4123	31.2232	31.8677	30.869	30.6362	30.489	30.7928	30.8872	30.6218	30.4668	31.2217	31.1958	30.4342	0	30.8031	-1.35698	-0.440404	0.003923	0.075879	-1.19621	-0.258475	0.068741	0.341583	1.22555	0.293428	0.046203	0.278864	Band 3 anion transport protein
32.1787	32.3109	32.3544	32.3123	32.3951	32.3063	32.1866	32.4962	32.1921	32.0442	31.9362	31.9817	32.2032	32.2651	32.1103	31.9945	32.1578	31.9697	32.1685	32.0827	31.9119	32.0414	32.1302	31.8678	32.0292	31.9479	31.9871	32.0489	32.1889	31.9353	32.2004	32.0562	32.395	32.1169	32.2591	0	32.1361	1.23198	0.300975	0.000717	0.029148	1.08326	0.115376	0.147925	0.491689	-1.16411	-0.219231	0.010211	0.12794	Fructose-bisphosphate aldolase A
26.3126	26.8804	26.6857	27.2815	26.2019	27.067	26.65	26.8758	26.6716	26.0105	24.7193	25.6234	26.029	27.2861	25.9371	NaN	25.9112	25.4438	26.2146	25.6306	26.9064	25.401	25.2991	24.9651	25.0003	25.512	24.9814	25.4025	26.4516	25.906	25.2176	25.3043	25.3943	26.1534	27.1219	0.029	26.0132	2.21509	1.14736	3.6e-05	0.005209	1.12766	0.173334	0.456499	0.80074	-1.64812	-0.720824	0.00483	0.084938	Integrin alpha-M
26.9351	25.6456	25.2324	25.733	25.359	26.1204	25.2976	28.0805	26.5248	26.6289	25.1751	25.0702	27.1585	25.2935	26.2463	25.8628	27.4851	25.5194	25.9969	25.9652	26.0158	25.9986	25.553	NaN	25.6382	NaN	25.9704	26.8955	27.131	26.724	26.4868	24.0146	29.1667	29.162	26.2908	0.057	26.2539	1.17936	0.238005	0.53756	0.846448	2.08326	1.05884	0.007752	0.110938	1.07931	0.110107	0.774911	0.95199	Myosin light chain 1/3, skeletal muscle isoform
31.1475	31.0142	30.9081	30.9316	31.1227	30.9108	30.8091	31.0033	30.6065	30.8434	30.7423	30.7004	30.5445	30.5655	30.267	30.456	30.6041	30.4407	30.6682	30.3725	30.5803	30.7065	30.8086	30.3627	30.6819	30.5556	30.7965	31.0946	30.6891	30.7449	30.5764	30.4101	30.5515	30.5163	30.6319	0	30.6961	1.32473	0.405702	9.3e-05	0.009042	1.06637	0.092708	0.298654	0.671192	-1.30927	-0.388759	0.000158	0.012258	L-lactate dehydrogenase A chain
26.3808	26.6219	26.1615	26.5043	26.3178	26.8413	26.1469	26.6237	25.4989	26.0978	25.3798	25.6643	26.0199	25.9062	26.3607	25.4687	26.8178	24.7067	26.5036	25.5571	25.9164	26.3249	25.5855	25.8974	25.6325	25.7001	25.4086	26.6872	25.1422	25.1572	26.0937	25.6733	26.4701	25.8809	25.4992	0	25.9614	1.615	0.691532	0.000942	0.032647	1.01461	0.02092	0.909978	0.998367	-1.45105	-0.537099	0.007913	0.112645	Complement C5;Complement C5 beta chain;Complement C5 alpha chain;C5a anaphylatoxin;Complement C5 alpha chain
25.9836	25.1745	25.6467	25.5165	25.9968	24.8817	25.1837	25.8055	25.0162	24.7338	24.9376	25.5008	24.593	24.2286	24.8071	25.4561	25.086	24.9953	23.9384	25.0763	24.078	24.8002	25.0178	24.4949	24.9741	24.5004	25.316	25.4303	24.388	NaN	25.2496	25.4327	25.3835	24.6974	25.2129	0.029	25.0451	1.82865	0.870781	3.5e-05	0.005167	1.40054	0.485978	0.009057	0.120423	-1.51027	-0.594806	0.002412	0.057432	Cathepsin L1;Cathepsin L1 heavy chain;Cathepsin L1 light chain
26.9233	26.3315	27.2192	27.2485	26.9631	26.8913	27.0953	27.3284	26.5265	26.9051	26.8271	26.7551	26.3048	27.2828	26.0596	26.0192	26.4551	26.5802	26.6004	26.0123	26.8277	26.6519	26.3117	26.7931	26.3801	26.4409	26.279	27.1507	26.4044	26.8754	26.8588	26.7931	26.1463	26.5913	27.0678	0	26.6829	1.40363	0.489164	0.002588	0.059557	1.12841	0.174298	0.237837	0.609729	-1.34676	-0.429491	0.007198	0.106324	Receptor-type tyrosine-protein phosphatase C
27.3312	26.8618	27.5915	27.225	27.0646	26.9054	27.0966	27.1742	26.799	27.1024	26.8919	26.6041	26.305	26.8576	26.2181	26.8165	26.4731	26.6958	26.5224	26.6277	26.6078	26.7477	26.6762	26.4269	26.9967	26.5565	26.5238	27.4995	26.7422	27.1127	26.8166	26.7664	26.5757	26.4637	26.6207	0	26.8085	1.41955	0.505438	0.000449	0.022941	1.10222	0.140408	0.269602	0.640672	-1.39678	-0.482104	0.000739	0.0296	NADP-dependent malic enzyme
NaN	NaN	24.383	NaN	24.5642	24.5621	24.2209	24.9334	NaN	24.0009	NaN	23.2713	23.4688	24.9108	23.7705	NaN	NaN	NaN	NaN	23.9027	23.0487	24.0104	23.676	23.7696	23.8719	NaN	NaN	NaN	23.575	NaN	25.4126	24.5218	23.9001	23.8311	24.2726	0.37	24.0854	1.76475	0.819463	0.001027	0.034381	1.4529	0.538937	0.016272	0.163637	-1.56724	-0.648229	0.006277	0.099501	Protein S100-A4
30.9778	30.7952	30.8532	30.6155	31.0028	30.5872	30.7702	30.8639	30.3285	30.6088	30.3203	30.2326	30.1282	30.7905	30.0767	30.2667	30.2634	30.0996	30.1593	30.3719	30.2634	30.2861	30.2809	30.2916	30.1646	30.2585	30.3167	30.5872	30.4722	30.3622	30.4832	30.4809	30.2812	30.136	30.3101	0	30.4311	1.48087	0.566449	1e-06	0.000299	1.10138	0.139311	0.120381	0.445101	-1.38813	-0.47314	1e-05	0.00252	Protein disulfide-isomerase A4
30.5986	30.7388	30.5948	30.8178	30.3966	31.0154	30.535	30.487	30.8095	30.8773	30.626	31.0473	31.0826	30.8773	31.4408	31.2652	30.8174	30.8126	31.2545	30.8718	30.8207	31.1873	30.9749	31.4003	31.3511	30.8749	30.7497	30.7656	31.0359	30.9689	30.8952	30.6384	30.9784	31.1161	30.5793	0	30.8944	-1.33136	-0.412904	0.000372	0.021331	-1.15054	-0.202308	0.052425	0.297293	1.26104	0.334612	0.002878	0.063115	Spectrin alpha chain, erythrocytic 1
31.9013	31.7379	31.8176	31.7037	31.901	31.5731	31.8483	31.7749	31.5828	31.6856	31.6555	31.3117	31.3012	31.6695	31.2901	31.4753	31.2773	31.3813	31.4987	31.3534	31.3717	31.3346	31.472	31.424	31.3371	31.3744	31.4046	31.9259	31.3454	31.4558	31.5873	31.5903	31.3164	31.1817	31.3302	0	31.5198	1.30868	0.388108	0.000108	0.009714	1.04653	0.065611	0.445533	0.79396	-1.23981	-0.310122	0.001275	0.039648	Endoplasmin
30.3991	30.6881	30.4329	30.6617	30.4112	30.8706	30.9785	30.4444	30.1536	30.8466	30.6701	29.9181	30.514	30.4439	30.4682	29.9813	30.0835	30.3037	30.5357	30.0074	30.7267	30.2097	30.1916	29.7974	30.3007	29.9639	29.9893	30.3285	30.0975	30.5666	29.8349	29.8315	29.7455	29.9272	29.4599	0	30.2795	1.3054	0.38449	0.004172	0.078258	-1.18976	-0.250676	0.04602	0.278493	-1.20471	-0.268691	0.038498	0.253355	Protein S100-A10
31.5741	31.5645	31.6764	32.1163	31.9907	31.3871	31.4317	31.8493	31.6726	31.2615	31.6488	31.2811	31.3869	31.3169	31.028	31.4595	31.8418	31.4993	31.1648	31.4224	31.1025	31.2031	30.9758	30.9005	30.8931	30.8832	31.3854	31.6938	31.5529	31.155	31.6632	31.5828	31.4944	30.9147	31.9172	0	31.4255	1.49761	0.582658	1.5e-05	0.003151	1.29082	0.36829	0.002193	0.054875	-1.20226	-0.265747	0.026012	0.207484	Lysozyme C-2
31.8729	31.6732	31.6925	31.5845	31.6079	31.6081	31.7847	31.7863	31.4473	31.3669	31.521	31.1907	31.3272	31.5814	31.1421	31.2117	31.0504	31.2681	31.3751	31.0803	31.3414	31.2644	31.4127	31.2254	31.3488	31.1955	31.2724	31.7356	31.1146	31.5544	31.2867	31.1694	31.1188	31.1742	31.0431	0	31.3837	1.33997	0.422199	4.8e-05	0.005935	-1.00327	-0.004714	0.957019	1.01425	-1.30663	-0.385848	0.000151	0.011902	Protein disulfide-isomerase
31.3323	31.5563	31.2692	31.359	31.3959	31.4389	31.2191	31.4721	31.2622	31.3075	31.0951	31.0582	31.2846	31.3705	31.1447	31.1276	31.17	31.0422	31.2619	30.9418	30.9784	31.2165	31.2891	30.9523	31.1434	31.2452	31.2195	31.2835	31.077	31.1479	31.1524	31.092	31.1735	31.2104	31.3565	0	31.2185	1.19861	0.26136	0.002587	0.059557	1.05069	0.07133	0.363678	0.730574	-1.13138	-0.178078	0.032911	0.235607	Phosphoglycerate kinase 1
28.6717	27.0617	26.9527	27.3024	26.0616	27.3306	26.8678	29.1452	27.7612	27.0439	26.6902	26.2038	27.0698	27.0965	27.2259	27.1579	25.9983	26.8188	26.585	27.0817	27.6411	25.8676	26.7894	25.6258	26.9442	26.6988	27.2533	26.6417	27.7463	27.8267	25.8312	26.5336	28.556	27.093	26.9667	0	27.0326	1.68379	0.751709	0.009933	0.126016	1.40294	0.488453	0.075395	0.356289	-1.42189	-0.507809	0.073045	0.351681	Myosin light chain 3
26.2657	25.6676	25.9056	25.9239	25.8228	26.6004	26.6989	25.7649	25.8088	26.5242	25.5545	25.5563	25.7124	26.172	25.6158	24.8165	24.9353	24.7188	25.524	24.7451	26.023	25.8229	25.3328	24.9602	25.8134	25.3056	25.2679	25.8251	25.8928	26.154	25.0795	24.8536	25.4928	25.6001	24.4919	0	25.6071	1.64786	0.720595	0.00102	0.034251	1.03225	0.045786	0.813843	0.965674	-1.36451	-0.448379	0.031253	0.228757	Superoxide dismutase [Mn], mitochondrial
25.0303	24.8432	24.3892	25.1393	24.974	24.7422	23.8667	24.7415	NaN	NaN	NaN	24.6042	24.9738	24.6128	24.7472	24.3125	24.6108	25.0159	NaN	NaN	24.6686	25.2368	NaN	25.1414	24.4204	NaN	NaN	24.3841	24.1245	24.5677	24.7625	24.7713	24.2481	24.2481	NaN	0.26	24.6607	-1.13353	-0.180825	0.272683	0.644082	-1.36878	-0.452887	0.008219	0.114913	-1.05136	-0.072256	0.657419	0.905314	Surfeit locus protein 1
28.2238	27.3712	28.3901	28.4591	28.5501	28.5278	28.224	28.4093	28.6454	28.0351	28.3965	28.8943	28.4793	28.0804	28.5541	29.377	28.5344	29.2266	28.4568	28.8286	28.6033	28.934	28.682	28.7039	28.8365	28.3208	28.687	28.469	28.5203	28.5346	28.64	28.7768	29.1185	29.157	29.3191	0	28.5991	-1.37848	-0.463082	0.002897	0.063375	1.04969	0.069969	0.618052	0.88889	1.21904	0.285741	0.05484	0.303573	Lymphocyte antigen 6C1
25.5064	24.6965	25.0881	25.341	25.1502	24.6288	25.0727	25.0739	24.5008	24.4414	24.7548	24.9886	24.6058	24.6393	24.2342	24.121	24.5076	24.6181	24.4531	24.4112	24.3378	24.6379	23.9806	24.4743	24.2743	24.7283	24.1605	25.191	24.5812	24.3971	25.3345	24.961	24.7738	24.3147	24.1053	0	24.6596	1.55253	0.634618	0.000366	0.021158	1.15788	0.211485	0.179381	0.538732	-1.45105	-0.537095	0.001949	0.050944	Interferon-activable protein 205-A
32.0284	32.2578	32.105	32.1828	32.2587	32.0765	32.0206	32.2426	31.759	31.9418	31.5567	31.7478	31.8934	32.0029	31.8155	31.6062	32.0786	31.6243	31.8079	31.5521	31.8645	31.8444	31.9789	31.4704	31.6676	31.7962	31.5996	31.9052	31.6145	31.7045	31.7041	31.6634	31.8143	31.6672	32.142	0	31.857	1.33102	0.412536	5.2e-05	0.006263	1.01619	0.023175	0.787827	0.956872	-1.25189	-0.324109	0.000873	0.031691	Annexin A1
32.477	32.3432	32.4537	32.485	32.4649	32.7326	32.5319	32.5162	32.2776	32.2516	32.2727	32.0629	32.2433	32.2791	32.2235	32.1951	32.2121	32.3558	32.2519	32.2208	32.2984	32.3689	32.5157	31.9049	32.292	32.1598	32.2843	32.5756	31.9691	32.1783	32.1793	32.2068	32.1877	32.3026	32.0556	0	32.2951	1.17889	0.237434	0.007935	0.112722	-1.03358	-0.047651	0.561371	0.858609	-1.21113	-0.276354	0.002416	0.057432	Elongation factor 1-alpha 1
27.9294	26.6402	27.5386	27.4592	27.5469	27.4526	27.5545	27.5934	26.7392	27.6462	26.3478	26.5548	26.3126	27.2148	26.138	26.4404	26.6203	26.9399	26.0727	26.2593	26.1891	26.3073	26.9159	26.168	26.8365	26.8973	26.5011	27.5324	27.0838	26.9016	26.4302	25.7801	25.6099	26.0349	26.4731	0	26.7618	1.93829	0.954782	1.6e-05	0.003344	-1.01859	-0.026574	0.884733	0.98989	-1.73644	-0.796136	0.000182	0.013647	Cathepsin B;Cathepsin B light chain;Cathepsin B heavy chain
28.6832	28.7481	28.7587	28.7929	28.5929	28.5597	28.6985	28.5844	29.1695	28.8135	28.9246	29.0637	29.0404	28.856	29.1398	29.272	29.2684	28.6667	29.0096	29.0232	28.959	29.2056	29.059	29.1007	28.844	29.195	28.9808	28.5545	29.0392	28.7472	28.7395	29.1828	29.1115	29.1575	29.2155	0	28.9359	-1.25673	-0.329676	0.002204	0.054876	-1.02607	-0.037131	0.701004	0.923545	1.3046	0.383607	0.000503	0.0243	Microtubule-associated protein tau
31.1709	31.5412	31.0601	30.9014	31.173	31.1454	31.4302	30.833	31.2954	31.4855	31.299	31.0188	31.528	31.1929	31.5706	31.5183	31.4749	31.4556	31.3332	31.1471	31.4067	31.5531	31.8287	31.6231	31.8349	31.1997	31.5187	31.419	31.2435	31.8031	31.51	31.3255	31.5164	31.5369	31.1454	0	31.3726	-1.257	-0.329988	0.002876	0.063115	-1.02839	-0.040394	0.685787	0.91807	1.16395	0.219031	0.039609	0.257572	Histone H1,0;Histone H1,0, N-terminally processed
31.4185	31.4062	31.5475	31.4142	31.5163	31.2621	31.4907	31.6616	31.0971	31.3016	30.937	31.1592	31.0197	31.4768	31.1765	31.2143	31.1153	31.0773	31.182	31.0456	30.9402	30.9565	30.9339	31.1144	31.2978	30.9836	30.8913	31.1367	30.906	31.2011	30.8041	30.9289	30.9173	31.1413	30.7868	0	31.156	1.32464	0.405597	3.9e-05	0.005282	-1.065	-0.090858	0.276681	0.64816	-1.22965	-0.298253	0.001335	0.040549	Fibronectin;Anastellin
26.4322	26.0791	26.1049	26.3724	26.018	26.4288	26.4556	26.5603	26.7225	26.7882	26.5481	26.3088	26.5577	26.097	26.3426	26.8297	26.4131	26.9412	26.7394	26.5351	26.8124	26.5062	26.8107	26.1892	27.0203	26.8113	26.5836	26.4661	26.6857	26.8252	26.4331	26.4464	26.5432	27.1721	26.4264	0	26.5431	-1.32032	-0.400893	0.00327	0.068691	-1.06226	-0.087131	0.480526	0.816322	1.15311	0.205533	0.11235	0.431148	Dystrophin
27.552	27.9913	28.1634	28.0446	27.9842	27.9757	27.5421	27.6795	27.6012	27.2955	27.3819	27.0151	27.1602	27.6748	27.3669	26.8861	27.4292	27.6485	26.8584	27.8395	27.3246	26.5943	27.0057	27.2377	26.5043	26.7148	26.793	27.1713	27.9388	26.6498	27.8838	27.5096	27.4218	26.9396	28.2401	0	27.4006	1.72393	0.785705	3.9e-05	0.005282	1.24256	0.313318	0.057668	0.312051	-1.46842	-0.554262	0.001957	0.051038	Integrin beta-2
30.2626	30.2653	30.2108	30.275	30.3062	30.1511	30.2448	30.1909	30.5768	30.4327	30.7965	30.9228	30.5207	30.5796	30.6182	30.6505	30.6125	30.4277	30.5848	30.3486	30.532	30.5016	30.4943	30.3428	30.4704	30.4618	30.5465	30.3722	30.4696	30.4793	30.2049	30.5231	30.7014	30.5835	30.5857	0	30.4642	-1.16824	-0.224339	0.009738	0.125338	1.02355	0.033583	0.673705	0.913069	1.31599	0.396153	3.2e-05	0.004922	cAMP-dependent protein kinase type II-alpha regulatory subunit
NaN	NaN	23.6579	NaN	NaN	24.5244	23.8597	24.0632	23.7569	23.7841	23.6871	24.0277	NaN	23.7124	23.9789	23.6941	NaN	NaN	NaN	23.5901	NaN	23.5846	NaN	23.5185	23.5252	NaN	NaN	NaN	23.9368	NaN	23.5437	NaN	23.8228	24.1988	NaN	0.46	23.814	1.38676	0.47172	0.003772	0.074482	1.24917	0.32097	0.029762	0.222605	-1.16508	-0.220425	0.130512	0.463457	Programmed cell death protein 6
30.2513	30.1389	29.5946	29.7705	30.2122	30.0172	30.0709	30.11	29.4608	29.7492	29.7056	29.6889	29.3743	30.2476	29.6618	29.3645	28.7979	29.3595	29.3394	28.978	29.6021	29.5547	29.8601	30.1631	29.908	29.4189	29.663	29.9722	29.6312	29.9464	29.6673	29.5148	29.4877	29.6798	29.3862	0	29.6957	1.36106	0.444726	0.001629	0.045823	1.06067	0.084982	0.501597	0.827934	-1.37509	-0.459531	0.001197	0.038254	60S ribosomal protein L7a
23.699	NaN	23.7249	23.5627	24.3667	23.7943	NaN	24.039	22.9189	23.6197	22.6779	NaN	23.6202	23.7958	23.4025	NaN	NaN	NaN	NaN	23.7337	23.3018	23.2111	23.2748	NaN	NaN	NaN	23.4174	23.4581	23.5372	23.69	22.738	NaN	NaN	NaN	NaN	0.4	23.504	1.3987	0.484086	0.010488	0.129241	-1.0085	-0.012206	0.941293	1.00799	-1.43922	-0.525289	0.006225	0.09913	Uridine 5-monophosphate synthase;Orotate phosphoribosyltransferase;Orotidine 5-phosphate decarboxylase
30.5205	30.3798	30.2509	30.409	30.2602	30.4392	30.4073	30.2601	30.7826	30.3921	30.5587	31.0127	30.7804	30.4172	30.6147	30.5234	30.3051	30.6832	30.6466	30.5094	30.6999	30.8583	30.4017	30.7854	30.79	30.5268	30.7769	30.6215	30.7562	30.6524	30.8592	30.5273	30.7188	30.7783	30.647	0	30.5872	-1.2225	-0.289838	0.002654	0.06038	1.03417	0.048466	0.577354	0.868028	1.17501	0.232667	0.013399	0.146629	Intercellular adhesion molecule 1
28.0374	28.086	27.6046	27.1144	27.3175	27.6403	28.2147	27.6658	27.4735	27.6703	27.0881	27.0744	27.2181	27.8753	27.5667	26.8015	27.2474	26.9497	26.8329	26.4772	27.1763	27.0421	26.5987	27.1834	26.7849	26.8197	26.8532	27.0887	27.1185	27.1528	26.5315	26.7525	26.8722	27.1129	26.2956	0	27.1811	1.78535	0.836207	1e-06	0.000608	-1.00672	-0.009663	0.943704	1.00881	-1.29688	-0.375041	0.011664	0.136761	Sodium/potassium-transporting ATPase subunit beta-1
24.5737	24.9951	25.1226	24.4286	25.0114	24.5158	24.818	24.7573	23.0609	23.6648	23.1699	24.1429	NaN	25.0269	24.2411	23.8615	24.2957	23.9675	24.3285	25.3498	23.4766	24.1522	24.4424	24.6935	24.4992	25.3634	23.7533	24.491	NaN	23.9912	23.8302	24.4303	24.9356	24.3558	24.5338	0.057	24.3721	1.23372	0.303014	0.15833	0.508162	-1.13655	-0.184656	0.370534	0.735749	-1.79609	-0.844856	0.000361	0.020971	Complement C1q subcomponent subunit B
29.8328	29.8768	29.6648	29.5344	29.9976	29.3595	29.6117	29.5169	29.3346	29.6533	29.4257	29.2017	29.2158	29.5624	29.434	29.1293	29.1596	29.1024	29.0634	29.2288	29.3943	29.3034	29.2176	29.3935	29.1794	28.9571	29.2493	29.447	29.2289	29.3156	29.6239	29.3077	29.3165	28.9795	29.0711	0	29.3683	1.385	0.469887	4.3e-05	0.005695	1.05537	0.077751	0.423072	0.777386	-1.25531	-0.328044	0.002294	0.05603	60S ribosomal protein L7
30.2186	30.1284	29.7953	29.9443	30.0954	30.0948	30.079	30.2869	29.9526	29.6728	29.7147	29.8779	29.7288	30.2653	29.5406	29.642	29.799	29.6611	29.6676	29.5795	29.8755	29.8388	30.0084	29.8135	29.9934	29.7827	29.7262	29.8369	29.6106	29.5961	29.8624	29.9821	29.8079	29.6013	29.8409	0	29.8549	1.21258	0.278084	0.005516	0.092013	-1.0278	-0.039559	0.664807	0.909778	-1.21509	-0.281063	0.005087	0.087694	40S ribosomal protein SA
31.8932	31.4886	31.6341	31.6442	31.5893	31.64	31.6894	31.7379	31.4108	31.6751	31.3065	31.2522	31.1699	31.6876	30.9592	30.8542	30.9501	30.8698	31.1381	30.8833	31.3713	31.2417	31.0361	31.181	31.0944	31.0702	30.9627	31.525	30.9849	31.3541	31.248	30.8767	30.8487	30.7751	30.8599	0	31.2544	1.48056	0.566139	6e-06	0.002035	-1.03534	-0.050107	0.624293	0.891712	-1.33133	-0.412867	0.000414	0.022342	Calreticulin
23.7299	NaN	24.5921	25.1936	24.2296	24.5881	24.8068	24.0895	24.11	NaN	24.5613	23.5209	23.9148	24.7276	23.9192	23.5022	24.5032	23.2514	24.0071	NaN	24.3894	23.6786	23.6221	24.4193	23.6394	23.6555	23.0272	24.4739	24.1448	23.303	24.7503	23.5516	23.9846	23.0958	23.6806	0.086	24.0207	1.54596	0.628507	0.005612	0.092938	-1.03798	-0.053773	0.793252	0.959511	-1.2892	-0.366471	0.091164	0.387602	H-2 class II histocompatibility antigen, A-B alpha chain;H-2 class II histocompatibility antigen, A-U alpha chain
28.1893	27.4976	28.0349	28.0792	28.0287	27.8074	28.2556	27.6122	27.2339	28.0012	27.2459	27.3489	27.2997	27.8164	27.0492	26.7033	27.5247	27.257	27.6675	27.1758	27.5407	27.1528	27.4356	27.4616	27.2955	27.5945	27.2418	28.3232	27.2276	27.3661	28.2599	27.676	27.2544	27.213	27.1921	0	27.5447	1.45419	0.540218	0.000818	0.030878	1.09456	0.130347	0.363621	0.730574	-1.49483	-0.579986	0.000386	0.021839	H-2 class II histocompatibility antigen, A beta chain;H-2 class II histocompatibility antigen, A-F beta chain;H-2 class II histocompatibility antigen, A-K beta chain;H-2 class II histocompatibility antigen, A-U beta chain
30.0527	29.2458	29.562	30.1176	29.7188	30.1649	29.6697	30.2954	30.1661	30.0949	29.9468	30.333	30.0922	30.0528	30.0244	30.4131	30.3489	30.1276	30.6394	30.307	30.1797	30.388	30.2248	30.1333	30.1617	29.9588	30.3828	29.9055	29.8663	30.0265	29.8569	30.1178	30.1699	30.1049	30.2109	0	30.0874	-1.30335	-0.38223	0.001279	0.039648	-1.12064	-0.16433	0.126621	0.457179	1.23989	0.310211	0.007244	0.106324	Heat shock protein beta-1
31.0433	31.2772	31.0429	31.3982	31.0658	31.4206	31.161	31.0367	30.8609	31.2855	31.486	30.8297	30.9087	30.895	30.7595	30.8103	31.2095	30.8607	31.2614	30.6854	30.8621	31.016	31.0366	30.4077	30.9555	30.8443	30.9627	31.2832	30.7506	31.128	31.0711	30.7311	30.6628	30.8848	30.7498	0	30.9898	1.23083	0.299634	0.006882	0.104371	1.02295	0.032738	0.746549	0.939828	-1.1295	-0.175691	0.099583	0.404325	Annexin A6
29.8308	29.9355	29.7343	30.053	29.8494	29.8055	29.6239	29.4919	30.4761	29.9591	30.4151	30.2704	30.4489	29.7631	30.3242	29.9793	30.0565	30.4462	30.2022	30.3144	30.4011	29.9979	29.7046	30.62	30.0036	29.8079	30.3073	30.0001	30.2361	30.081	30.4283	30.3467	30.0742	30.2516	29.9793	0	30.092	-1.29764	-0.375893	0.001578	0.044786	1.01606	0.022987	0.828584	0.970278	1.31726	0.397544	0.000922	0.032547	Thrombomodulin
27.4864	26.7521	27.6589	27.5236	27.923	27.1871	27.4937	27.5937	27.0991	27.1216	27.1765	27.0915	26.6786	27.3007	26.9049	27.0278	27.1903	27.0817	26.8372	27.1442	27.2052	26.818	26.8301	26.9235	26.8613	27.2599	27.3322	27.4612	27.0667	26.9269	27.4767	27.2575	26.9	27.2771	27.4283	0	27.1799	1.37231	0.456603	0.000631	0.027762	1.18147	0.240582	0.047374	0.283357	-1.30735	-0.386647	0.003007	0.065065	CD44 antigen
30.0573	30.0997	30.0474	30.1473	29.7867	30.4274	30.004	29.9599	30.278	30.2235	30.0823	30.4658	30.4807	30.3059	30.7307	30.6974	30.182	30.3041	30.6882	30.3617	30.2342	30.5311	30.5466	30.6445	30.958	30.2688	30.1913	30.1626	30.3948	30.32	30.2252	30.0431	30.3876	30.4904	30.0239	0	30.3072	-1.35465	-0.437918	0.000136	0.011352	-1.19363	-0.255356	0.013619	0.147785	1.24548	0.316704	0.003624	0.073192	Spectrin beta chain, erythrocytic
29.2815	29.7977	29.1542	29.2757	29.255	29.3068	29.1726	29.2571	29.2048	29.141	29.0304	29.1559	29.3004	29.137	28.8612	28.9886	28.8423	29.0811	28.8223	28.9226	29.1022	29.1423	28.8727	29.0007	28.93	29.0961	29.1338	29.1731	28.9144	29.3729	28.891	28.8844	29.0284	28.8778	28.7756	0	29.091	1.24481	0.31592	0.002593	0.059574	1.00628	0.009031	0.923708	1.00287	-1.18023	-0.239062	0.018807	0.175211	Nucleoside diphosphate kinase A
30.6454	30.1929	30.6098	30.4179	30.583	30.7975	30.793	30.65	29.6613	30.033	29.5403	29.5486	30.0544	30.6575	30.0408	29.5889	30.1846	29.4167	29.9748	29.8626	30.3656	29.7575	29.6049	29.7145	29.9806	30.1136	30.0204	30.145	29.8744	29.9989	29.8453	29.716	29.852	29.8202	29.6805	0	30.0498	1.64782	0.720555	1e-06	0.000444	1.01255	0.017993	0.875332	0.986245	-1.58328	-0.662917	3e-06	0.001218	Galectin-1
23.5496	23.5349	23.4793	23.6186	23.4041	23.6057	23.3502	23.2345	23.6769	23.5926	23.7318	24.1682	23.8753	23.6266	24.2617	23.6852	23.6838	23.8494	23.8311	23.8906	24.0067	24.1559	23.8728	23.864	23.7727	23.5465	24.0223	23.7033	23.8313	23.7912	NaN	23.9317	23.5448	23.95	23.8837	0.029	23.7508	-1.31349	-0.393402	0.00856	0.116635	-1.02331	-0.033241	0.80807	0.964661	1.26507	0.339221	0.021478	0.186846	Protein kinase C epsilon type
30.9577	30.1254	30.6757	30.3353	30.9969	29.8934	30.6504	30.597	29.551	30.537	30.1904	29.6177	29.6659	29.9109	29.0093	29.8107	29.4096	29.9637	29.8473	29.4483	29.4531	29.1001	29.7328	29.2542	29.5611	29.7925	29.9254	30.3603	29.3582	29.745	29.4226	29.682	29.4459	29.3208	29.6984	0	29.8585	1.94046	0.956402	0	0.000192	1.06399	0.089486	0.531553	0.844128	-1.72222	-0.784268	7e-06	0.002106	Galectin-3
26.1571	NaN	25.8324	26.1471	25.8616	26.0715	26.4021	25.9677	26.4833	26.0688	26.2336	26.2095	26.355	26.0834	26.5249	26.4438	26.4925	26.4752	26.423	26.2846	26.3888	26.3901	26.3951	27.0055	26.4002	26.5783	26.3824	25.9658	26.3583	26.0477	25.9719	26.3239	26.4814	26.7161	26.661	0.029	26.3113	-1.33749	-0.419528	0.001979	0.05143	-1.11664	-0.159163	0.195052	0.559187	1.19651	0.258835	0.045098	0.275233	Spectrin alpha chain, non-erythrocytic 1
32.2284	31.9349	32.0448	32.105	32.0367	32.3125	32.2805	32.3669	31.9443	31.9981	31.9	31.6413	32.216	32.1586	31.8077	31.8307	31.7395	31.7752	31.8582	31.551	31.9195	31.9482	31.9788	31.6128	31.8244	31.9014	31.778	32.0599	31.6859	32.0895	31.7515	31.8424	31.9615	31.9386	31.8195	0	31.9383	1.27006	0.344895	0.000466	0.02356	1.04386	0.061934	0.474421	0.811744	-1.18804	-0.248581	0.008307	0.115399	Glyceraldehyde-3-phosphate dehydrogenase
31.6042	31.5762	31.6982	31.6707	31.7228	31.7597	31.4966	31.7391	31.2685	31.4423	31.3433	31.3419	31.4759	31.6374	31.0562	31.3095	31.4648	31.2885	31.2891	31.1639	31.401	31.3237	31.3135	31.0354	31.116	31.2155	31.2509	31.5066	31.2551	31.3673	31.2463	31.2867	31.2158	31.1419	31.4603	0	31.3853	1.33786	0.419921	1.4e-05	0.003151	1.04604	0.064938	0.418757	0.774655	-1.22039	-0.287337	0.001366	0.041023	Alpha-enolase
26.9007	26.5192	26.9953	26.8045	27.0461	26.6123	26.6697	27.0536	26.4471	26.5538	26.3856	26.6135	26.1261	27.0595	26.0698	26.4796	26.7168	26.379	26.2753	26.5752	26.132	26.4642	26.4476	26.2493	26.2316	26.3514	26.4271	26.731	26.3131	26.1912	26.8946	26.6535	26.2957	26.352	26.6552	0	26.5335	1.39486	0.48012	0.000495	0.024199	1.11453	0.156439	0.200956	0.566281	-1.25747	-0.330521	0.011734	0.137232	Proliferating cell nuclear antigen
30.3227	29.5597	30.1895	29.9865	30.3863	29.9951	30.3415	30.2348	29.481	29.4899	29.4258	29.2244	29.3761	29.7189	29.0324	29.152	29.2565	29.262	29.2014	28.8373	29.1733	29.4891	29.3227	29.021	29.5013	29.3524	29.3346	29.7912	29.2495	29.5548	29.2383	29.1238	29.1555	29.3337	29.0461	0	29.4903	1.84924	0.886931	0	2.5e-05	1.0527	0.074088	0.490795	0.822423	-1.71265	-0.776229	0	9.9e-05	Cathepsin D
28.9261	29.5831	29.321	29.6816	29.8126	28.5519	29.2279	28.6862	30.0872	29.501	29.6931	28.7207	30.9227	29.3848	29.7815	29.8474	30.0098	28.9656	29.559	29.8472	29.2384	30.2302	28.7062	29.6308	28.7468	29.0415	29.5947	29.1608	29.9862	29.6092	30.0512	29.8645	29.756	29.1812	29.5127	0	29.4977	-1.07604	-0.105739	0.567997	0.862865	1.23597	0.305644	0.095464	0.395978	1.46229	0.54823	0.005391	0.090749	Non-histone chromosomal protein HMG-14
27.7983	27.8079	27.7907	27.9255	27.5468	28.0109	27.8863	27.8164	28.2379	28.1355	28.0791	28.1343	28.1106	27.8455	28.6035	28.57	28.4607	28.0934	28.0363	28.05	28.0042	28.0678	27.9038	28.0463	28.0536	28.3597	28.1605	27.4971	28.0578	27.8276	27.902	27.932	28.3173	28.3769	28.3826	0	28.0523	-1.1855	-0.245499	0.035342	0.242979	-1.0125	-0.017922	0.869555	0.984345	1.33705	0.419056	0.000716	0.029148	Guanine nucleotide-binding protein G(o) subunit alpha
32.1577	32.069	32.6442	32.1827	32.2369	31.9637	32.1796	32.1644	31.9438	32.1538	31.891	31.5169	31.3554	31.9512	31.2675	31.8326	31.7789	31.5514	31.6794	31.5319	31.6602	31.5302	31.9414	31.5582	31.3916	31.9092	31.9267	32.3102	31.8593	31.8598	31.5128	31.7073	31.5869	31.1481	31.5862	0	31.8154	1.47478	0.560497	2.4e-05	0.00406	1.05895	0.082632	0.456208	0.80038	-1.37204	-0.45632	0.000325	0.019545	Fatty acid synthase;[Acyl-carrier-protein] S-acetyltransferase;[Acyl-carrier-protein] S-malonyltransferase;3-oxoacyl-[acyl-carrier-protein] synthase;3-oxoacyl-[acyl-carrier-protein] reductase;3-hydroxyacyl-[acyl-carrier-protein] dehydratase;Enoyl-[acyl-ca
27.862	27.2145	26.9985	27.4497	27.7415	27.3535	27.6559	27.6288	27.02	27.2863	27.3035	27.2111	27.3425	27.6429	27.1363	26.9565	26.8938	27.0089	26.9283	26.8085	26.9024	27.1659	27.385	27.3562	27.3894	27.0374	27.5316	27.4906	27.4432	27.0209	27.1669	27.3963	27.2405	27.3299	26.8648	0	27.2618	1.3004	0.378954	0.00363	0.073211	1.12272	0.166996	0.162861	0.51538	-1.22165	-0.288825	0.022665	0.192012	60S ribosomal protein L13a
30.1602	30.0828	29.9514	29.8935	30.2194	29.8522	30.4205	30.1265	29.2815	29.9536	29.9273	29.3514	28.8093	29.9254	29.3019	29.4223	29.0102	29.6003	29.3696	29.4752	29.2088	29.35	29.4025	29.3449	29.7526	29.5198	29.3889	29.8602	29.3264	29.7405	29.6347	29.414	29.109	29.3377	29.2665	0	29.594	1.55968	0.64125	8e-06	0.002205	1.0042	0.006047	0.958812	1.0147	-1.56456	-0.645757	7e-06	0.00209	Serpin H1
33.3505	33.0325	33.3271	33.0966	33.4165	32.9338	33.2221	33.3504	32.931	33.1096	32.8837	32.9103	32.8654	33.1524	32.5863	32.8173	32.7724	32.7604	32.8037	32.8182	32.915	32.8594	32.8246	32.9853	32.803	32.7977	32.9744	33.1407	32.8933	32.8537	33.0544	32.9615	32.6838	32.6514	32.7478	0	32.951	1.29719	0.375387	0.000141	0.011493	1.03078	0.043741	0.605915	0.882579	-1.25191	-0.324126	0.000734	0.0296	78 kDa glucose-regulated protein
26.6557	26.6163	26.7719	26.7982	26.8679	26.3694	26.5175	26.8533	26.2771	26.1646	25.9608	26.0757	26.0928	26.673	25.5755	25.7672	26.0184	25.9416	25.8448	25.7756	25.9929	25.9114	25.9705	26.1507	25.8979	25.9403	26.0682	26.4911	26.1377	25.7244	26.2783	26.2052	26.2403	25.6247	26.5271	0	26.1936	1.67608	0.745088	2e-06	0.001009	1.15504	0.207941	0.107021	0.420079	-1.53055	-0.614049	4.3e-05	0.005697	Beta-hexosaminidase subunit beta
32.4614	32.8794	32.7359	32.7334	32.7522	32.7347	32.7053	32.4592	32.1369	32.0887	32.131	32.4053	32.4492	32.6563	32.4623	32.1776	32.5641	31.8175	32.4445	32.342	32.5968	32.5916	32.1315	32.2289	32.1649	32.2385	32.0241	32.3274	32.3807	32.3036	32.6038	32.2255	32.3128	32.1446	32.4377	0	32.3957	1.31828	0.398662	0.000269	0.017492	1.01584	0.022675	0.811212	0.965125	-1.267	-0.341415	0.001362	0.040985	Thymosin beta-4;Hematopoietic system regulatory peptide
24.3387	NaN	24.0291	24.0271	24.0226	NaN	24.2076	NaN	24.3301	NaN	23.9162	24.4983	NaN	NaN	NaN	NaN	24.3872	NaN	24.585	NaN	24.298	24.2912	NaN	24.6928	NaN	24.7912	24.394	NaN	NaN	24.2662	NaN	24.2295	24.6012	24.2177	NaN	0.46	24.3223	-1.32557	-0.406613	0.008585	0.116748	-1.1407	-0.189921	0.166325	0.522425	1.11568	0.157929	0.25884	0.630189	Tissue factor
27.5447	26.7854	27.4474	27.463	27.918	27.5357	27.6778	27.6399	28.0205	27.5744	28.0828	27.8825	28.0142	27.5577	27.828	27.8964	27.6226	28.1838	27.8672	27.6344	27.5328	27.8396	27.7542	27.3955	27.7889	27.8114	27.9757	27.7942	27.6952	27.6183	28.2098	27.7964	27.9867	28.0087	27.7556	0	27.7468	-1.19327	-0.254919	0.037496	0.251162	1.08281	0.114783	0.320873	0.693361	1.25659	0.329512	0.008515	0.116376	Tropomyosin alpha-3 chain
30.1128	30.2197	30.3848	30.2574	30.2912	30.0384	30.3203	30.0365	30.4462	30.2448	30.5118	30.3739	30.5405	30.3251	30.6409	30.5355	30.6097	30.4345	30.6523	30.7843	30.499	30.3603	30.2966	30.553	30.2769	30.2965	30.5271	30.279	30.6059	30.3363	30.5704	30.5911	30.375	30.2977	30.6039	0	30.4066	-1.1924	-0.253863	0.006838	0.104319	1.00254	0.003666	0.965868	1.01709	1.1993	0.262191	0.005383	0.090749	Lamin-B2
28.9699	28.636	28.9805	28.6941	29.1313	28.5339	28.7873	28.7681	28.3265	28.815	28.5471	28.5978	28.1388	28.5316	28.1343	28.2537	28.2546	28.5542	28.4181	28.2981	28.4959	28.4374	28.3735	28.6468	28.4288	28.6273	28.7613	28.7961	28.5839	28.2923	28.5321	28.4935	28.2243	28.2097	28.4533	0	28.5351	1.26317	0.337054	0.002982	0.064613	1.00513	0.007377	0.942502	1.00825	-1.33116	-0.412686	0.000424	0.022433	Prostaglandin G/H synthase 1
29.44	29.3014	29.0367	29.0291	28.9241	28.8875	29.287	29.1914	28.8481	29.0961	28.8705	28.7101	28.8229	28.9582	28.5678	28.6946	28.1244	28.6278	28.7728	28.4065	28.8461	28.4451	28.6856	28.7152	28.8237	28.752	28.792	29.205	28.6286	28.9114	28.4198	28.2411	28.1011	28.592	28.2865	0	28.7726	1.37761	0.462168	0.000512	0.024438	-1.07156	-0.099709	0.395089	0.753796	-1.3136	-0.393525	0.002424	0.057432	Peptidyl-prolyl cis-trans isomerase B
29.575	29.3593	29.7343	29.4979	29.9179	29.2389	29.3733	29.7419	28.8687	29.1024	28.9158	28.873	28.6304	29.1563	28.5998	28.8271	29.2415	28.8286	28.6808	28.9044	28.6982	28.7266	28.8619	28.426	28.6501	29.0858	28.802	29.2266	28.6903	28.541	29.0722	28.988	28.7023	28.537	29.2748	0	29.01	1.73187	0.792328	0	9.9e-05	1.07771	0.107972	0.325761	0.698689	-1.56052	-0.642028	2e-06	0.001009	Macrophage-capping protein
29.4013	29.5458	29.1496	29.1643	29.2547	28.9859	29.4783	29.361	28.8811	29.0877	29.0111	28.806	29.0359	29.3086	28.7249	28.6454	28.3769	28.6181	29.1253	28.6985	28.9726	28.9331	29.1395	28.7293	28.8802	28.8356	28.9328	29.2752	28.9752	29.1532	28.8913	28.573	28.6142	28.756	28.5668	0	28.9682	1.32984	0.411255	0.000823	0.030878	-1.01509	-0.021606	0.842285	0.97433	-1.33544	-0.417315	0.000709	0.029112	40S ribosomal protein S2
28.3211	28.2942	28.3371	28.6431	28.1623	28.661	28.3456	28.2031	28.7985	28.8091	28.9266	28.4056	28.8727	28.327	28.7603	28.8499	28.5483	28.6034	28.4967	28.399	28.5723	28.4375	28.3003	28.6548	28.5694	28.4135	28.5865	28.4635	28.4958	28.7232	28.4258	28.5532	28.4706	28.5805	28.5994	0	28.5317	-1.08912	-0.123161	0.213669	0.580384	1.0354	0.050185	0.597659	0.878255	1.25602	0.328861	0.001921	0.050593	Tyrosine-protein kinase Lyn
31.2763	31.1271	31.1004	31.1541	31.0712	31.2655	31.2778	31.1036	31.4388	31.4008	31.4967	31.458	31.3998	31.2694	31.44	31.4642	31.2376	31.3375	31.4639	31.4004	31.5357	31.2951	31.1566	31.4811	31.5091	31.4359	31.5085	31.2869	31.4165	31.4219	31.2194	31.3966	31.2699	31.5512	31.5164	0	31.3481	-1.17261	-0.229718	0.006233	0.09914	-1.00216	-0.003109	0.967607	1.01758	1.1717	0.228603	0.00646	0.101338	Catenin alpha-1
27.2316	28.7708	28.9047	28.5956	28.5603	27.7693	28.8125	27.5547	28.0018	27.8381	27.274	27.0277	27.3965	27.8927	28.7495	27.4143	28.999	26.993	27.9581	27.9887	28.2678	27.9788	27.3196	27.9007	27.0762	26.4933	27.0922	27.4	27.829	27.5663	27.6596	27.0836	27.605	26.8761	27.0042	0	27.7396	1.64948	0.722008	0.002145	0.054398	-1.15403	-0.206678	0.330798	0.702913	-1.34834	-0.431182	0.054363	0.302381	Prothymosin alpha;Prothymosin alpha, N-terminally processed;Thymosin alpha
26.0199	26.3802	25.8864	26.1074	25.7557	26.1004	26.3798	25.9538	25.1107	24.8529	25.3377	25.4832	26.0153	26.2957	25.6914	24.8355	25.6275	24.9905	25.6254	NaN	26.1091	25.4978	26.2442	25.7769	25.7688	25.7819	25.3301	25.5205	24.789	25.9681	25.2915	NaN	25.1415	26.1885	25.3527	0.057	25.673	1.27334	0.348617	0.053911	0.301473	-1.21135	-0.276613	0.111135	0.429213	-1.5165	-0.600747	0.001683	0.046667	26S proteasome non-ATPase regulatory subunit 7
26.1823	26.556	25.7676	26.0092	26.0135	26.4029	26.2495	26.0186	26.2494	26.02	25.7114	25.459	25.815	26.703	26.4248	25.6617	25.5598	25.251	25.6514	25.3621	26.099	25.8027	25.4748	25.9588	25.927	25.5308	26.0206	26.2212	25.8074	26.2972	25.5816	25.7917	25.8646	25.8088	25.6259	0	25.9109	1.39172	0.476871	0.002924	0.063779	1.16305	0.217917	0.13823	0.474458	-1.14388	-0.193934	0.198567	0.564304	Myristoylated alanine-rich C-kinase substrate
25.5297	25.3768	25.1418	25.2077	25.2567	25.3159	25.1198	25.2868	24.704	25.2242	24.6181	24.4556	24.2407	25.3105	24.265	24.6952	25.0217	25.0752	24.5914	24.6551	24.6681	24.212	24.6623	24.9607	25.1663	24.6256	25.0758	25.43	25.0006	25.0008	24.4023	23.8904	25.2283	25.3122	24.2876	0	24.8861	1.45823	0.544221	0.003225	0.068308	1.08101	0.112383	0.501794	0.82816	-1.46743	-0.553296	0.002807	0.062307	Alpha-mannosidase 2
29.5384	29.8545	29.911	29.7186	29.9395	29.5931	29.6745	29.5913	29.3728	29.7372	29.7439	29.1369	29.2117	29.3241	29.6323	29.3119	29.6719	29.3784	29.227	28.9886	29.1771	29.1172	29.5519	29.5852	29.1808	29.0835	29.482	29.8265	29.4315	29.4303	29.5234	29.2778	29.3078	29.2488	29.0205	0	29.4515	1.3882	0.473213	7.9e-05	0.00828	1.1018	0.139867	0.175954	0.533	-1.20357	-0.267321	0.015272	0.156844	60S ribosomal protein L3
32.5231	32.4859	32.4526	32.4318	32.5868	32.322	32.4877	32.5712	32.127	32.4694	32.1789	32.1633	32.0476	32.5161	32.0019	32.0654	32.1423	32.0468	32.0858	32.1238	32.2222	32.0247	32.1548	32.2691	32.132	32.1955	32.1287	32.4226	32.0258	32.2287	32.2665	32.3377	32.029	31.9894	32.1884	0	32.2413	1.26859	0.343223	0.000245	0.016403	1.02828	0.040233	0.620217	0.890647	-1.22467	-0.29239	0.001325	0.040423	Protein disulfide-isomerase A3
21.4791	24.0292	23.5964	24.5393	25.4343	21.5627	23.944	21.9243	21.6203	22.4825	22.042	NaN	21.1668	22.2868	24.2052	21.8293	22.6002	21.5369	20.9982	NaN	21.8454	21.7252	NaN	NaN	NaN	NaN	NaN	22.6143	22.9972	21.0128	22.4352	24.031	21.7429	NaN	22.3657	0.23	22.5203	3.4515	1.78722	0.000145	0.011649	1.90603	0.930572	0.022888	0.193012	-2.04842	-1.03451	0.014974	0.155941	C-C motif chemokine 6;CCL6(22-95);CCL6(23-95)
27.6365	27.1444	27.4492	27.4856	27.422	27.591	27.6019	27.5807	27.2187	27.177	27.1239	26.8444	27.2467	27.4585	26.841	26.8741	26.9205	27.06	27.3615	26.7919	27.009	27.2149	27.2556	26.9436	27.1691	26.9425	27.2102	27.4899	27.18	27.2242	27.0312	26.8382	26.8118	27.0658	26.7552	0	27.1706	1.32483	0.405803	0.001042	0.034721	-1.01097	-0.015743	0.885895	0.990448	-1.32925	-0.410609	0.000928	0.032547	Cytoplasmic aconitate hydratase
25.8065	25.7784	25.7122	25.8051	25.7333	25.9096	26.0624	26.0599	25.3528	25.6378	25.1356	25.6837	25.9204	25.8688	25.3333	25.2641	25.4458	25.1191	25.3931	24.9032	25.3268	25.4691	25.6546	24.8618	25.3045	25.5344	25.12	24.6273	25.1181	25.0394	25.4176	25.2472	25.3516	25.1376	25.3817	0	25.4433	1.48786	0.57324	0.000192	0.014086	-1.0906	-0.125124	0.348607	0.719868	-1.26805	-0.342616	0.016775	0.166113	Adenylosuccinate synthetase isozyme 1
29.0278	28.9395	28.8279	28.948	28.2782	29.2988	29.0051	29.4371	29.2033	29.2179	28.5938	28.7377	30.0577	28.8536	29.6425	29.0349	28.5712	29.2906	29.7362	29.3656	29.8909	29.3427	29.315	28.9872	29.6209	29.4911	29.5196	29.0264	29.4511	29.6992	28.9684	29.4296	29.5076	29.4642	29.1635	0	29.227	-1.39339	-0.478595	0.002223	0.054941	-1.06442	-0.090064	0.522454	0.839592	1.09512	0.131085	0.368063	0.733449	Decorin
28.8269	28.8835	29.1943	29.1265	29.3134	28.4311	29.2242	29.0554	28.9634	28.8457	28.8112	28.3066	28.4227	28.8856	28.3081	28.4309	28.6341	28.1716	28.227	28.4461	28.6524	28.0366	27.9499	28.1303	28.2387	28.2281	28.7804	28.7367	28.7028	28.3986	28.4452	28.2971	28.1175	28.3586	28.5748	0	28.5759	1.71204	0.775718	0	0.000147	1.19665	0.258999	0.028486	0.218552	-1.30473	-0.383756	0.002418	0.057432	Granulins;Acrogranin;Granulin-1;Granulin-2;Granulin-3;Granulin-4;Granulin-5;Granulin-6;Granulin-7
25.5937	25.6642	25.5909	25.6895	25.4763	25.7532	25.6942	25.5673	25.9129	25.4667	25.8457	26.0186	25.7034	25.9622	26.1236	26.0389	26.4513	26.3902	25.82	26.4744	26.156	25.9635	26.2408	26.0008	26.0925	26.0515	26.31	25.6372	26.1938	25.7772	25.9965	26.3152	25.9031	25.9593	26.3896	0	25.9493	-1.41768	-0.503533	0.000393	0.022063	-1.05601	-0.078626	0.527148	0.841335	1.24694	0.318395	0.017399	0.168515	Receptor-type tyrosine-protein phosphatase mu
26.8463	26.7713	27.0183	26.7377	27.0992	26.6002	27.0471	27.0329	26.4842	26.7667	26.6502	26.84	26.6803	27.0389	26.3384	26.4734	26.4196	26.5247	26.4484	26.6784	26.5285	26.6179	26.2496	26.6219	26.0687	26.3309	26.4792	26.5415	26.6771	26.348	26.84	26.6351	26.3565	26.4589	26.6804	0	26.6266	1.3585	0.442017	0.000578	0.026565	1.07571	0.105283	0.353787	0.724015	-1.19892	-0.261731	0.030285	0.224487	Protein kinase C delta type;Protein kinase C delta type regulatory subunit;Protein kinase C delta type catalytic subunit
27.1249	26.8158	27.4584	27.5395	27.3543	27.1297	27.2691	27.2178	26.6631	27.1775	26.7885	27.1314	26.7932	27.0165	26.6866	26.7261	27.0986	26.8779	26.9769	26.8673	27.3305	27.142	27.116	26.7422	26.8338	27.2745	26.683	27.0606	26.7088	26.9556	27.3518	26.8483	26.8351	26.7554	27.1065	0	27.0131	1.16536	0.220774	0.065556	0.333877	-1.06815	-0.095114	0.403078	0.760702	-1.26639	-0.340724	0.006059	0.097729	Tyrosine-protein phosphatase non-receptor type 6
30.4829	30.4118	29.9425	30.7185	30.1398	30.7069	30.4578	30.298	31.0923	30.8932	30.9878	30.5902	31.3025	30.6379	30.7989	30.4793	29.7413	30.6571	31.2949	30.1633	31.0903	31.3942	30.8915	30.6453	31.0381	30.5493	31.013	30.9672	30.9356	31.1803	30.706	30.43	31.0035	31.0672	30.4501	0	30.7188	-1.37884	-0.463451	0.00257	0.059364	1.00222	0.003198	0.981536	1.02226	1.25705	0.330037	0.02616	0.207931	Glutathione S-transferase A3
25.5145	NaN	25.7015	NaN	25.7485	NaN	26.0616	25.821	24.7913	24.8078	NaN	NaN	24.5931	25.6646	24.8246	24.4122	24.9096	24.4652	NaN	NaN	25.0546	24.8525	24.6753	25.0059	24.5499	24.9264	NaN	NaN	NaN	25.4151	24.869	25.0664	24.961	25.5892	25.5774	0.29	25.1143	1.97174	0.979467	3e-06	0.001023	1.37212	0.456405	0.005993	0.097308	-1.88144	-0.911836	7e-06	0.00209	Arachidonate 5-lipoxygenase-activating protein
25.9998	25.5744	25.6503	25.7368	25.9214	25.7817	26.0169	26.1475	25.2084	25.1876	25.7731	25.4601	25.4434	25.5457	25.3751	25.1017	25.2501	25.1754	24.9675	25.6488	25.5594	25.831	25.2664	25.6737	25.4003	25.7085	25.0932	25.6713	25.3648	25.0392	25.6759	25.0542	25.1049	25.6922	25.1761	0	25.4936	1.30449	0.383485	0.008705	0.117807	-1.11037	-0.151036	0.264267	0.634651	-1.39661	-0.481929	0.00136	0.040985	Peptidyl-prolyl cis-trans isomerase C
30.8788	30.6478	31.3388	31.1469	31.1727	30.868	30.8326	30.8361	30.9632	31.0843	31.1197	30.5342	30.9027	30.6969	30.6328	30.7802	30.9313	30.7398	30.736	30.527	30.6837	30.5256	30.4779	30.5261	30.5009	30.7235	31.0692	31.049	30.936	30.7119	30.9045	30.8102	30.7509	30.5423	30.7343	0	30.809	1.28405	0.360703	0.000588	0.026565	1.17264	0.229753	0.017365	0.168305	-1.08354	-0.11575	0.228518	0.599303	Acyl-CoA-binding protein
30.1296	29.5885	29.5007	29.7005	29.6184	29.6933	29.761	29.7504	29.5083	29.3164	29.2454	29.1683	29.4287	29.6624	29.081	29.37	28.9661	28.941	29.2315	28.9441	29.6376	29.4479	29.1219	29.5072	29.214	29.284	29.4534	29.6243	29.3364	29.4229	29.5318	29.247	29.3055	29.0988	29.0917	0	29.398	1.3746	0.459012	0.000117	0.010115	1.06212	0.086943	0.396441	0.755412	-1.3311	-0.412619	0.000409	0.022154	Non-specific lipid-transfer protein
27.2835	27.1416	27.1895	27.5825	27.3766	27.4286	27.4575	27.3872	27.3749	27.2906	27.4258	27.3272	27.4414	27.2695	27.1516	26.6944	26.8121	26.5993	27.1985	26.3858	27.304	27.4837	27.0068	27.0174	27.0769	26.84	26.9931	27.3567	27.0853	27.8098	27.2742	26.589	26.9588	27.0039	26.8728	0	27.1569	1.28845	0.365637	0.009879	0.125865	1.08267	0.114595	0.381325	0.744335	-1.11517	-0.157267	0.246031	0.619299	Lupus La protein homolog
27.4034	27.2494	27.1144	27.0255	27.462	27.8787	26.6118	27.5009	27.8144	27.6321	27.7597	28.063	27.5563	27.2605	28.7243	27.8419	28.7236	28.5543	28.124	28.2067	27.4481	28.3552	28.6275	27.5684	28.3593	27.7826	28.6989	27.5788	27.9226	27.0892	27.7958	27.9616	28.2283	27.7624	28.1054	0	27.8226	-1.78172	-0.833268	3.7e-05	0.005251	-1.15609	-0.209248	0.222272	0.591186	1.56906	0.649899	0.000722	0.029263	Antithrombin-III
28.4821	28.6162	28.3426	28.537	28.5031	28.3449	28.4118	28.2165	28.7875	28.7553	28.6791	28.8345	28.6786	28.5161	28.6347	28.6586	28.4725	28.6635	28.8537	28.8195	29.0415	28.5339	28.4873	28.7668	28.6636	28.6921	28.8	28.4231	28.751	28.6067	28.7086	28.836	28.5637	28.6856	28.5282	0	28.6256	-1.22508	-0.292874	0.003567	0.072794	-1.04882	-0.068763	0.451068	0.797209	1.17834	0.236762	0.015948	0.161665	GTPase KRas;GTPase KRas, N-terminally processed
25.7444	24.6668	25.0717	25.6296	25.501	26.2586	25.8407	25.8431	25.6773	25.672	25.0818	25.9221	26.3634	26.3377	25.8293	26.6269	25.7976	25.9174	26.1236	25.641	26.0143	26.2864	26.424	25.933	27.2589	26.7261	25.7358	26.1693	25.3877	26.154	25.019	25.7278	26.9098	27.6365	25.9066	0	25.9667	-1.61196	-0.688816	0.004177	0.078258	-1.13796	-0.186447	0.394852	0.753662	1.27777	0.353633	0.122508	0.449195	Apolipoprotein C-III
31.4094	31.4406	31.0681	30.9998	31.0623	31.5775	30.8945	31.1555	30.8383	31.1007	30.7803	30.9311	30.9373	31.1942	31.1302	30.3951	31.3335	30.6409	30.8538	30.5963	30.8322	30.6175	30.5857	30.872	30.5528	30.5732	30.5998	31.6532	30.2458	30.674	30.4128	30.6861	30.6105	30.5224	30.9507	0	30.878	1.43443	0.520476	0.00014	0.01147	1.01793	0.025644	0.826895	0.969493	-1.18174	-0.240908	0.053208	0.299977	Pulmonary surfactant-associated protein A
29.2049	29.338	28.6442	29.4054	29.0333	29.969	28.8557	28.902	29.6503	29.0309	29.3601	29.6162	29.4555	28.8937	29.4811	30.0225	29.8991	30.0891	29.4578	29.1231	29.0684	29.0733	29.2335	29.0722	29.0487	28.9747	29.1124	29.3361	29.9395	30.4627	30.3755	29.1913	29.6084	30.1223	29.649	0	29.42	-1.04883	-0.068775	0.670451	0.911528	1.43136	0.517392	0.002244	0.05536	1.24908	0.320869	0.053836	0.301473	Thrombospondin-1
29.4919	29.2198	29.4601	29.4761	29.2904	29.4204	29.6066	29.2561	29.1072	29.4163	29.038	29.1836	29.0413	29.1602	28.8818	28.7177	28.8892	28.9632	29.2554	28.6602	29.3609	28.9171	28.8861	28.9436	28.8063	28.7909	28.8718	29.3174	28.765	29.2848	28.7235	28.5169	28.5439	28.7025	28.5684	0	29.0438	1.36502	0.448924	0.000283	0.017789	-1.10442	-0.143286	0.187969	0.54966	-1.27838	-0.354314	0.002929	0.063779	Calnexin
31.9664	31.9442	31.9791	31.7991	31.7905	31.873	31.8812	31.9287	31.6742	31.7757	31.569	31.5111	31.6374	31.8297	31.6453	31.5092	31.4287	31.6257	31.6997	31.4341	31.5902	31.8978	31.8877	31.4574	31.5931	31.5777	31.679	31.7701	31.7399	31.6671	31.5899	31.5848	31.5595	31.6903	31.4237	0	31.6917	1.19326	0.254907	0.003749	0.074419	-1.00456	-0.006559	0.934275	1.00597	-1.21021	-0.275262	0.001948	0.050944	Peroxiredoxin-1
26.2818	26.1164	25.992	25.9467	26.1832	25.8296	26.0779	25.8563	25.5071	25.8201	26.011	25.5255	25.5564	25.9732	25.0174	25.893	25.6352	25.8666	25.7164	25.8013	25.6886	25.8188	25.6372	25.7724	25.5474	25.774	25.8652	26.1512	25.1802	25.9251	25.8083	25.4943	25.3074	25.5777	26.1742	0	25.7808	1.23085	0.29966	0.033621	0.238069	-1.01077	-0.015461	0.906639	0.997183	-1.29741	-0.375633	0.009003	0.120228	Tyrosine-protein phosphatase non-receptor type 1
24.357	23.8129	24.2124	23.6338	24.7848	24.371	24.5361	24.2874	24.4622	24.5172	24.4291	NaN	24.4964	24.7996	24.3959	24.9454	24.4818	24.6343	24.5046	24.5703	24.8443	24.875	24.6034	24.6246	25.1189	25.1105	25.0123	24.4046	24.8219	24.3377	24.6236	24.8936	24.5436	24.7273	24.694	0.029	24.5726	-1.42966	-0.515669	0.001393	0.041318	-1.0658	-0.091932	0.522411	0.839592	1.24532	0.316516	0.038736	0.254673	Receptor-type tyrosine-protein phosphatase kappa
29.0709	28.8968	28.1779	28.8207	29.0193	28.7613	28.8922	28.9919	28.4021	28.6582	28.4429	28.5224	28.0815	28.8725	28.3386	28.1168	28.2263	28.0907	28.2684	27.8457	28.607	28.757	28.5633	28.7772	28.6725	28.5187	28.5827	28.8331	28.3014	28.7453	28.3492	28.1854	28.1273	28.5668	28.1516	0	28.521	1.29528	0.373263	0.005664	0.093359	-1.02004	-0.028628	0.815731	0.966202	-1.33983	-0.422052	0.002072	0.052902	60S ribosomal protein L18
22.5033	NaN	22.8041	22.9475	22.6694	22.8273	22.6743	23.2529	NaN	22.3157	NaN	22.1584	NaN	22.2899	21.7224	22.6081	22.905	22.9633	21.807	22.1269	21.6986	20.8806	22.3981	21.5889	22.3074	22.1293	22.0416	23.0326	22.519	NaN	21.0705	23.086	23.289	22.3076	22.9181	0.14	22.3948	1.76829	0.822354	0.002567	0.059364	1.45816	0.54415	0.031369	0.229363	-1.3928	-0.477992	0.063428	0.328813	Tyrosine-protein kinase BTK
24.6739	24.6184	24.5053	24.8952	24.0926	25.1514	24.7014	24.5949	24.4794	24.7094	24.0456	23.9937	24.6529	24.5213	24.1859	23.4654	24.2236	23.5698	23.8324	24.0152	24.5041	24.572	23.7962	23.5183	23.8468	23.5392	23.6022	24.4182	23.9216	24.6872	24.5176	23.2951	23.5008	23.5062	22.9788	0	24.1466	1.67447	0.743702	0.000488	0.02405	-1.06081	-0.085166	0.648861	0.902958	-1.32055	-0.401137	0.043861	0.271802	GTP-binding protein SAR1a
31.8767	31.7847	31.85	31.8158	31.8377	31.9068	31.975	31.7103	32.1539	32.1112	32.2328	32.1778	32.1173	31.9402	32.1846	32.1414	32.0419	32.0871	32.1939	32.1267	32.0928	31.8961	31.8437	32.1434	32.1029	32.023	32.1201	32.042	32.0119	32.0474	32.0299	32.0902	32.0608	31.9791	31.9445	0	32.0198	-1.15829	-0.212002	0.008499	0.116282	-1.01425	-0.020414	0.782139	0.95416	1.21228	0.277721	0.000878	0.031714	Tight junction protein ZO-1
27.0993	27.1258	27.6143	27.6093	27.6174	27.3625	28.2457	27.3094	26.5289	27.5458	23.2738	27.3593	26.5615	28.242	23.6504	24.0015	24.7036	24.4943	24.5936	25.0184	26.1472	25.9806	25.6936	25.3442	24.859	24.9905	25.4708	26.3312	24.3915	22.5509	25.9848	26.1742	24.3929	24.6183	25.6382	0	25.8436	4.79733	2.26223	7e-06	0.00209	-1.12843	-0.174314	0.670896	0.911862	-3.32877	-1.73499	0.000246	0.016403	Arachidonate 15-lipoxygenase
31.3965	31.6749	31.4721	31.6463	31.5999	31.6107	31.4938	31.5173	31.4043	31.4383	31.4691	31.4945	31.6167	31.5265	31.3647	31.197	31.5228	31.1608	31.3642	31.3284	31.2618	31.2778	31.2399	31.2382	31.1564	31.3304	31.1738	31.3589	31.3893	31.5356	31.5871	31.3043	31.3206	31.2957	31.5478	0	31.409	1.22216	0.289434	0.00092	0.032547	1.09304	0.128342	0.104026	0.413537	-1.07417	-0.103225	0.200877	0.566281	Adenylyl cyclase-associated protein 1
23.6168	24.7856	25.1179	24.968	25.1603	23.9283	24.7933	23.3741	25.6794	24.3408	22.1885	22.9832	23.7558	24.0764	25.9132	24.5534	25.5445	NaN	25.917	24.9202	24.8591	24.6993	24.3931	24.4626	NaN	NaN	NaN	23.864	24.0544	24.5113	23.8021	24.0393	24.1008	NaN	23.5904	0.14	24.3998	-1.32611	-0.407202	0.200796	0.566281	-1.84114	-0.880603	0.00704	0.105487	-1.0949	-0.130801	0.676764	0.914213	Chromodomain-helicase-DNA-binding protein 1
26.653	26.5459	26.3194	26.3316	26.3824	26.3353	26.3273	26.1587	26.3153	26.4619	26.3366	26.2156	25.8464	26.6393	26.374	25.9319	26.4599	26.0565	26.2091	26.1171	25.6251	25.8641	25.6311	26.1074	25.6356	25.8383	25.6746	26.2089	25.9476	26.1298	25.6946	26.1191	25.9803	25.9028	25.9095	0	26.1225	1.39809	0.483461	0.000447	0.022941	1.03791	0.05368	0.65619	0.90529	-1.06801	-0.094924	0.446453	0.794577	Vacuolar protein sorting-associated protein 26A
27.4039	27.6846	27.4152	27.3409	27.3673	27.008	27.2783	26.9323	27.3602	26.9758	27.1038	26.8583	26.9388	26.8556	27.0237	26.7778	27.2589	26.8433	26.9957	27.1399	27.1069	27.4011	26.7265	26.9257	26.7827	26.734	26.9848	27.1904	27.1013	26.8288	27.2147	27.1366	26.8183	26.6481	26.9934	0	27.0616	1.26755	0.342042	0.005609	0.092938	1.02026	0.028941	0.796867	0.960068	-1.21995	-0.286816	0.018082	0.171758	Peptidyl-prolyl cis-trans isomerase FKBP2
27.0841	27.2439	27.2522	27.3915	27.206	27.0243	27.2206	27.1154	27.4991	27.1707	27.5801	27.3923	27.6501	27.4429	27.7503	27.4758	27.483	27.5997	27.6418	27.4923	27.5247	27.4139	27.309	27.4183	27.6399	27.5889	27.6547	27.3268	27.684	27.4708	27.3842	27.4933	27.6528	27.621	27.6315	0	27.4437	-1.25008	-0.322025	0.002345	0.056778	1.02264	0.032295	0.734174	0.937134	1.23249	0.301574	0.004055	0.07723	Transcriptional coactivator YAP1
25.7837	24.6656	26.0649	26.4274	25.711	26.4312	26.2285	26.5928	26.6911	26.8473	26.8508	25.7365	26.7493	25.7237	26.6688	26.5968	26.4897	26.8211	27.3538	25.9583	26.6345	26.4631	26.8741	26.9467	26.4768	26.082	26.7559	27.0035	26.7251	26.5044	26.7706	26.2778	27.1028	27.1158	26.4096	0	26.4724	-1.55322	-0.635264	0.001643	0.046121	1.08464	0.117209	0.51673	0.837073	1.40996	0.495653	0.01138	0.134702	Aldehyde dehydrogenase, dimeric NADP-preferring
29.9346	29.9581	29.9122	29.7481	29.9348	29.6849	29.7252	29.9486	29.7313	29.3154	29.551	29.5564	29.5951	29.8445	29.6694	29.3033	29.5816	29.3663	29.7077	29.3703	29.6882	29.7907	29.4079	29.7511	29.6137	29.6647	29.5183	29.7043	29.7144	29.7382	29.7603	29.8083	29.9127	29.7674	29.7319	0	29.686	1.19765	0.260205	0.006733	0.103822	1.10489	0.143904	0.107908	0.42211	-1.21741	-0.283817	0.003442	0.070776	F-actin-capping protein subunit beta
24.7025	25.3404	24.4225	24.0775	24.5291	24.7548	24.2365	24.7053	24.0559	23.2962	24.0026	23.8099	24.2813	24.7675	23.818	23.8733	23.9269	23.8723	24.0568	NaN	24.2619	24.2821	24.5509	24.527	24.3978	24.0424	24.7822	24.3618	24.6039	23.8987	23.9781	23.742	23.8305	NaN	23.757	0.057	24.2287	1.27205	0.347161	0.051839	0.295625	-1.09402	-0.129639	0.441364	0.791265	-1.53132	-0.614775	0.001198	0.038254	Glutamine--fructose-6-phosphate aminotransferase [isomerizing] 1
29.7277	29.7987	29.5102	29.529	29.7261	29.4719	29.5731	29.4203	29.1693	29.5705	29.2902	29.2752	29.2577	29.4462	29.3014	29.0641	29.3224	29.3961	29.1941	29.2277	29.2161	29.254	29.3683	29.4693	29.1652	29.2167	29.4306	29.5877	29.3663	29.1127	29.3517	29.2729	29.1812	29.0348	29.1605	0	29.356	1.24489	0.316015	0.001438	0.042001	-1.00071	-0.001018	0.990803	1.02463	-1.22684	-0.294949	0.002669	0.060406	60S ribosomal protein L6
30.1112	29.9561	29.9606	30.029	30.0032	29.8249	29.8748	30.0406	29.8463	30.0096	29.8964	29.6215	29.6115	29.8084	29.5559	29.6306	29.5633	29.5776	29.9755	29.4328	29.5457	29.6227	29.9373	29.4778	29.5414	29.5773	29.752	30.0143	29.5323	29.7622	29.9654	29.5412	29.3818	29.6347	29.5096	0	29.7464	1.26841	0.34302	0.001097	0.035931	1.0317	0.045021	0.629718	0.893639	-1.18755	-0.247987	0.01408	0.150764	60S ribosomal protein L5
26.4934	25.8703	26.6838	26.3535	26.4344	26.2029	26.284	26.5409	25.4744	26.0253	26.0652	26.0322	25.999	26.9524	25.1474	25.6941	25.8791	25.938	25.5843	25.6468	26.0179	25.9022	24.9898	25.813	25.1917	25.2472	25.1503	26.0428	25.3889	26.1229	26.1669	25.4172	24.7613	25.0467	26.2302	0	25.8512	1.70005	0.765579	0.000202	0.014498	-1.00028	-0.000403	0.998192	1.02678	-1.35578	-0.439121	0.02179	0.188264	Tyrosine-protein kinase SYK
29.0012	29.2438	29.129	29.065	28.9685	29.3342	28.9759	28.6964	29.3326	29.2438	29.078	29.631	29.2935	29.2103	29.6515	29.5131	29.0828	29.1289	29.6438	29.4738	29.1659	29.6408	29.4494	29.6139	29.4931	29.1528	29.3464	28.9855	29.5188	29.3751	29.2616	29.0431	29.2073	29.3641	29.0521	0	29.2676	-1.28903	-0.366291	0.001249	0.039241	-1.13187	-0.178708	0.083911	0.376036	1.21896	0.285649	0.009401	0.122736	Protein 4,1
27.1465	27.5126	27.0991	27.7242	27.2579	27.7699	27.1234	27.0712	27.3343	27.4981	27.3082	27.7401	27.6164	27.6734	28.0635	27.979	27.3234	27.65	27.9801	27.6656	27.4886	27.8668	27.841	27.7993	28.3376	27.3687	27.4871	27.704	27.6804	27.7509	27.7338	27.5065	27.6752	27.8257	27.1557	0	27.5931	-1.35607	-0.43943	0.00133	0.040489	-1.1206	-0.16427	0.18385	0.544492	1.21173	0.27707	0.033546	0.237814	Erythrocyte membrane protein band 4,2
28.0508	29.4664	28.2267	29.0214	28.5357	28.3699	29.6136	27.9872	NaN	28.0497	25.3033	28.6834	27.6114	29.6101	25.1369	24.0712	25.6982	26.4873	25.4434	24.4798	27.7033	26.6254	26.158	26.9557	26.8815	26.4537	26.2919	26.9297	24.7742	24.9923	26.9725	26.7976	25.7169	26.5125	26.5175	0.029	26.945	4.94079	2.30474	6e-06	0.001868	-1.13838	-0.186983	0.648545	0.902958	-3.70233	-1.88843	9.2e-05	0.009042	Eosinophil peroxidase;Eosinophil peroxidase light chain;Eosinophil peroxidase heavy chain
25.7973	25.859	25.8997	26.1195	25.9327	26.0771	26.137	25.9476	25.5619	25.7911	26.2058	25.6596	25.4385	25.8546	25.7856	25.3283	25.47	26.0239	25.6334	25.3535	25.6141	25.7422	25.6869	25.7941	25.3975	25.3545	25.4488	26.0176	25.6109	25.6692	25.629	25.7613	25.7037	25.4794	25.5909	0	25.725	1.27368	0.349005	0.008874	0.119378	1.02422	0.034527	0.777697	0.952676	-1.226	-0.293955	0.025187	0.203501	Choline-phosphate cytidylyltransferase A
27.542	27.6692	27.7483	27.8407	27.744	27.0861	27.5751	27.7811	27.4154	27.4354	27.3491	27.4943	27.1959	27.6101	26.7125	26.9495	27.305	27.1794	27.4294	27.2768	27.1771	27.083	27.1565	26.648	26.9713	26.9762	27.1325	27.6932	27.1774	27.2822	27.872	27.1306	27.1669	26.8962	27.6934	0	27.3256	1.43751	0.523575	0.000275	0.017768	1.17977	0.238501	0.063321	0.328791	-1.27383	-0.349176	0.01021	0.12794	Hematopoietic lineage cell-specific protein
28.0574	28.3357	28.0547	28.2584	28.1501	27.9882	27.9897	28.2407	27.4296	27.8638	27.329	27.4332	27.5816	27.7443	27.1769	27.3522	27.7254	27.084	27.5112	26.9268	27.8654	27.728	27.003	27.1655	27.3624	27.457	27.3509	27.6991	27.4842	27.4334	27.5033	27.4783	27.3358	27.0214	27.4312	0	27.5872	1.72851	0.789532	0	0.000137	1.05006	0.070473	0.535959	0.845227	-1.53606	-0.619239	8e-06	0.002247	Pro-cathepsin H;Cathepsin H mini chain;Cathepsin H;Cathepsin H heavy chain;Cathepsin H light chain
28.2511	28.6195	28.0541	28.6134	28.0385	28.5762	28.0075	28.1841	28.1596	28.5996	28.4641	28.3243	28.6999	27.9171	28.9885	28.4507	28.0059	28.8001	28.98	27.919	28.8297	28.8348	28.9827	28.9825	28.6368	28.5418	28.3592	28.3392	27.9816	28.3168	28.7418	27.7714	28.5669	29.1596	28.2724	0	28.4563	-1.34721	-0.429976	0.005229	0.08907	-1.25977	-0.333156	0.022611	0.191738	1.07775	0.108021	0.456065	0.800231	Corticosteroid 11-beta-dehydrogenase isozyme 1
30.1635	30.292	29.8534	30.1382	29.8324	30.6142	30.3027	30.0008	30.4452	30.4542	30.4165	30.5884	30.5346	30.5512	30.5441	30.2328	30.111	30.3396	30.4313	30.3697	30.6272	30.4619	30.1672	30.6802	30.3815	30.5427	30.2356	30.2845	30.5557	30.648	30.4431	30.1398	30.2838	30.7098	30.437	0	30.3661	-1.22681	-0.294915	0.00521	0.088848	-1.02054	-0.02933	0.760033	0.944867	1.21525	0.281259	0.00739	0.107329	Dimethylaniline monooxygenase [N-oxide-forming] 1
28.1845	27.9119	27.6883	27.3577	27.7176	28.0164	27.5743	27.8178	26.8739	26.6868	26.9131	26.7633	26.6832	27.2962	26.4983	26.8728	28.0101	26.6503	26.4034	27.0614	26.4154	26.6242	26.4557	26.7446	26.5256	26.4406	27.0726	28.5741	26.7186	26.0602	27.1709	27.2662	26.5721	26.1749	26.551	0	27.0385	2.28519	1.19232	0	0.000262	1.24444	0.315495	0.090221	0.386137	-1.77555	-0.82827	0.000102	0.009437	Pulmonary surfactant-associated protein D
29.5679	29.2692	29.4421	29.2937	29.6353	29.3297	29.5149	29.5956	29.3241	29.365	29.1827	29.0925	29.0343	29.3622	28.8567	29.2218	28.9734	28.9431	28.9747	28.7174	28.9484	29.1308	29.1934	28.7983	28.9637	29.0586	29.1155	29.4222	29.0047	29.12	28.9354	29.0074	29.1035	28.9464	29.0071	0	29.1558	1.40078	0.486234	1.3e-05	0.002923	1.07457	0.103754	0.263258	0.63396	-1.23039	-0.299112	0.003276	0.068691	V-type proton ATPase catalytic subunit A
27.6851	27.8334	28.003	27.6725	27.9565	27.5982	27.6759	27.6077	27.257	27.405	27.3425	27.1113	26.8253	27.4649	27.4746	27.8021	27.8766	27.4646	27.3196	27.2912	27.3119	27.2765	27.5456	27.3572	27.057	27.0428	27.2845	27.5797	27.3302	27.3634	27.2966	27.1808	27.3	26.7847	27.3875	0	27.4219	1.37344	0.457795	0.000418	0.022348	-1.01232	-0.017669	0.876094	0.986301	-1.28215	-0.358569	0.004149	0.078159	V-type proton ATPase subunit E 1
27.4275	28.2964	27.8019	28.1714	27.5403	27.7926	27.9799	27.6683	27.6721	28.3129	27.9587	26.8342	27.0004	27.8	27.2621	27.5238	27.5817	27.8978	27.1568	26.6383	26.8398	27.5667	27.7814	26.6605	27.336	27.4087	26.8139	28.4548	27.1853	27.9786	27.6813	27.4987	27.109	27.1306	27.4819	0	27.5213	1.49566	0.58078	0.002297	0.05603	1.17085	0.227558	0.18938	0.550789	-1.21862	-0.285249	0.112828	0.431463	Protein S100-A11
29.0532	28.8801	28.9226	28.8955	28.9764	28.8598	29.0424	28.9141	29.0254	28.7932	28.7578	28.6754	28.6028	28.9364	28.4891	28.8826	28.4391	28.4632	28.7691	28.4955	28.7775	28.7872	28.592	28.9	28.6911	28.5324	28.8009	28.9697	28.7942	28.8157	28.8969	28.9085	28.7561	28.4786	28.8138	0	28.7825	1.21038	0.275464	0.006428	0.101077	1.09906	0.13627	0.146254	0.48948	-1.15627	-0.209474	0.033682	0.238101	Peroxisomal multifunctional enzyme type 2;(3R)-hydroxyacyl-CoA dehydrogenase;Enoyl-CoA hydratase 2
26.9232	26.9756	26.7434	26.6091	26.7375	26.4201	26.724	26.8931	26.6477	26.9476	26.2723	26.5437	26.3889	26.8569	26.1949	26.2703	26.2301	25.9722	26.4089	26.248	26.6527	26.4223	26.2853	26.5927	26.2184	26.4348	26.3812	26.4669	26.4868	26.4652	26.3415	26.4631	26.1312	26.5278	26.238	0	26.489	1.31383	0.393783	0.002456	0.05808	1.02073	0.029605	0.800017	0.961882	-1.20552	-0.269657	0.031145	0.228577	V-type proton ATPase subunit d 1
29.1977	28.9578	28.7466	28.7546	28.7847	29.1517	29.0772	29.1879	29.0975	28.8619	28.7689	28.7694	29.5913	28.6663	29.0592	29.1012	28.7321	29.3501	29.3526	29.2218	29.3213	29.3472	29.24	28.7267	29.8389	29.668	29.4343	29.2303	29.3021	29.3683	28.9507	29.0698	29.1826	29.1742	28.8724	0	29.1188	-1.28204	-0.358443	0.00423	0.078478	-1.12091	-0.164665	0.153783	0.499603	-1.01496	-0.021417	0.854831	0.979003	Lumican
26.973	26.4164	26.3053	27.0768	26.2038	27.2448	26.8179	26.5513	27.228	26.8276	27.0332	26.9719	27.0956	27.3708	27.6576	26.851	27.0815	27.1609	28.0681	27.6013	27.587	28.5261	27.5221	28.0919	27.7752	27.1502	27.3392	27.1605	27.9672	27.7707	27.4741	27.2864	27.9206	27.9111	27.5352	0	27.3016	-2.03024	-1.02165	0	0.000137	-1.08991	-0.124215	0.400557	0.759239	1.34301	0.425465	0.00805	0.113661	Serum paraoxonase/arylesterase 1
27.7463	27.9104	27.7602	27.6604	27.7182	27.5752	27.7696	27.6918	27.2844	27.4563	27.4345	27.1248	27.7455	27.4906	27.3148	27.4427	27.6068	27.279	27.4642	27.6732	27.5245	26.9167	27.4276	27.432	27.3267	27.5014	27.5863	27.6573	27.7209	27.1314	27.4035	27.7358	27.2875	27.3381	27.547	0	27.5053	1.26144	0.335074	0.003502	0.071681	1.06868	0.095835	0.358587	0.727102	-1.2274	-0.295609	0.008964	0.120056	NADH dehydrogenase [ubiquinone] iron-sulfur protein 6, mitochondrial
26.9485	26.848	26.7294	26.5047	26.6804	27.0504	26.9469	26.7689	27.1981	26.9405	26.9396	27.1062	27.0038	27.1489	27.3955	27.384	27.4887	27.2189	27.0858	27.1585	26.9405	27.0411	26.9819	27.7278	27.1259	26.9658	27.1969	26.6314	26.9862	27.0816	27.0066	27.6404	27.4558	27.286	27.4569	0	27.0877	-1.25599	-0.328822	0.010477	0.129241	1.03889	0.055047	0.641499	0.89986	1.29121	0.368728	0.004591	0.082189	Ephrin-B1
24.1291	NaN	23.7654	24.1518	24.1448	NaN	24.3888	24.2381	24.461	NaN	24.5659	25.0032	24.3309	24.8083	24.4404	25.1315	24.8775	24.7148	24.4381	24.6139	24.3004	24.5256	24.7305	24.6992	24.8674	25.4685	24.577	24.7202	24.7584	24.4983	24.3969	24.4888	24.1764	25.1195	24.8965	0.086	24.5758	-1.48469	-0.570157	0.000824	0.030878	-1.05755	-0.080721	0.588798	0.873477	1.48041	0.565995	0.000885	0.031867	Ephrin-B2
27.3657	27.4956	27.3994	27.216	27.1657	27.3566	27.2407	27.1935	27.0188	27.3284	26.7544	26.7157	26.7693	27.3956	26.9631	26.0271	26.4742	26.0552	26.9227	26.3077	27.0251	26.8176	26.8559	27.2473	26.5157	26.3687	26.5354	26.9983	26.6042	27.2127	26.7555	26.3549	26.3945	26.327	26.1093	0	26.8368	1.54177	0.62459	0.000225	0.015612	-1.06553	-0.091568	0.532796	0.844557	-1.39161	-0.476753	0.00328	0.068691	60S ribosomal protein L10a
28.774	28.214	28.5305	28.6777	28.6496	28.9183	28.5878	28.6024	28.8997	28.6929	28.7225	28.8326	28.723	28.5362	29.1129	28.8796	28.8021	28.8907	29.1303	28.9219	28.783	29.0607	28.6818	29.0267	29.0889	28.7242	28.6509	28.6312	28.9508	29.1037	29.1314	28.7514	28.9138	28.8168	28.853	0	28.8076	-1.23442	-0.303835	0.004621	0.082511	-1.03968	-0.056137	0.565146	0.860442	1.13356	0.180857	0.078847	0.364554	Erythrocyte band 7 integral membrane protein
27.0598	26.6966	26.9205	27.1521	26.9708	26.8326	27.1955	27.4005	26.5075	27.0571	26.4271	26.5427	26.6901	26.801	26.8056	26.4514	26.4717	26.5418	25.9815	26.33	26.4575	26.2699	26.1965	26.1821	26.5818	27.0523	26.4675	26.5224	26.6801	26.5878	26.2997	25.9647	25.8597	26.7521	25.7811	0	26.5855	1.54679	0.629277	6.6e-05	0.007265	-1.05365	-0.075396	0.573598	0.865707	-1.30967	-0.389198	0.007734	0.110909	Elastin
25.3607	25.3948	25.6124	25.4504	25.2468	25.4859	25.5833	25.5923	25.9264	25.8315	25.7903	25.8571	25.8652	25.5455	25.8785	26.1062	25.892	25.7788	25.5912	25.6742	25.7748	25.6293	25.4307	25.7173	26.1327	25.7752	25.6258	25.5674	25.7634	25.4745	25.625	25.6338	25.5452	25.9278	25.9907	0	25.6879	-1.19487	-0.256853	0.036813	0.249019	-1.02737	-0.038954	0.73533	0.937386	1.3094	0.388906	0.002413	0.057432	Ephrin type-B receptor 4
23.0014	NaN	23.0174	23.1215	22.8132	NaN	NaN	23.1523	22.1534	NaN	23.2005	22.4035	22.7392	22.6497	22.5908	22.2349	NaN	NaN	22.8001	NaN	22.8589	22.2471	NaN	21.8716	22.74	22.2623	22.3433	23.041	NaN	22.9651	22.4893	NaN	22.4101	22.2301	NaN	0.31	22.639	1.47205	0.557824	0.003819	0.07493	1.08409	0.116486	0.489451	0.822256	-1.36956	-0.453714	0.015009	0.156069	Galactocerebrosidase
26.9209	27.3695	26.7679	27.1633	26.8623	27.0006	27.0636	26.7953	26.7445	27.0432	26.9014	26.5526	26.7962	26.71	27.1087	26.5428	27.0303	26.3527	27.1565	26.3729	26.8704	26.5752	26.6145	26.4646	26.6793	26.5679	26.6993	26.8332	26.8719	27.1639	26.9145	25.8688	26.6015	26.621	26.4462	0	26.7728	1.28764	0.364727	0.008679	0.117684	1.02862	0.040713	0.749328	0.940948	-1.12306	-0.16743	0.207901	0.573306	Ras-related protein Rab-8A
28.5849	28.6038	28.8595	29.2297	28.9318	28.6901	28.9368	28.3153	29.3007	29.217	29.6079	29.0903	29.1957	28.8742	29.3233	29.4393	29.0596	29.0348	29.2262	29.3563	29.165	29.1667	28.8154	29.1971	28.9881	28.7415	29.3091	28.9616	29.3497	29.2645	29.3126	29.133	28.8866	29.0998	29.147	0	29.069	-1.23782	-0.307805	0.007443	0.107746	1.06133	0.085869	0.41649	0.772982	1.38053	0.465221	0.000145	0.011649	Cadherin-5
27.1057	27.2208	27.2122	26.9696	27.294	27.1563	27.148	27.1796	27.202	26.8074	26.9518	26.4852	27.2777	27.0806	26.7144	26.5891	26.5167	26.5533	26.7465	26.893	27.0333	26.9849	25.9407	26.6037	26.579	26.5033	26.8159	26.8577	26.8956	26.8109	26.8786	26.2939	26.5496	26.7865	26.6796	0	26.8376	1.42614	0.51212	0.00029	0.018114	1.0579	0.0812	0.509485	0.832531	-1.24276	-0.313546	0.017921	0.171265	Alpha-2-macroglobulin receptor-associated protein
28.3008	27.1014	28.1088	28.3689	27.8526	28.44	28.307	28.3584	28.4947	28.5332	28.315	28.5547	28.5173	28.3608	28.4777	28.2184	28.17	28.4528	28.4045	28.3061	28.5925	28.3967	28.2812	28.5654	28.5707	28.4737	28.3658	28.3501	28.6232	28.5797	28.2684	28.169	28.1736	28.7497	28.2108	0	28.3432	-1.26974	-0.344538	0.007175	0.106324	-1.04353	-0.061471	0.600301	0.879829	1.23106	0.299899	0.017684	0.170071	Ectonucleoside triphosphate diphosphohydrolase 1
26.1517	NaN	26.1356	25.7843	25.9501	26.0656	26.2811	27.0206	27.3914	25.7257	26.2005	26.8421	26.5555	25.9961	26.8676	28.6411	27.7085	27.5052	28.038	28.148	26.7193	27.6343	28.104	26.2188	28.0115	28.4084	29.351	26.8772	25.9593	26.4349	27.7221	27.5281	28.0966	29.6619	28.1298	0.029	27.1725	-2.72196	-1.44464	9.3e-05	0.009042	1.07784	0.108148	0.730437	0.934978	1.60497	0.682544	0.041547	0.264217	6,8 kDa mitochondrial proteolipid
29.4513	29.4791	29.3078	29.3081	29.0338	29.4967	29.5913	29.1428	30.0583	29.224	29.5995	29.6453	29.5706	29.4581	29.8859	29.8182	29.8399	29.7752	29.9826	29.7759	29.4064	29.0227	29.4131	29.5291	29.6238	29.7987	29.6296	29.4856	29.4771	29.6137	29.1776	29.8659	29.7244	29.805	29.8301	0	29.5671	-1.18147	-0.24058	0.039092	0.255436	1.02193	0.031291	0.774628	0.95199	1.25386	0.326374	0.006427	0.101077	Claudin-18
25.1983	24.6388	24.7258	24.9238	24.9589	24.6907	25.0701	24.8975	24.7481	24.8993	24.4298	24.5968	24.389	24.9444	24.5785	24.4779	24.5148	24.4949	24.343	24.6622	24.4816	24.4941	24.5557	24.5066	24.47	24.7431	24.642	24.7407	24.8997	24.4649	24.1906	24.5833	24.5701	24.6075	24.5222	0	24.6473	1.2835	0.360078	0.009611	0.124285	1.03685	0.052207	0.682795	0.916698	-1.20425	-0.268129	0.048345	0.285715	V-type proton ATPase subunit D
28.2514	28.1729	28.2113	28.0847	28.2603	27.8056	28.1858	28.2186	27.8096	27.9618	27.8411	27.6465	27.4794	28.1509	27.5864	27.6969	27.3781	27.5946	27.5322	27.3569	27.5977	27.7976	27.5537	27.7443	27.673	27.5473	27.5134	27.8508	27.6368	27.8116	27.936	27.6949	27.5942	27.4678	27.6625	0	27.7802	1.46318	0.549105	9e-06	0.002354	1.06115	0.085629	0.400077	0.758821	-1.33883	-0.420978	0.000301	0.018654	Endoplasmic reticulum resident protein 29
31.9515	31.7778	31.9381	32.005	32.0415	31.8333	32.0068	32.0599	31.6162	31.951	31.9714	31.6671	31.5749	31.8407	31.552	31.6976	31.7167	31.7876	31.711	31.5968	31.6275	31.5469	31.8336	31.4121	31.6926	31.6531	31.6969	32.049	31.5201	31.6396	31.8377	31.5491	31.7136	31.536	31.666	0	31.7506	1.23155	0.300481	0.00124	0.039216	1.02707	0.038529	0.641855	0.900083	-1.16456	-0.219783	0.014175	0.151538	Elongation factor 2
24.2235	NaN	23.9728	23.9717	24.2686	24.2889	24.3498	24.1715	24.4373	24.4587	24.2638	24.2379	24.5407	24.4551	24.3601	24.5675	24.4004	24.4817	24.3823	24.6115	24.6659	24.7304	24.3338	25.3682	24.6362	24.4452	24.5844	24.3147	24.4588	24.1412	24.4865	24.3112	24.2897	24.9774	24.6185	0.029	24.4355	-1.36625	-0.45022	0.00288	0.063115	-1.12011	-0.163637	0.233517	0.604539	1.17724	0.235403	0.100072	0.404991	CTD small phosphatase-like protein
30.1758	30.1368	30.1797	30.3038	30.2572	30.0074	30.2804	29.9537	30.4548	30.3089	30.4725	30.2784	30.5784	30.3814	30.5217	30.4201	30.3981	30.2474	30.3773	30.4836	30.4509	30.2015	30.0757	30.4521	30.1205	30.4721	30.4673	30.2468	30.4426	29.9674	30.5368	30.4985	30.5354	30.0732	30.3795	0	30.3182	-1.11595	-0.158272	0.086345	0.38076	1.02073	0.0296	0.735059	0.937386	1.1991	0.261949	0.006285	0.099506	Cingulin
25.7775	25.7062	25.7783	25.6397	25.6101	25.6219	25.6881	25.558	26.1172	26.07	26.2111	26.0946	25.8527	26.1462	26.0269	26.1594	26.1751	25.9609	26.2179	26.1135	25.9709	25.9574	26.0803	26.0197	25.4844	26.1094	26.0711	25.7275	26.4811	25.7548	25.4779	25.9248	26.4202	25.4906	26.2044	0	25.9343	-1.24661	-0.318012	0.018038	0.171565	-1.02828	-0.040227	0.746914	0.93998	1.3401	0.422343	0.002334	0.056669	Ankyrin repeat and SAM domain-containing protein 1A
24.0414	24.0619	24.4805	24.4232	24.4184	23.8135	24.6316	23.8895	24.8386	24.0239	25.0805	NaN	24.542	24.1127	24.8969	25.4233	24.8684	24.6097	24.5702	25.1827	24.3973	24.72	24.2506	24.7612	24.2428	24.6219	25.2326	24.5604	24.9607	23.9774	24.7785	24.9291	25.0991	24.6572	25.2178	0.029	24.5975	-1.29698	-0.375158	0.037155	0.250257	1.17162	0.228498	0.181077	0.541098	1.41745	0.503294	0.006488	0.101542	SAM and SH3 domain-containing protein 1
29.5924	29.7138	29.7261	29.6957	29.6553	29.722	29.7533	29.5837	29.571	29.6404	29.133	29.5394	29.3662	29.5398	29.3419	29.0944	29.4383	28.8541	29.5683	29.0266	29.4767	29.4032	29.2672	29.2487	29.0748	29.1218	29.2381	29.4177	29.4412	29.516	29.6141	29.0911	29.2892	29.0816	29.2421	0	29.4023	1.36931	0.453453	6.2e-05	0.006855	1.07092	0.098853	0.306328	0.678741	-1.20843	-0.273136	0.008977	0.120056	Actin-related protein 2/3 complex subunit 4
29.0478	NaN	28.3361	25.8962	29.3016	28.1396	27.5906	28.8242	29.1855	28.7727	29.1988	28.8844	28.8598	28.2443	29.2859	30.4306	28.8194	30.2246	27.4501	29.2112	28.2564	28.6119	28.6703	29.2644	29.9631	30.5053	30.112	28.4569	28.6793	29.4899	29.6379	29.5946	29.8864	29.6711	30.2516	0.029	29.0222	-1.95381	-0.966288	0.003232	0.068308	1.32182	0.402522	0.17951	0.538955	1.8835	0.913413	0.005053	0.087631	Actin, cytoplasmic 1;Actin, cytoplasmic 1, N-terminally processed
24.9785	24.9202	24.1061	25.1655	24.588	24.2016	23.8027	24.6171	25.3057	24.7497	25.2792	25.3005	25.8594	24.9134	25.8842	25.6491	25.1637	25.6055	25.5668	25.6553	25.7107	24.9642	26.1202	25.2123	26.0996	25.3791	26.1999	25.2667	25.9177	24.9611	25.9542	25.5821	26.444	25.3052	25.2051	0	25.3038	-2.0604	-1.04293	4e-06	0.001376	1.04105	0.058036	0.750548	0.941343	1.73808	0.797495	0.000169	0.012907	Cold-inducible RNA-binding protein
29.5443	29.6653	29.189	29.4218	29.3212	29.0807	29.5043	29.2007	29.2775	29.7333	29.0309	28.7058	29.3456	29.5123	28.9442	28.6167	28.8555	28.4553	29.1047	28.6882	29.1922	29.0203	29.0228	29.0315	28.5574	28.568	28.9199	29.2952	29.245	29.1228	28.8398	28.9032	28.8363	28.9254	28.583	0	29.0646	1.43094	0.516966	0.000222	0.015534	1.08257	0.11446	0.34773	0.719163	-1.19116	-0.252372	0.049999	0.289531	40S ribosomal protein S20
27.0318	26.617	27.0145	26.7964	27.2185	26.9557	26.6594	26.8787	27.0112	27.5475	27.4047	27.2537	27.1908	26.6108	27.3001	27.557	27.5024	27.6728	27.2919	27.4821	27.3089	27.2317	27.2806	27.0838	27.4964	27.1923	27.8032	27.2051	27.4692	27.3352	27.5546	27.2733	27.4381	27.1406	27.2916	0	27.2315	-1.35786	-0.44133	0.00071	0.029112	1.03689	0.052269	0.649503	0.903224	1.29033	0.36774	0.003771	0.074482	Ras-related protein Rab-5B
25.5432	25.9574	25.6934	25.6789	25.429	25.5138	25.459	25.2098	25.7606	25.931	26.1478	26.4215	26.141	26.0326	26.0615	26.0865	26.313	26.146	26.3117	26.3834	25.85	26.2471	26.1988	26.016	26.2903	26.408	26.2678	25.9053	26.1199	25.6985	25.6985	26.4283	26.6275	26.2044	26.4192	0	26.0172	-1.56386	-0.645109	2.2e-05	0.003998	-1.03781	-0.053536	0.672798	0.912816	1.45289	0.538929	0.000231	0.015835	Fibroblast growth factor 1
27.5785	27.8832	27.397	27.599	27.5727	27.4142	27.5145	27.1579	26.9352	27.8191	28.1568	27.1059	26.8781	27.5856	26.7804	27.0765	26.8656	27.3121	27.4861	26.3865	26.9049	26.4999	27.7874	27.1234	26.8501	26.9569	27.4083	27.8284	26.8009	27.5584	27.1029	26.6076	26.7932	26.5731	26.7415	0	27.2012	1.39523	0.480505	0.007811	0.111656	1.00827	0.011886	0.942648	1.00825	-1.20567	-0.269832	0.120334	0.445101	60S ribosomal protein L27
25.9734	25.5827	25.3771	25.662	25.4801	25.4855	25.2347	25.2011	24.6043	26.6298	24.845	24.8927	25.0123	25.2599	24.7381	23.9765	25.188	24.5298	25.534	NaN	25.1437	24.7127	24.8025	24.315	24.6834	24.2512	NaN	25.6745	24.4253	25.3065	24.8729	24.1767	24.116	24.1803	23.4981	0.057	24.9505	1.68535	0.753045	0.00228	0.055936	-1.1609	-0.215239	0.332399	0.70415	-1.39791	-0.483276	0.040264	0.259491	Protein transport protein Sec61 subunit alpha isoform 1
27.6855	27.3706	27.5051	27.4988	27.383	27.0914	27.2887	27.4373	27.1351	27.2371	27.2459	27.3491	27.2165	27.3619	26.9495	26.9473	27.1858	26.8522	27.0106	27.1468	27.1102	26.8897	27.2609	27.2635	27.0832	27.1857	27.1811	27.3574	27.3205	27.1515	27.4729	27.2272	27.1078	27.0371	27.5017	0	27.23	1.2469	0.318348	0.004169	0.078258	1.12717	0.172704	0.09362	0.392086	-1.17011	-0.226643	0.035216	0.242835	Coatomer subunit zeta-1
28.3788	28.1895	28.512	28.1817	28.3037	28.1091	28.0391	28.4205	28.3093	28.2019	27.7305	28.1862	28.1558	28.2748	27.7255	27.8388	28.5051	27.8133	27.9122	27.7157	28.2044	28.0603	28.0277	27.9408	27.7647	27.9415	28.0454	28.3211	28.1204	28.2761	27.9415	28.1633	27.7856	27.727	28.1518	0	28.085	1.26194	0.335638	0.004385	0.079859	1.09275	0.127965	0.236223	0.607943	-1.12017	-0.163711	0.143947	0.485794	Small ubiquitin-related modifier 2;Small ubiquitin-related modifier 3
28.0125	27.5538	27.656	27.6664	27.6336	28.243	27.6127	27.5994	28.2647	28.1342	28.488	28.1177	28.1757	28.1548	28.0664	28.5831	27.9216	28.362	28.1205	27.9412	28.1274	27.7274	28.3899	28.2431	28.3413	28.0616	28.2581	28.2113	28.2023	28.5762	27.6867	27.8689	28.0672	28.4672	28.1467	0	28.0766	-1.31848	-0.398874	0.001736	0.047333	1.0132	0.018916	0.867999	0.983922	1.37994	0.464606	0.000372	0.021331	Ras-related protein R-Ras2
23.9402	NaN	24.1359	24.0761	24.1658	NaN	24.0396	24.5571	24.0518	NaN	24.31	24.1029	NaN	NaN	NaN	NaN	24.5588	24.8019	NaN	NaN	NaN	NaN	NaN	24.325	NaN	24.7365	NaN	NaN	23.6917	NaN	NaN	24.2974	24.3907	23.9112	24.2735	0.49	24.2426	-1.38383	-0.468672	0.0058	0.095019	-1.42231	-0.508237	0.002709	0.060994	1.07433	0.103436	0.48486	0.819541	Mitochondrial import inner membrane translocase subunit Tim8 B
30.2739	30.2063	30.3054	30.3474	30.5213	30.1279	30.3027	30.4711	30.1134	30.1068	30.241	30.205	29.9552	30.4631	30.254	30.2869	30.1714	29.8935	30.0607	30.0765	30.1424	30.0937	30.1766	30.2309	29.9556	30.0777	30.1766	30.3831	30.2152	29.9966	30.2675	30.1923	30.217	30.1189	30.5078	0	30.2039	1.18171	0.240876	0.00817	0.114655	1.11105	0.15192	0.075754	0.356756	-1.08664	-0.119872	0.169519	0.525956	40S ribosomal protein S8
27.606	28.0607	27.5994	27.4125	27.6211	27.6263	28.0293	27.4964	27.0306	27.8325	27.0537	26.9562	26.9375	27.6874	27.2559	26.8487	27.1616	26.867	27.1355	26.8101	27.5885	27.248	27.3837	27.3195	27.0378	27.1503	27.0812	27.4782	27.0206	27.1751	27.0675	26.7057	26.9541	26.8526	26.3999	0	27.2426	1.42436	0.51031	0.000519	0.024666	-1.14919	-0.200614	0.126666	0.457221	-1.40004	-0.485471	0.00087	0.031691	40S ribosomal protein S15a
27.2399	27.5131	26.8596	27.362	26.9841	27.3624	27.4479	27.1347	25.9838	27.2779	27.0123	26.412	26.356	26.8403	26.5136	26.0713	26.3484	26.5087	26.7722	25.7809	27.1104	26.5234	26.7095	26.2175	26.651	26.4802	26.1666	27.0381	26.4759	27.0696	26.2848	25.958	25.8779	26.3555	25.7041	0	26.6401	1.63555	0.709772	0.000149	0.011865	-1.15077	-0.202598	0.213164	0.579963	-1.62778	-0.702909	0.000168	0.012898	40S ribosomal protein S18
30.2756	29.7591	30.0358	30.0971	30.2712	29.9812	30.412	30.1822	29.6556	29.9589	29.8047	29.8326	29.5582	30.4805	30.1093	29.4418	29.6668	29.1775	30.0352	29.4543	29.988	29.7098	29.7982	30.0862	29.659	29.8522	29.6655	30.071	29.8805	29.9204	29.6304	29.4562	29.6938	29.8059	29.3705	0	29.8508	1.29741	0.37564	0.00313	0.066773	-1.02073	-0.029598	0.796399	0.959842	-1.22477	-0.292517	0.018123	0.171758	40S ribosomal protein S11
27.9533	27.9565	27.2579	27.2861	27.3676	27.8855	27.7123	27.4306	26.8847	27.5127	26.706	27.0655	26.9589	27.6389	27.2361	25.8026	26.7067	26.404	27.0559	26.1627	27.5245	26.9017	27.3141	27.5531	27.1391	26.8042	26.6569	27.4982	26.5211	27.4133	26.5708	26.6583	26.4436	26.605	26.5235	0	27.0603	1.53886	0.621862	0.001292	0.039751	-1.1637	-0.218716	0.209036	0.575034	-1.58054	-0.660414	0.000712	0.029112	40S ribosomal protein S13
26.8089	NaN	26.7382	27.0044	27.4349	25.9346	26.5287	26.7884	27.6787	27.2992	27.5461	27.2383	27.4631	26.771	27.0642	27.7627	27.567	27.7146	27.8844	27.6328	26.6735	27.7094	27.1355	27.2435	27.6495	27.9839	27.3036	27.4536	27.6251	27.3611	27.9158	28.3388	27.3734	27.2755	27.9176	0.029	27.3476	-1.70033	-0.765817	3.8e-05	0.005282	1.07487	0.104164	0.504177	0.828845	1.54585	0.6284	0.00043	0.022645	Small nuclear ribonucleoprotein Sm D2
27.8393	27.6919	27.3154	27.7183	27.8224	27.563	27.8599	27.8878	27.2858	27.519	27.6718	27.499	27.473	27.5825	27.0231	27.2893	26.9082	27.6382	27.2763	27.2314	27.481	27.4603	27.5437	27.4084	28.0324	27.5657	27.6326	27.9009	27.6877	27.8092	27.5917	27.5941	27.2605	27.5948	27.4773	0	27.5467	1.14628	0.196964	0.093444	0.391495	1.07271	0.101261	0.366138	0.732795	-1.2754	-0.350947	0.004272	0.078846	Small nuclear ribonucleoprotein Sm D3
23.1212	24.0914	NaN	23.5074	NaN	23.8042	23.5695	23.2939	22.8565	23.9142	23.3791	NaN	NaN	23.1013	NaN	23.5245	23.2995	NaN	23.9853	NaN	23.6662	23.6042	NaN	NaN	NaN	NaN	23.116	23.5922	NaN	NaN	NaN	NaN	NaN	22.9748	NaN	0.49	23.4667	-1.13863	-0.187297	0.272154	0.643833	-1.43819	-0.524258	0.005281	0.089845	-1.16372	-0.218745	0.203157	0.569097	ADP-ribosylation factor 6
29.3528	29.6457	28.8531	29.4369	29.5755	29.3884	29.5366	29.2866	29.0245	29.3442	29.2072	28.653	28.8686	29.3399	29.2395	28.8851	29.0333	28.6459	28.8312	28.3077	29.2403	29.0358	29.1401	29.3295	29.0304	28.7875	28.9059	29.4492	28.9795	29.4776	29.3119	28.8212	29.015	28.797	28.6236	0	29.0972	1.37256	0.456868	0.000825	0.030878	1.08278	0.114737	0.345042	0.715746	-1.24685	-0.318293	0.014821	0.15506	40S ribosomal protein S4, X isoform
29.7609	29.8442	29.6563	29.8152	29.9217	29.7667	29.6976	29.7166	29.3548	29.7508	29.5638	29.3805	29.2455	29.8176	29.4923	29.5576	29.3716	29.5412	29.3252	29.383	29.2093	29.4475	29.6884	29.5645	29.2482	29.3599	29.4839	29.7172	29.4888	29.3257	29.7291	29.4687	29.4912	29.191	29.3342	0	29.5346	1.27793	0.353807	0.00061	0.027034	1.03626	0.051393	0.572024	0.864668	-1.20462	-0.268577	0.006877	0.104371	40S ribosomal protein S6
34.0708	34.351	33.2959	33.9378	34.1067	34.0931	34.1623	33.7211	33.2098	34.3006	34.0787	33.5663	33.2628	33.8701	33.5588	33.3263	33.0245	33.6285	33.2391	32.9974	33.7045	33.4409	33.7321	33.6673	33.9397	33.464	33.7325	34.3442	33.4803	34.2799	33.7917	33.4969	33.1868	33.4756	33.3648	0	33.6829	1.34958	0.432515	0.004999	0.086984	1.10866	0.14882	0.292043	0.664705	-1.3102	-0.389783	0.01051	0.129241	Histone H4
29.4154	29.4275	29.5373	29.4491	29.662	29.1624	29.4391	29.5484	29.099	29.2931	29.159	29.0304	28.8844	29.2294	28.8699	29.1698	29.2563	29.1253	28.9916	29.0674	28.8461	29.1435	29.1327	28.7678	28.9348	29.0994	29.0055	29.3356	28.909	28.9272	29.1799	29.0054	29.0603	28.9125	29.1196	0	29.1485	1.3595	0.443081	3.4e-05	0.005033	1.02703	0.038485	0.667925	0.910905	-1.27015	-0.345003	0.000695	0.028978	V-type proton ATPase subunit B, brain isoform
25.9864	26.1445	25.7181	26.3829	26.4136	26.2028	26.2811	25.9517	25.4111	25.9406	25.6478	25.6549	25.5979	26.0173	26.0355	25.5168	25.6011	25.662	25.7125	25.0832	25.7255	26.0103	25.836	25.5562	25.0445	25.2685	25.7138	26.1891	25.5293	25.693	26.0308	25.4699	25.1342	25.3333	24.9409	0	25.7268	1.50611	0.590827	0.000389	0.021922	1.01051	0.015082	0.917322	1.00063	-1.3393	-0.421476	0.00795	0.112826	40S ribosomal protein S24
28.1409	27.5255	27.8303	28.1402	28.0886	27.9632	27.8043	27.6983	27.7011	27.2161	27.8412	27.7139	27.6834	27.6668	27.6615	27.2998	27.4396	27.4726	27.7137	27.0919	27.8748	27.7016	27.8174	27.2636	27.3406	26.8634	27.8746	28.1808	27.2491	27.795	27.4678	27.099	27.387	26.7991	27.1157	0	27.5864	1.35561	0.43894	0.003603	0.073088	-1.0133	-0.019056	0.888815	0.991473	-1.24706	-0.31853	0.029254	0.220975	40S ribosomal protein S26
28.6686	28.465	28.7519	28.5707	28.5419	28.4199	28.685	28.9661	27.9382	28.0434	28.4803	27.9225	28.584	28.3809	28.483	28.3877	28.4452	28.2235	28.3644	28.4346	28.4598	27.9141	28.5236	28.2743	28.2614	27.971	28.3133	28.3953	28.4728	28.478	28.4878	28.4272	28.1308	28.076	28.6524	0	28.3884	1.28699	0.364006	0.00206	0.052722	1.08064	0.111887	0.294756	0.667401	-1.26355	-0.337486	0.003905	0.075824	60S ribosomal protein L30
31.2038	31	31.3818	31.594	31.4403	31.2499	31.3774	31.1396	31.2394	31.2886	31.117	31.2491	31.1266	31.1395	30.925	30.8247	31.2775	31.1822	31.2793	30.899	30.9715	31.151	31.0855	30.65	30.9799	30.9345	30.942	31.3529	31.0758	31.0741	31.4962	30.9746	30.9385	30.9646	31.0287	0	31.1301	1.21722	0.283589	0.005061	0.087631	1.05657	0.079384	0.390655	0.75078	-1.12227	-0.166422	0.086447	0.380916	Profilin-1
26.5897	26.3993	27.008	26.7806	26.7471	26.9483	26.6776	27.1711	26.1168	26.6545	26.7673	26.3318	26.1	26.5444	26.1464	26.3704	26.5609	26.9088	26.6171	26.7404	26.4296	25.7572	26.8108	26.5172	26.0643	26.0638	26.8999	26.8334	26.4804	26.2904	26.395	26.5453	26.2116	26.2038	26.3549	0	26.5154	1.27975	0.355864	0.01529	0.156844	1.02382	0.033961	0.802275	0.963382	-1.31134	-0.391046	0.008272	0.115361	Ubiquitin-40S ribosomal protein S27a;Ubiquitin;40S ribosomal protein S27a
30.9619	30.5106	30.5498	30.5581	30.5765	30.6596	30.4711	30.4679	30.9644	30.2722	30.8253	30.9887	31.0389	30.8587	30.7601	30.5597	31.1036	30.7291	30.955	30.978	30.9915	31.0561	31.1567	30.8622	30.9764	30.7898	30.6846	30.828	31.031	30.6824	31.2253	31.0222	31.0179	31.0318	30.9283	0	30.8307	-1.27405	-0.349421	0.000997	0.033791	-1.00332	-0.004786	0.959403	1.01487	1.16847	0.224624	0.026104	0.207727	Ubiquitin-60S ribosomal protein L40;Ubiquitin;60S ribosomal protein L40;Polyubiquitin-B;Ubiquitin;Polyubiquitin-C;Ubiquitin;Ubiquitin-related 1;Ubiquitin-related 2
28.363	27.9419	28.0379	28.3765	28.0487	28.0702	28.2482	28.3103	27.9803	28.3384	27.6185	27.7591	27.8586	28.0166	27.8298	27.2931	27.7898	27.7291	28.079	27.4283	28.085	27.905	27.8031	27.4056	27.7408	27.4674	27.6603	28.205	27.6852	28.2664	27.9217	26.7452	27.446	27.8558	27.1142	0	27.8407	1.35325	0.436424	0.004118	0.077686	-1.05896	-0.082643	0.549767	0.852468	-1.26839	-0.342999	0.020848	0.184087	Translationally-controlled tumor protein
24.4075	24.1034	NaN	24.986	25.273	25.1277	25.4882	25.0861	23.9769	25.2709	25.2595	25.753	25.1369	25.1279	25.4887	25.7219	25.8422	25.7303	25.4727	25.6418	25.1323	26.0968	25.8261	26.0388	25.944	25.9581	25.5858	NaN	25.6162	25.1918	25.6776	25.7763	25.8256	26.2567	25.6694	0.057	25.4391	-1.78452	-0.835539	8.1e-05	0.008445	-1.04259	-0.060171	0.736327	0.937871	1.2851	0.361885	0.056834	0.310067	Vesicle-associated membrane protein 2
29.5861	29.8324	29.7571	29.6622	29.7511	29.681	29.4881	29.7268	29.2817	29.4918	29.6666	29.4206	29.5355	29.7469	29.5047	29.4995	29.4064	29.2986	29.5933	29.4708	29.3545	29.4378	29.3066	29.4053	29.3376	29.4522	29.3295	29.6202	29.4525	29.5552	29.8041	29.5441	29.6007	29.505	29.5326	0	29.5326	1.21362	0.279321	0.002636	0.060157	1.10423	0.143043	0.094265	0.393567	-1.1326	-0.179632	0.043678	0.271373	Eukaryotic translation initiation factor 5A-1
27.2662	27.3931	27.6145	27.9707	27.8722	27.5128	27.779	27.2565	27.5472	27.3045	27.5281	27.13	27.1082	27.4217	27.5436	27.6197	27.5077	27.2703	27.1626	27.5513	26.9433	27.1178	27.3595	27.6385	26.9643	27.0112	27.4125	27.5293	27.4727	27.0913	27.6364	27.6463	27.6332	27.2291	27.2109	0	27.4073	1.28238	0.358823	0.004464	0.080915	1.15252	0.204789	0.080953	0.37029	-1.1257	-0.170819	0.154393	0.500621	40S ribosomal protein S10
29.9107	29.7921	29.7913	29.9361	29.8142	29.7518	29.9364	29.8045	29.3259	29.5233	29.5164	29.5474	29.276	30.1666	29.4982	29.6082	29.3533	29.2761	29.4119	29.4243	29.5454	29.4507	29.8578	29.7344	29.4953	29.3788	29.584	29.6877	29.5798	29.5824	29.4522	29.406	29.3833	29.394	29.1594	0	29.5816	1.26036	0.333834	0.001841	0.04943	-1.02702	-0.038463	0.688605	0.919472	-1.23723	-0.307117	0.003759	0.074482	Guanine nucleotide-binding protein subunit beta-2-like 1;Guanine nucleotide-binding protein subunit beta-2-like 1, N-terminally processed
23.5942	23.7821	23.9278	23.8567	23.7409	23.2067	23.3853	23.5037	22.5128	23.7313	23.1847	23.4198	NaN	22.6855	NaN	21.6593	23.2727	23.7103	24.0743	23.1634	23.1904	22.8913	23.2396	23.2375	22.7507	23.4143	NaN	23.0204	22.2513	23.3057	22.1699	23.2076	22.8853	NaN	23.6406	0.11	23.2134	1.2551	0.327803	0.146494	0.489922	-1.2933	-0.371063	0.092455	0.389592	-1.62555	-0.700926	0.003527	0.072101	Protein kinase C beta type
23.5286	NaN	22.9148	NaN	NaN	22.5443	NaN	23.1463	22.6881	NaN	NaN	NaN	21.6707	22.9529	NaN	22.2096	22.8191	NaN	22.5073	NaN	21.6605	22.5407	22.7671	22.5172	22.5791	NaN	22.9599	23.008	NaN	22.7216	NaN	22.4704	NaN	22.582	NaN	0.43	22.6394	1.52083	0.604861	0.00538	0.090749	1.24811	0.319741	0.09874	0.402093	-1.47982	-0.565418	0.00835	0.115629	6-phosphofructo-2-kinase/fructose-2,6-bisphosphatase 2;6-phosphofructo-2-kinase;Fructose-2,6-bisphosphatase
24.4076	NaN	NaN	24.3929	24.6613	NaN	24.0964	24.2623	NaN	23.8483	24.5579	24.7559	24.6439	24.5531	24.4361	24.4391	24.7152	24.817	24.6211	24.8252	24.8685	25.0584	24.7593	24.6726	NaN	24.9496	25.0838	NaN	24.6499	24.8178	24.5065	NaN	25.0835	24.592	24.5348	0.2	24.6289	-1.37303	-0.457361	0.003293	0.068745	-1.04888	-0.068847	0.617224	0.88889	1.09399	0.129601	0.364309	0.731234	Signal transducing adapter molecule 1
23.0925	NaN	23.218	23.0846	22.5638	NaN	22.9105	22.7495	23.974	23.229	23.6416	23.6182	23.7316	23.1206	23.7833	23.9439	23.2319	23.4789	23.2412	23.4762	22.9879	22.5896	23.0959	23.3749	23.8627	23.6183	24.1044	23.2687	23.9675	23.6902	23.262	23.7916	23.5401	23.6501	23.9409	0.057	23.4192	-1.28911	-0.366373	0.044654	0.274108	1.30837	0.387766	0.029501	0.221516	1.56867	0.64954	0.000849	0.031488	C-X-C chemokine receptor type 4
26.6636	26.1873	26.113	26.1228	26.1605	25.8044	25.7111	26.3082	25.5623	25.9285	25.4832	25.6881	25.2489	26.1093	24.7291	25.0264	25.2714	25.1784	25.5143	25.281	25.688	25.1855	25.7094	25.4505	25.3273	25.1467	25.5206	26.1592	25.7673	25.3623	25.8061	25.2161	24.8058	25.1662	25.0638	0	25.5848	1.67836	0.74705	6.1e-05	0.00685	1.0302	0.042924	0.785458	0.955609	-1.60676	-0.684154	0.000184	0.01367	CTP synthase 1
24.9446	25.5994	25.5291	25.2059	25.4135	25.0241	25.3193	25.2589	25.0554	25.0688	25.3982	24.9018	24.7387	25.5415	25.0319	24.3449	24.7433	24.6716	24.5933	24.8955	24.8029	24.9938	24.6374	25.1766	24.8028	25.0186	24.7876	25.0772	24.7466	24.5984	25.1618	24.9576	24.779	24.8186	25.0087	0	24.9899	1.35966	0.443244	0.003964	0.076563	1.02678	0.038121	0.784405	0.955221	-1.23657	-0.30634	0.039344	0.256337	Lysosomal alpha-glucosidase
26.8362	27.5155	27.2173	27.143	27.2958	27.239	27.0879	26.9721	26.9289	27.0473	26.7587	26.8203	26.8773	26.7503	27.1415	26.763	26.8093	26.4882	26.725	26.834	27.4757	26.8564	26.5419	26.9069	26.3979	26.5987	26.4615	26.8107	26.9857	26.9026	26.8752	26.979	26.6329	26.6313	26.4357	0	26.8784	1.32417	0.405085	0.002049	0.052646	-1.00852	-0.012236	0.917212	1.00063	-1.21924	-0.285977	0.023857	0.197892	Phospholipid-transporting ATPase IA
26.8898	26.4204	26.6838	26.6537	26.7244	26.4703	26.767	26.7607	26.1932	26.4757	26.4753	26.228	25.8579	26.3257	26.0847	26.2322	26.1529	25.9655	26.4185	26.0688	26.4909	26.3002	26.2111	26.0643	25.8679	26.0184	26.2298	26.7313	25.9504	26.1782	26.2857	25.9999	25.7963	25.7328	25.1906	0	26.2542	1.42908	0.515088	0.000638	0.027833	-1.10619	-0.145595	0.276977	0.648411	-1.36242	-0.446169	0.002502	0.058522	Nucleobindin-2;Nesfatin-1
26.1298	26.1465	26.0649	25.4981	25.7659	26.0987	25.8651	25.8744	26.2349	26.4372	26.093	26.3931	26.3038	25.9958	26.9109	26.3649	26.1329	26.5283	26.0468	26.3887	25.9089	26.4166	26.6645	26.043	27.1447	26.5927	26.4892	25.7316	26.3585	26.4431	26.4013	26.1534	26.609	26.7334	26.2068	0	26.262	-1.3991	-0.484503	0.001833	0.049324	-1.04795	-0.067566	0.627693	0.893025	1.30865	0.388084	0.010359	0.129091	Delta-sarcoglycan
28.4664	28.8042	28.5913	28.5547	28.7133	28.1594	28.6233	28.6122	28.327	28.6734	28.4008	28.0855	28.1158	28.8158	28.4379	28.1637	28.3914	28.034	28.2873	28.044	28.2903	28.2959	28.2304	28.2904	27.8994	28.0029	28.1662	28.5376	28.4854	28.3591	28.4357	28.2547	28.4226	28.3589	28.0572	0	28.3539	1.33134	0.412883	0.000417	0.022348	1.14015	0.189218	0.071368	0.347822	-1.13805	-0.186564	0.083892	0.376036	60S ribosomal protein L19
22.7727	24.28	24.8978	NaN	25.0847	NaN	24.8369	23.1288	25.0752	NaN	25.2815	NaN	24.9149	23.9559	25.1485	25.4505	25.5007	23.8853	24.3969	25.6156	24.5415	24.4804	23.705	25.3581	22.7932	NaN	24.4625	24.7258	25.4493	NaN	25.4648	24.4972	25.2503	24.1599	24.8117	0.17	24.6181	-1.13302	-0.180176	0.527048	0.841335	1.41979	0.505679	0.075311	0.356289	1.84024	0.879897	0.00438	0.079859	Small EDRK-rich factor 2;Small EDRK-rich factor 1
25.8946	28.0586	25.6623	26.5902	25.6427	26.8174	26.7533	26.6428	25.4439	26.751	28.1865	25.238	25.3682	25.7692	24.8584	27.2835	26.1044	26.875	24.1072	25.4373	24.1012	24.751	26.0035	23.5336	25.737	26.5554	25.9046	27.3561	25.1712	26.9606	26.5999	29.0582	26.84	26.1181	27.0656	0	26.1497	2.41882	1.2743	0.001899	0.050308	2.9334	1.55258	0.000175	0.013316	-1.31613	-0.396301	0.29929	0.671809	Histone H3,3;Histone H3,3C
30.5709	30.0078	30.4543	30.4541	30.3921	30.4219	30.4486	30.3394	30.8191	30.4093	30.853	30.8217	30.6748	30.6433	30.514	30.6245	30.389	30.951	30.9437	30.8239	30.6932	30.6564	31.5633	30.7253	30.678	30.9342	31.0805	30.6478	30.8481	30.6343	30.6829	30.9245	30.7321	30.8772	30.9165	0	30.69	-1.41354	-0.499309	1.9e-05	0.003502	-1.04933	-0.069475	0.474406	0.811744	1.19136	0.252614	0.01577	0.160097	Cysteine and glycine-rich protein 1
28.9581	28.8489	28.8107	28.8851	28.9126	29.0235	29.0713	28.9647	28.6753	28.7701	28.6271	28.3819	28.4604	29.0223	28.6364	28.3865	28.5262	28.3401	28.387	28.1311	28.7042	28.5709	28.9625	28.5012	28.4675	28.2968	28.3614	28.7889	28.4638	28.7286	28.472	28.3088	28.4723	28.4552	28.3407	0	28.6204	1.36585	0.449797	0.000119	0.010154	1.00236	0.003393	0.972924	1.01937	-1.25247	-0.324779	0.003355	0.069822	40S ribosomal protein S3a
23.1702	NaN	NaN	NaN	23.1917	23.4582	23.4936	23.5522	23.0193	22.4426	NaN	NaN	22.9636	NaN	NaN	NaN	23.2043	23.5622	23.1478	23.3504	23.0579	23.189	23.2849	NaN	NaN	23.2169	22.9921	23.0948	NaN	23.2414	NaN	23.6484	NaN	NaN	23.3381	0.4	23.22	1.08279	0.114749	0.433726	0.785699	1.00313	0.004507	0.974483	1.01964	-1.38102	-0.465734	0.004668	0.082947	Selenide, water dikinase 2
23.4921	23.7292	23.8611	23.8432	23.4976	23.4671	23.9992	24.1363	NaN	23.0057	22.4887	23.1741	22.7364	23.3163	NaN	NaN	NaN	23.3827	22.6177	NaN	NaN	22.4212	23.2383	NaN	NaN	NaN	NaN	23.458	23.3892	22.9973	22.7918	NaN	NaN	22.6294	23.4434	0.34	23.2659	1.78789	0.83826	7.7e-05	0.008137	1.15127	0.203223	0.225205	0.595682	-1.75197	-0.808977	0.000113	0.009898	Neutrophil cytosol factor 4
27.2801	27.1018	27.2638	27.2911	26.9505	27.3421	27.3206	27.0728	26.9851	26.9408	27.0704	26.7537	27.12	27.2292	26.7794	26.4228	26.9252	26.721	26.8105	26.5008	27.3326	27.0396	26.8396	26.8825	26.6631	26.9312	26.5903	27.2985	26.8846	27.0186	26.8233	26.6836	26.5377	26.7731	27.0084	0	26.9482	1.27011	0.344958	0.006241	0.099155	-1.00796	-0.011445	0.920714	1.0012	-1.22161	-0.288787	0.019827	0.179347	Proteasome activator complex subunit 1
25.8857	26.5583	27.0118	27.1179	26.7314	26.1824	27.1238	26.7082	23.8402	26.1784	24.7854	28.5252	26.2451	27.4875	23.0178	25.0184	25.6094	25.4825	24.908	24.7853	26.1713	25.7206	25.2505	25.3613	25.2041	25.189	25.4777	25.3423	24.1993	23.6041	25.7613	25.9865	24.7328	24.92	26.2843	0	25.6688	2.50277	1.32352	0.001062	0.035145	-1.14555	-0.19604	0.585355	0.872946	-2.04311	-1.03077	0.008457	0.115818	Eosinophil cationic protein 2
25.348	25.8289	25.8994	25.2522	25.3893	25.0727	26.249	25.8619	NaN	24.978	NaN	25.5607	24.6274	26.8486	NaN	NaN	NaN	24.4881	NaN	NaN	24.6392	24.4862	NaN	NaN	NaN	24.482	NaN	NaN	NaN	NaN	24.0985	24.8589	NaN	NaN	NaN	0.49	25.2205	2.12699	1.08881	0.000221	0.015533	-1.0318	-0.04516	0.836072	0.972848	-1.07848	-0.109005	0.629205	0.893597	Eosinophil cationic protein 1
30.5168	31.1806	30.7095	30.9669	30.884	30.7878	30.7261	30.7272	30.3073	30.869	30.6687	30.5111	30.2475	30.4381	30.619	30.6019	30.8681	30.5015	30.4813	30.3531	29.9177	30.3446	30.3741	30.2147	30.4289	30.6084	30.4257	30.7499	30.194	30.4127	30.3763	30.5152	30.6135	30.5191	30.5968	0	30.5502	1.36994	0.454116	6.1e-05	0.00685	1.09505	0.131002	0.177835	0.536099	-1.18288	-0.2423	0.01904	0.176337	Annexin A4
30.203	30.1193	30.1443	30.1023	30.1038	30.08	30.2477	30.0341	30.4037	30.3297	30.3768	30.337	30.4917	30.3355	30.5414	30.3338	30.3481	30.2053	30.3137	30.1874	30.3869	30.2572	29.874	30.652	30.2584	30.3348	30.1506	30.1745	30.3835	30.2166	30.096	30.1793	30.1418	30.3524	30.2232	0	30.2549	-1.1058	-0.145085	0.0941	0.393138	-1.04341	-0.061305	0.457579	0.801007	1.19692	0.259325	0.004236	0.078478
30.6098	30.1789	30.3346	30.4447	30.0827	30.5893	30.4921	30.4532	31.2062	30.578	30.9523	30.9822	30.8888	30.904	30.544	30.4632	30.5909	31.012	30.7748	30.7402	30.5626	30.6461	31.568	30.6822	31.0724	30.8907	31.1975	30.8109	30.9037	31.0776	30.5161	30.7394	30.9981	31.0176	31.01	0	30.7576	-1.39963	-0.48505	0.00011	0.009826	1.02512	0.035789	0.738654	0.938718	1.31203	0.391797	0.00117	0.037801	Four and a half LIM domains protein 1
27.7977	27.0251	27.6047	27.354	27.5514	27.0977	27.6979	27.5862	27.2633	27.1815	27.15	27.1254	26.896	27.4706	27.3946	27.0815	27.3102	26.4708	26.6085	26.8469	27.1258	27.1344	26.8297	27.1076	26.9422	26.6239	27.045	27.04	27.2128	26.8956	26.8598	26.9734	26.9167	26.5721	26.98	0	27.1078	1.52616	0.60991	1.1e-05	0.002653	1.064	0.089503	0.434716	0.786555	-1.19434	-0.256212	0.035553	0.243574	Aminopeptidase N
24.7228	NaN	24.775	24.6654	NaN	24.3936	24.8939	24.6341	23.8357	24.0402	24.3061	NaN	23.888	24.5564	24.7244	24.3031	NaN	25.119	NaN	24.8644	24.2873	NaN	NaN	NaN	24.2665	24.4996	NaN	24.2719	24.3768	24.3916	NaN	NaN	NaN	NaN	NaN	0.4	24.4674	1.05221	0.073429	0.634711	0.896028	-1.19798	-0.2606	0.094695	0.394298	-1.36086	-0.444523	0.009374	0.122547	Serine/threonine-protein phosphatase 4 catalytic subunit
28.8643	28.2228	28.4403	28.316	28.4175	28.2273	28.3343	28.3439	28.0608	28.3114	27.976	27.8501	27.9113	28.0922	27.6766	27.9633	27.9639	28.2442	27.9043	27.9407	27.653	28.0354	28.2339	28.0138	28.058	27.8574	28.1357	28.4945	27.6233	27.9642	27.9602	27.8352	27.831	27.7842	27.6524	0	28.0627	1.32169	0.402387	0.000967	0.033108	-1.05214	-0.073331	0.498518	0.82556	-1.33552	-0.417398	0.000667	0.028491	Glutamate--cysteine ligase catalytic subunit
27.5073	27.8266	26.9736	27.1769	27.1731	28.2673	27.5222	27.3012	28.2461	28.0493	27.9196	27.9896	28.2661	28.2483	28.2555	28.1338	27.8976	28.4187	28.5519	28.1471	27.9549	28.3276	28.333	28.7733	28.4788	27.7243	28.517	28.0264	28.5236	28.4854	27.8293	28.1708	28.3987	28.4803	28.319	0	28.0633	-1.78079	-0.832519	0	0.000281	1.00316	0.004555	0.971659	1.0189	1.56181	0.64322	2.8e-05	0.004517	Dimethylaniline monooxygenase [N-oxide-forming] 3
25.6654	25.4393	25.9447	25.7617	25.8442	25.8969	26.1939	25.6219	26.2187	25.8746	26.0192	25.8328	25.8985	25.7455	26.2626	26.3172	26.419	26.3566	26.2942	26.1544	26.114	26.3353	26.3399	25.8337	26.4566	26.2117	26.192	26.0581	26.2167	26.226	26.0575	25.9784	26.097	26.502	26.3477	0	26.0779	-1.35372	-0.436927	0.001188	0.038198	-1.03294	-0.046757	0.696452	0.922329	1.20527	0.269358	0.035338	0.242979	Mitogen-activated protein kinase kinase kinase kinase 4
28.5085	27.8522	28.7436	28.7227	28.7105	28.3708	28.8542	28.7741	28.1012	28.3544	28.1319	28.3245	27.975	28.5367	28.0244	28.4034	28.4586	27.9596	28.1602	27.949	27.9068	28.0997	27.5702	27.7452	27.674	28.3124	27.9671	28.5159	27.8729	27.788	28.2646	28.2303	28.1491	27.5659	27.9738	0	28.1872	1.55435	0.636312	1.3e-05	0.002943	1.07596	0.105621	0.383	0.744606	-1.24008	-0.310427	0.01697	0.166813	Dipeptidyl peptidase 1;Dipeptidyl peptidase 1 exclusion domain chain;Dipeptidyl peptidase 1 heavy chain;Dipeptidyl peptidase 1 light chain
24.6288	NaN	24.6455	24.4419	24.6126	24.7585	24.4776	24.2454	23.9824	NaN	NaN	NaN	23.9809	24.2376	23.8008	23.8172	23.4383	23.9443	NaN	23.9187	23.7039	24.2719	24.7401	23.5485	24.3559	24.5137	24.057	23.2879	NaN	NaN	NaN	23.2972	23.7648	23.5319	23.9411	0.23	24.072	1.33766	0.419707	0.013707	0.148389	-1.39281	-0.477996	0.004664	0.082947	-1.58901	-0.668125	0.000303	0.018663	Acyl-protein thioesterase 1
25.1227	25.3389	25.5457	25.6099	25.5494	25.6162	25.2723	25.605	26.1188	25.6978	25.6802	26.0033	26.0377	25.592	25.9567	25.8377	25.5735	25.2218	25.5866	25.7042	25.8996	26.0716	25.1979	25.6795	25.7378	25.8521	25.722	25.6507	26.081	25.8944	26.0341	25.7357	25.736	25.8966	25.8904	0	25.7071	-1.15167	-0.203726	0.119101	0.443594	1.139	0.187764	0.137954	0.4742	1.29735	0.37557	0.005927	0.09651	Nuclear factor 1 B-type
23.63	24.185	24.6382	24.9887	24.8355	24.5006	24.3443	23.8875	25.1986	24.3249	24.6843	24.6532	24.925	24.3956	24.9628	25.7451	25.1994	24.2279	25.1517	25.0705	24.6943	24.9316	24.2666	24.6599	24.3999	24.8345	25.8057	24.7473	25.0568	25.4778	24.8932	25.1173	24.9086	24.9344	24.7599	0	24.7725	-1.24554	-0.316767	0.086766	0.38111	1.30577	0.3849	0.03421	0.239681	1.43647	0.522532	0.006506	0.101719	E3 ubiquitin-protein ligase RBBP6
28.1519	28.2089	28.277	28.3873	27.9849	28.4245	28.2265	27.9688	28.03	28.2238	27.9791	28.0938	28.4055	28.0915	27.6845	27.2799	27.5635	27.5426	28.2544	27.3849	28.1924	28.483	27.7953	27.4553	27.6023	27.5316	27.922	27.961	28.03	27.9387	27.5425	27.1556	27.5403	27.7064	27.4189	0	27.8983	1.31867	0.399087	0.007134	0.106324	-1.08226	-0.114046	0.4026	0.760702	-1.21066	-0.275788	0.055374	0.30566	Proteasome subunit beta type-4
28.1082	28.1876	27.8838	27.8559	27.8447	28.0361	28.0652	28.1746	27.7938	27.6213	27.4633	27.4285	27.5494	28.1651	27.6144	27.22	27.0764	27.0311	27.5684	27.0514	27.8202	27.5753	27.3033	27.2456	27.5089	27.2692	27.0746	27.7896	27.3305	27.6762	27.3601	27.1269	27.0631	27.3041	27.2414	0	27.5551	1.56341	0.644699	9e-06	0.002435	-1.03183	-0.045206	0.704955	0.925337	-1.38656	-0.471511	0.000528	0.024937	60S acidic ribosomal protein P2
28.6354	28.638	28.6805	29.0034	28.5396	28.7745	28.6722	28.7137	28.5653	28.832	28.4213	28.5033	28.5854	28.5014	28.5798	28.3451	28.4489	28.3956	28.639	28.3329	28.5234	28.4138	28.5437	28.0791	28.3034	28.1978	28.3479	28.7195	28.4325	28.6554	28.4252	28.1619	28.4659	28.4801	28.7742	0	28.5238	1.2537	0.326192	0.002219	0.054941	1.08288	0.114879	0.235097	0.606482	-1.12957	-0.175769	0.082028	0.371851	Glucose-6-phosphate 1-dehydrogenase X
28.3807	28.2184	27.7703	28.117	28.016	28.3684	27.596	28.3725	28.2688	28.5818	28.2387	28.6661	28.7037	28.4549	28.5993	28.4703	28.4285	28.2207	28.7153	28.3217	28.2083	28.9945	27.8803	28.1741	28.9541	28.3029	28.6493	28.6981	28.3611	27.5964	28.2292	28.2107	28.8819	28.909	28.188	0	28.3642	-1.24332	-0.314197	0.031527	0.229651	-1.00372	-0.005353	0.968705	1.01785	1.30615	0.385325	0.009566	0.124285	Alpha-1-antitrypsin 1-4
26.5346	27.1584	NaN	26.4444	26.4331	26.7847	NaN	NaN	26.1427	26.3791	25.9036	27.0789	25.3287	NaN	NaN	25.6024	NaN	25.9085	NaN	NaN	NaN	25.9846	NaN	NaN	25.8722	26.0241	26.2633	26.1743	25.0685	26.281	25.5669	26.1004	NaN	NaN	26.2589	0.37	26.1497	1.65147	0.723751	0.000971	0.033161	1.00816	0.011725	0.948333	1.01038	-1.51414	-0.598496	0.004408	0.080161	Nucleoside diphosphate kinase B
29.7321	29.8558	29.6111	29.3767	29.5809	29.7018	29.638	29.6122	29.9116	29.7777	29.8658	29.9392	29.8242	29.8429	29.9901	30.0943	29.8773	29.78	29.8707	29.9878	29.7044	29.7933	29.7364	30.4594	30.0519	29.7576	29.9103	29.5686	29.9397	29.8325	29.8293	30.1327	30.1666	30.1124	30.0294	0	29.8541	-1.20249	-0.266023	0.008803	0.118541	1.0297	0.04222	0.650565	0.90362	1.20079	0.263985	0.009279	0.1222	Junction plakoglobin
30.0191	30.0031	29.9189	30.2344	29.7855	30.3198	29.8198	29.8116	30.2603	30.2105	30.1357	30.3709	30.3165	30.2847	30.849	30.7944	30.0965	30.2638	30.4841	30.3208	30.1538	30.4027	30.4811	30.7062	30.8302	30.3106	30.2052	30.104	30.3258	30.3973	30.3098	30.211	30.4853	30.5205	30.0216	0	30.279	-1.36628	-0.450252	0.00014	0.01147	-1.11153	-0.152552	0.139445	0.477557	1.30109	0.379722	0.000923	0.032547	Ankyrin-1
25.7748	25.4222	25.3919	25.478	25.6304	25.7479	25.45	25.6333	25.978	25.8259	26.2157	26.0747	26.0902	25.6957	26.0512	26.3037	25.9256	26.1963	25.7991	26.1333	25.9307	25.6874	25.8428	26.0858	26.0585	25.7922	26.362	25.5958	26.0443	25.9099	26.0216	26.2728	26.1748	26.3547	26.4414	0	25.9255	-1.30249	-0.381272	0.003978	0.076615	1.1356	0.183453	0.132919	0.467375	1.36774	0.451794	0.000864	0.031691	Angiopoietin-1 receptor
23.7205	NaN	23.5904	24.0759	23.6012	23.5418	23.6748	23.3694	23.931	23.795	24.1699	24.229	24.0443	23.7025	24.3494	23.926	24.2901	NaN	24.1691	23.8446	24.0912	23.7457	23.7693	23.6609	NaN	23.8409	24.2563	NaN	23.9727	23.76	23.7546	23.8111	24.0099	24.0619	23.8889	0.11	23.8919	-1.16564	-0.221117	0.126511	0.457141	1.046	0.06488	0.637291	0.897357	1.31507	0.395142	0.00894	0.11992	Protein kinase C zeta type
33.9027	33.6595	33.8075	33.9312	33.8337	33.8697	33.9855	33.7353	34.1815	34.0211	34.0563	34.1709	34.188	33.9792	34.147	34.1958	33.9909	34.415	34.1046	34.0844	34.072	33.9307	34.0643	34.1586	34.3165	34.154	34.1233	33.8368	34.0813	34.3111	33.9169	34.0814	33.9277	34.4224	34.0049	0	34.0475	-1.23441	-0.303818	0.00102	0.034251	-1.04683	-0.066031	0.422802	0.777323	1.19978	0.262764	0.003735	0.074236	Basement membrane-specific heparan sulfate proteoglycan core protein;Endorepellin;LG3 peptide
31.1196	30.469	31.1227	30.7048	31.1355	30.8419	30.9003	31.0477	30.411	30.7699	30.3339	30.491	30.386	30.7268	30.4548	30.3946	30.7519	29.8861	30.5513	30.3356	30.2136	30.2302	29.9926	30.2022	29.9193	30.3554	30.6881	30.896	30.354	30.2765	30.5323	30.507	30.407	30.1379	30.2103	0	30.5073	1.65901	0.730325	0	0.000101	1.1959	0.258094	0.015411	0.157739	-1.31335	-0.393256	0.000652	0.028166	Fatty acid-binding protein, epidermal
24.5242	24.8209	24.347	24.1727	24.1843	24.2827	24.1778	24.5299	24.8877	24.5792	24.6894	24.8135	24.9714	24.6843	24.6379	24.4529	24.4844	NaN	24.6499	NaN	24.8342	25.4774	24.8422	24.8253	24.9368	24.6159	24.8006	23.8389	24.8436	24.5731	24.5342	24.4313	24.7787	25.063	24.8071	0.057	24.6392	-1.41732	-0.503164	0.001936	0.05089	-1.19172	-0.253043	0.087751	0.383019	1.23889	0.309044	0.045148	0.275412	Receptor-type tyrosine-protein phosphatase gamma
32.2369	31.5402	31.1952	30.5887	31.8198	31.8643	31.2335	32.522	32.5806	31.6379	32.477	32.2791	33.2387	31.866	32.1378	33.3876	32.1854	34.0022	32.1771	33.6358	32.4076	32.5558	33.3912	32.9229	33.7441	32.9042	33.8189	33.521	33.1153	32.5007	33.0188	34.3129	33.3254	32.8475	33.3176	0	32.6374	-2.74584	-1.45725	0	0.000137	1.16988	0.226363	0.288465	0.661035	1.73634	0.796049	0.00087	0.031691	Uteroglobin
24.6549	NaN	24.2488	23.4349	24.3238	24.4219	24.5029	NaN	25.0008	24.2905	24.8697	26.2501	NaN	25.7004	24.3739	25.0618	25.2213	25.3404	24.2949	24.9076	NaN	NaN	25.3473	24.3714	24.4897	NaN	24.9463	25.2722	24.5403	24.6586	NaN	25.6073	23.8305	NaN	24.3727	0.23	24.7531	-1.44129	-0.527358	0.027151	0.212961	-1.03172	-0.045046	0.83724	0.972979	1.77958	0.831535	0.001122	0.036598	Corticosteroid-binding globulin
23.4003	23.4745	23.8958	23.3973	23.6358	23.6765	23.3224	23.2904	23.1045	23.7816	23.6396	24.3063	23.5869	23.3512	23.5097	23.9065	23.8086	24.1058	23.935	24.1111	23.7791	23.7974	24.5453	23.6271	24.2286	23.8651	24.0892	24.0469	23.8056	23.6959	23.5548	24.1503	24.0397	23.0523	23.1436	0	23.7332	-1.40227	-0.487764	0.006619	0.102846	-1.20452	-0.268453	0.108752	0.424142	1.11301	0.154471	0.363717	0.730574	Coagulation factor XIII B chain
29.3676	29.2223	29.1166	29.3995	29.2546	29.1355	29.9231	29.328	29.5788	29.9014	29.3516	29.1049	29.9785	29.4781	29.8486	30.0235	28.8993	29.6978	29.4217	29.5724	29.9624	29.9276	29.8192	29.7112	30.0408	29.48	29.9743	29.1542	29.9243	29.8169	29.1207	29.5159	29.4508	29.5834	29.3534	0	29.5554	-1.3137	-0.393639	0.00467	0.082947	-1.14334	-0.19326	0.132985	0.467375	1.17321	0.230463	0.08404	0.376489	Calponin-1
28.7488	28.6821	28.8307	29.1072	29.1133	28.8198	29.013	28.881	29.1868	28.9478	29.066	29.1959	28.9933	28.9379	29.2844	29.2029	29.2103	29.0933	29.3129	28.8833	29.203	29.5372	29.3763	29.1803	29.1163	29.1525	29.135	28.8656	29.0129	29.2422	29.1849	29.1332	29.406	29.5698	29.2117	0	29.1096	-1.23681	-0.306624	0.00366	0.073297	-1.00723	-0.010395	0.913225	0.999309	1.16026	0.214443	0.035488	0.243366	Calponin-2
29.2577	29.0913	29.2614	29.2448	29.2212	29.2206	29.2075	28.8818	29.6352	29.6243	29.5452	29.3967	29.3925	29.296	29.3259	29.3322	29.3408	29.3561	29.4377	29.5624	29.4312	29.2215	29.082	29.4819	29.2512	29.2507	29.1618	29.2371	29.3932	29.5202	29.2775	29.2228	29.4288	29.6211	29.2998	0	29.3289	-1.12377	-0.168352	0.071591	0.348664	1.00677	0.009741	0.912125	0.998904	1.19649	0.258809	0.007369	0.10724	Platelet endothelial cell adhesion molecule
22.722	23.4889	24.0528	24.0663	23.5956	NaN	23.7578	23.8514	22.6461	23.55	23.151	23.2479	22.4534	23.3501	NaN	NaN	23.7187	23.2801	22.7503	NaN	22.9914	22.456	23.8707	NaN	NaN	22.5562	NaN	23.4833	NaN	23.1581	22.98	NaN	22.8424	NaN	24.1825	0.29	23.2881	1.58416	0.663715	0.004198	0.078373	1.27028	0.345151	0.099947	0.404725	-1.40272	-0.488226	0.027925	0.21646	Neutrophil cytosol factor 1
23.7672	NaN	23.5116	23.6175	23.6162	23.7542	23.6121	23.8086	22.873	23.157	22.824	23.2383	22.6888	23.8659	23.7159	22.5037	23.5352	23.1322	23.2198	23.2135	23.0542	23.166	22.9701	23.3609	NaN	22.7521	22.985	23.5914	23.4736	22.5014	22.7357	23.766	22.4857	NaN	23.7777	0.086	23.2586	1.47532	0.561028	0.00732	0.106876	1.03956	0.055978	0.768309	0.948972	-1.42787	-0.513868	0.013115	0.145185	Beta-1,4 N-acetylgalactosaminyltransferase 1
NaN	NaN	23.0106	23.381	23.8243	23.2515	23.7782	24.0558	NaN	NaN	25.0839	25.2634	23.8202	23.1035	23.6205	24.3589	24.4144	24.6124	NaN	NaN	23.4391	NaN	24.2327	NaN	24.1912	24.0698	NaN	24.2505	24.131	24.2858	NaN	23.9999	23.8373	23.7686	24.5228	0.29	24.0123	-1.47304	-0.558794	0.015127	0.156803	1.00324	0.004674	0.982017	1.02248	1.61058	0.687585	0.003785	0.074482	Triple functional domain protein
26.6979	26.1692	25.8494	26.4298	26.1737	26.4673	26.532	26.2819	26.5357	26.4389	26.5223	26.5996	26.5667	26.4146	26.4629	26.0634	26.1367	26.4888	26.8038	26.5943	26.6402	26.4896	26.3177	27.0335	27.2446	26.5056	26.8564	26.6976	26.4861	26.2816	25.9932	26.4001	26.3611	26.4197	26.4377	0	26.4684	-1.27867	-0.354643	0.00988	0.125865	-1.18323	-0.242736	0.061592	0.323728	1.06474	0.0905	0.488222	0.821744	Mitochondria-eating protein
26.8116	26.7457	26.8125	26.9967	26.9043	26.6339	26.8263	26.7362	27.5778	26.7851	27.3741	27.0738	27.2412	27.1673	27.0716	27.6094	27.2975	27.0559	26.9523	27.211	26.8397	27.0931	27.0325	27.5091	27.4167	27.1937	27.5235	26.844	27.2294	27.0389	27.1687	27.5199	27.368	27.3905	27.0892	0	27.1183	-1.26268	-0.336489	0.006296	0.099571	1.06914	0.096454	0.393154	0.752099	1.35267	0.435814	0.000642	0.027904	Cytospin-A
NaN	NaN	NaN	22.9742	22.9907	NaN	NaN	NaN	23.0837	NaN	23.6739	NaN	23.3827	23.2505	23.6881	23.7005	NaN	NaN	23.1186	23.3264	23.1612	23.1593	NaN	NaN	NaN	NaN	NaN	22.6115	23.5637	NaN	23.3417	23.2641	23.5913	23.2662	22.97	0.46	23.2694	-1.15582	-0.208921	0.186224	0.547147	1.02695	0.038362	0.796742	0.960002	1.39546	0.480741	0.006117	0.098094	Phosphatase and actin regulator 1
26.1046	26.6676	26.8628	27.1308	26.7081	26.3894	26.498	26.2445	27.0373	26.6855	27.1172	26.0056	26.7473	26.9475	26.4065	26.6525	26.7758	26.173	26.9304	26.3584	26.8104	26.6562	26.2247	26.9241	26.0168	26.3437	26.7086	26.8238	27.3605	27.0919	27.2774	27.2878	26.8382	26.5718	27.1488	0	26.7008	1.05896	0.082652	0.574676	0.866952	1.43296	0.518998	0.000903	0.032282	1.09628	0.132621	0.369803	0.735151	Minor histocompatibility protein HA-1
27.462	26.8036	26.6461	27.0344	26.9371	27.3101	27.3659	26.999	26.4966	27.1834	26.976	26.4061	26.5797	26.6696	25.9366	26.1716	26.1465	26.3414	26.7638	26.1907	26.8997	26.6306	26.7273	26.9021	26.8534	26.8198	26.7535	27.5409	26.5721	27.3106	26.4721	26.5939	26.3746	26.5225	26.1449	0	26.7297	1.30931	0.388805	0.01696	0.166813	1.01211	0.017365	0.908263	0.997533	-1.47678	-0.562455	0.000955	0.033016	Lysophosphatidylcholine acyltransferase 1
24.1277	25.142	25.1649	25.1716	24.8295	24.4608	24.9371	24.2335	23.4462	24.7368	24.0283	NaN	24.8439	25.3626	23.6236	NaN	24.1775	NaN	23.8731	23.8337	24.856	23.8434	23.6118	NaN	23.7045	23.5923	23.6387	24.1342	25.3145	24.4588	24.0287	23.6038	23.7523	24.0023	25.6811	0.11	24.3295	1.81035	0.856271	0.001183	0.038109	1.30892	0.388379	0.101615	0.408699	-1.35793	-0.44141	0.072547	0.350577	Hexokinase-3
27.9812	27.8316	27.8723	27.9567	28.0372	27.8412	27.8235	28.0091	27.4953	27.8516	27.8287	28.088	27.5973	27.7208	27.8652	27.5597	27.6532	27.7818	27.7073	27.5103	27.5222	27.8449	27.6192	27.3351	27.7322	27.753	27.7441	27.871	27.6052	27.5541	27.8208	27.7322	27.795	27.7172	27.7761	0	27.7553	1.20914	0.273979	0.008402	0.115818	1.06436	0.089985	0.347959	0.719181	-1.13218	-0.17911	0.075321	0.356289	UDP-N-acetylhexosamine pyrophosphorylase-like protein 1
25.4106	25.9456	25.7128	25.8729	25.4012	25.8656	24.9944	24.9093	25.6688	25.5698	25.3539	26.1762	25.7912	25.6407	26.2913	25.2913	25.5042	26.0006	26.2201	25.5466	25.4628	26.2272	25.7685	25.4661	26.2245	25.9532	25.3526	25.6019	25.5805	25.8269	24.9352	24.8868	25.7504	25.5209	25.1048	0	25.6237	-1.28375	-0.360366	0.031751	0.230431	-1.39363	-0.478844	0.004307	0.07907	1.13647	0.184555	0.258185	0.629845	Dehydrogenase/reductase SDR family member 11
28.7035	28.6738	28.5389	28.6943	28.644	28.8245	28.7207	28.717	29.0105	29.1576	29.0416	28.88	29.147	28.9241	29.0961	28.8997	28.7694	29.1915	28.9219	28.8079	29.0217	29.0707	28.8342	28.9937	28.9562	28.7722	28.8672	28.7605	28.9487	28.9667	28.9822	28.869	28.8514	29.1344	28.8901	0	28.8938	-1.19968	-0.262649	0.005512	0.092013	-1.02335	-0.033306	0.699205	0.923415	1.23301	0.302189	0.001715	0.04706	Ras-interacting protein 1
27.014	27.078	27.0688	26.9304	27.3838	26.7922	27.113	26.6451	27.5436	27.1925	27.3768	27.3928	27.27	27.4319	27.2479	27.3117	27.1044	27.2704	27.2191	27.4448	27.2692	27.3943	26.9046	27.2717	27.4952	27.3466	27.539	27.3399	27.6657	27.0685	27.4703	27.5816	27.5005	27.2576	27.6289	0	27.2733	-1.22053	-0.287506	0.011555	0.135828	1.11695	0.159564	0.134741	0.469776	1.2448	0.315911	0.006004	0.097308	UMP-CMP kinase 2, mitochondrial
27.0661	27.6191	27.8848	27.6819	27.8346	27.2306	27.623	27.2977	27.3455	27.413	27.7879	26.9252	27.6911	27.9833	27.8537	27.697	27.3645	27.414	27.0219	27.3102	27.5432	27.2898	26.8505	27.9287	27.0517	27.2773	27.329	27.5121	27.7497	27.5243	27.8017	27.8399	27.7235	27.7861	28.0697	0	27.5235	1.17376	0.231136	0.08973	0.386067	1.32449	0.405433	0.003447	0.070779	1.02289	0.032649	0.80621	0.964445	Lamin-B receptor
NaN	NaN	24.0559	24.1667	24.0145	NaN	NaN	24.2974	24.6859	NaN	24.4878	24.0451	24.204	NaN	24.2881	24.5031	NaN	24.8404	24.4958	NaN	24.4148	24.4395	NaN	24.3197	NaN	24.8085	24.9494	24.3788	24.3405	24.2136	24.4361	NaN	24.272	24.7984	24.2621	0.31	24.4049	-1.33747	-0.419506	0.00738	0.10729	-1.06937	-0.096758	0.486633	0.820038	1.17724	0.235406	0.109907	0.426515	PTB-containing, cubilin and LRP1-interacting protein
30.3235	30.5253	30.3876	30.4679	30.2347	30.339	30.4959	30.2373	30.7323	30.423	30.588	30.6511	30.6208	30.5967	30.9258	30.7386	30.8729	30.4187	30.6885	30.676	30.7093	30.6991	30.3768	30.9724	30.7067	30.8681	30.6603	30.187	30.736	30.3699	30.4485	30.5502	30.6334	30.7495	30.5755	0	30.5767	-1.23382	-0.303126	0.00217	0.054814	-1.09728	-0.133928	0.137914	0.4742	1.23698	0.306827	0.001948	0.050944	LIM and calponin homology domains-containing protein 1
25.7412	25.7097	25.3954	24.5579	25.3847	25.3581	25.4945	25.6326	26.0476	25.4407	25.7852	26.3147	26.0131	25.9453	26.2579	26.1163	26.2945	26.0448	25.7899	26.5726	25.8921	26.4109	26.0619	26.0028	25.9983	26.616	26.1534	25.6979	26.3834	25.4861	25.822	26.1641	26.1194	26.2532	26.1941	0	25.9186	-1.67609	-0.7451	1.8e-05	0.003486	-1.08972	-0.123963	0.392631	0.751691	1.53118	0.614648	0.000227	0.015706	Disabled homolog 2-interacting protein
NaN	23.3878	23.4792	NaN	NaN	NaN	23.0407	NaN	NaN	23.9581	NaN	24.4394	24.3307	23.6201	23.4755	23.3801	NaN	NaN	23.3578	23.7288	23.7957	NaN	23.3804	23.3538	24.0505	24.3972	23.8582	23.5534	23.5778	NaN	23.6655	23.5418	23.8335	23.4579	23.8745	0.31	23.6891	-1.33874	-0.420874	0.017616	0.169777	-1.03751	-0.053128	0.739919	0.938806	1.47913	0.564744	0.00241	0.057432	Microtubule cross-linking factor 1
28.1566	27.9141	27.8927	28.0044	28.0288	28.2139	28.0188	27.7302	28.5094	28.5185	28.4861	28.3966	28.2787	28.2299	28.3639	28.6017	27.9833	28.3392	28.3162	28.3075	28.2685	28.1565	28.1902	28.3955	28.1031	28.0653	28.5365	28.3523	28.392	28.6377	28.2042	28.3788	28.1118	28.6023	28.2123	0	28.2542	-1.18352	-0.243085	0.020221	0.180611	1.1041	0.14287	0.14814	0.491689	1.30072	0.379305	0.000601	0.026896	Myocardial zonula adherens protein
25.0864	25.2223	24.9917	24.7013	24.7375	25.1199	24.9158	NaN	25.001	25.0585	24.6965	25.3904	25.3024	25.3202	25.2124	25.7299	25.0117	25.4712	25.0489	25.5166	25.0886	25.5558	NaN	25.5088	25.2336	25.4819	25.541	24.7761	25.1442	NaN	25.3465	25.353	25.2936	25.3966	25.3596	0.086	25.2067	-1.31526	-0.395352	0.007747	0.110938	-1.06205	-0.086853	0.521202	0.839145	1.16767	0.22363	0.115833	0.438231	Pleckstrin homology domain-containing family A member 7
22.3577	NaN	NaN	NaN	NaN	22.5214	22.5324	NaN	22.8447	NaN	23.566	22.6305	22.8086	23.025	NaN	23.3886	23.0233	NaN	23.7491	22.8779	NaN	23.036	22.37	23.2188	22.32	22.7472	22.662	22.5452	NaN	22.965	22.9681	NaN	23.2915	23.0435	NaN	0.34	22.891	-1.3493	-0.432213	0.025033	0.203462	1.00682	0.009801	0.955248	1.01372	1.48499	0.570452	0.0046	0.082247	Paraplegin
22.1716	NaN	NaN	NaN	23.2335	22.2054	NaN	22.2121	23.5873	23.1959	NaN	21.9868	24.4401	22.6972	23.9542	23.5927	23.4805	NaN	23.0954	23.794	23.3661	NaN	22.6795	22.6246	21.8343	21.9931	22.9844	22.6377	23.7402	23.5536	NaN	22.8532	NaN	22.1286	22.0271	0.26	22.9257	-1.24309	-0.313929	0.252687	0.625664	1.0547	0.076829	0.76976	0.94959	1.88059	0.911182	0.002514	0.058549	Somatomedin-B and thrombospondin type-1 domain-containing protein
25.8654	25.5562	25.608	25.6648	25.3984	25.7104	25.7422	25.6862	26.166	25.5975	25.9776	26.208	26.1254	25.7304	25.8171	25.9857	25.6277	26.0498	25.834	25.9104	26.3344	26.1325	25.9535	25.7287	25.9484	26.0245	25.9505	26.1628	26.0196	25.7997	25.8007	25.9744	25.8341	25.6193	25.6459	0	25.8626	-1.2629	-0.336744	0.008454	0.115818	-1.08918	-0.123245	0.296878	0.669152	1.19838	0.261087	0.036926	0.249234	F-BAR domain only protein 2
24.8008	NaN	24.711	24.4928	24.7562	24.9933	24.2555	NaN	24.7552	25.1397	25.046	25.0975	24.9101	24.7064	24.6232	25.3129	24.7638	25.411	25.0118	24.9755	25.0538	25.3008	25.0341	25.0746	24.927	24.8663	25.1275	25.078	24.9982	NaN	24.9927	24.7572	25.0546	24.8305	25.184	0.086	24.9388	-1.32361	-0.404483	0.005145	0.088191	-1.04965	-0.069913	0.592918	0.875516	1.19753	0.260058	0.061056	0.322484	Serine/threonine-protein kinase MRCK alpha
23.6837	NaN	NaN	23.6581	NaN	23.9949	23.5407	24.0713	23.8364	NaN	24.5999	NaN	24.1105	24.0182	23.9207	24.3437	23.9075	24.3695	23.9766	24.264	NaN	NaN	24.203	23.9361	24.3397	24.7095	24.3161	NaN	NaN	NaN	24.3391	24.3338	24.2797	24.3121	24.7902	0.29	24.1542	-1.38238	-0.46715	0.003636	0.073211	1.10058	0.138266	0.329464	0.702039	1.24447	0.315536	0.038315	0.252727	Leucine-rich repeat flightless-interacting protein 1
28.9494	28.837	28.6819	28.885	28.8983	28.7385	28.8195	28.7608	29.1299	29.0118	29.2445	29.2622	29.3425	28.7953	29.3811	29.2482	29.001	29.3368	29.2244	29.2538	29.1395	29.3951	29.0112	29.2835	29.173	29.0357	29.2845	28.9387	29.3311	29.0089	29.3905	29.3813	29.4102	29.3037	29.3422	0	29.1209	-1.30548	-0.384585	0.000254	0.016723	1.04232	0.059805	0.512835	0.834979	1.26233	0.336086	0.001067	0.03522	SH3 and multiple ankyrin repeat domains protein 3
25.9321	25.9341	25.7893	24.5691	25.3978	26.1441	26.0469	25.9072	25.3528	25.8354	25.8492	NaN	24.9291	25.7734	25.6742	25.2639	25.6014	NaN	24.7328	NaN	24.8844	25.5283	25.8129	24.5177	25.4396	25.0965	25.0885	25.7816	24.8291	26.1395	25.4037	NaN	25.3369	25.3108	25.2447	0.11	25.4564	1.48504	0.570501	0.004338	0.079538	1.18695	0.247263	0.175546	0.532416	-1.13302	-0.180175	0.334134	0.705731	Costars family protein ABRACL
26.257	25.9784	25.7905	25.5983	25.6195	25.9046	25.8013	26.1377	25.7254	25.3434	25.1218	25.8234	25.7218	25.9195	25.4488	25.352	25.4671	25.5754	25.5425	25.2545	25.5732	25.0133	25.5881	25.3217	25.6368	26.0099	26.0564	25.7924	25.4129	25.4503	25.325	25.3661	25.3936	25.4826	25.3864	0	25.6055	1.30514	0.384205	0.008568	0.116635	1.01162	0.016671	0.900901	0.994675	-1.26477	-0.338875	0.018958	0.176136	Aldehyde dehydrogenase family 16 member A1
23.8419	NaN	23.8927	NaN	24.1536	NaN	23.9848	24.0321	24.0748	NaN	NaN	NaN	NaN	24.025	24.0784	NaN	24.2214	NaN	NaN	24.5415	23.9573	24.5493	NaN	24.4105	24.6062	24.4827	24.6171	NaN	23.6997	23.7377	23.8778	24.0091	23.9761	24.6575	24.0494	0.34	24.1511	-1.35997	-0.443575	0.006835	0.104319	-1.27151	-0.346545	0.024512	0.201139	1.08588	0.118865	0.426351	0.780182	Outer dense fiber protein 3B
24.1488	NaN	NaN	23.038	23.7419	24.0693	23.6752	23.9707	23.511	23.9043	24.5277	24.1861	24.2434	24.1354	23.9032	NaN	NaN	24.0313	23.8585	24.2569	24.3059	24.7787	NaN	24.1364	24.3516	NaN	24.0557	23.9478	NaN	23.8082	24.5364	24.5061	24.375	24.0396	23.5687	0.2	24.0576	-1.38666	-0.47161	0.008261	0.115322	-1.10262	-0.140935	0.383997	0.745251	1.21816	0.28471	0.095038	0.395247	CB1 cannabinoid receptor-interacting protein 1
25.6476	25.4743	25.6083	25.1846	25.6145	25.5114	25.7896	25.7638	25.7915	25.7763	25.9616	26.0065	26.362	25.7304	25.984	25.8395	25.7114	25.5977	25.8657	26.1035	26.2485	26.2863	25.5035	26.1738	25.8513	26.4611	26.2292	25.4868	26.3544	24.9161	26.114	26.1749	26.2741	25.9144	26.258	0	25.8734	-1.35275	-0.435899	0.006801	0.104302	-1.02887	-0.041063	0.780119	0.953243	1.25943	0.332769	0.03432	0.239962	Protein cordon-bleu
21.3262	22.6233	23.6621	23.8365	24.4214	21.3437	22.9814	21.3399	24.1275	23.155	25.2189	NaN	22.9958	22.5388	24.4855	24.1467	24.6497	22.7484	22.6452	24.6053	23.4891	23.2979	21.8944	24.5809	NaN	21.3411	21.8822	21.7805	24.9151	22.0113	25.0841	23.4316	23.9043	21.8782	22.7316	0.057	23.184	-1.30448	-0.383477	0.379454	0.742984	-1.00452	-0.006504	0.987658	1.02377	2.33419	1.22292	0.008038	0.113661	Protein jagunal homolog 1
25.4127	25.4731	25.7602	25.4664	25.7852	25.2433	25.0291	25.5256	24.9665	25.1649	24.8279	24.9808	25.4891	25.2135	24.4064	24.3225	25.1244	24.5519	24.324	24.8401	25.4583	25.1649	24.2914	24.8009	24.8177	24.82	24.67	25.2458	25.1613	25.2013	25.6941	25.4888	24.7331	24.7277	25.2527	0	25.0696	1.59825	0.676495	0.000251	0.016682	1.27021	0.345063	0.037471	0.251162	-1.43193	-0.517966	0.003459	0.070917	Ganglioside GM2 activator
25.0111	25.0518	24.9061	24.1667	24.8671	24.7228	24.6589	25.0214	24.2702	24.3137	24.5508	24.4517	24.2992	24.2803	24.0907	24.5344	24.2138	24.6494	24.4467	24.5927	24.619	24.252	24.7705	24.7325	24.6191	24.3939	NaN	24.4093	24.9114	24.6333	24.7171	25.1587	24.4718	NaN	24.3542	0.057	24.5801	1.17833	0.236748	0.100533	0.405897	1.07261	0.101123	0.461161	0.802763	-1.38212	-0.466881	0.002283	0.055936	Prolyl 4-hydroxylase subunit alpha-2
23.689	NaN	23.7006	23.7204	23.6234	23.6987	23.6107	23.8181	24.025	23.8917	23.8743	23.826	24.3512	24.1201	24.6208	24.1689	23.9862	24.4722	23.7339	24.0884	24.095	24.044	23.9844	NaN	24.1824	23.8945	24.1131	23.4425	23.8184	23.8525	24.0848	24.3839	24.3098	24.2382	23.8564	0.057	23.9794	-1.29005	-0.367421	0.0166	0.165274	-1.03582	-0.050778	0.719823	0.931561	1.32099	0.401617	0.009462	0.123179	Zinc transporter 1
22.6819	NaN	NaN	22.5457	22.7986	NaN	NaN	22.8057	NaN	NaN	NaN	23.1346	22.7505	NaN	NaN	23.1109	23.0787	23.0041	NaN	NaN	22.8393	23.3684	23.2528	23.0831	NaN	23.2235	22.9022	NaN	NaN	NaN	23.0091	23.1881	23.1753	NaN	23.1117	0.46	23.0034	-1.33845	-0.420565	0.007522	0.108568	-1.03616	-0.051248	0.703696	0.924337	1.24032	0.310709	0.03763	0.251388	ETS-related transcription factor Elf-1
31.7776	31.734	31.6413	31.8055	31.6062	32.0747	31.934	31.684	31.989	32.1009	31.8661	32.0476	32.0996	31.9042	32.1467	31.9452	31.8691	32.3013	31.8867	31.8155	32.0643	31.8698	31.9171	32.0817	32.2881	32.1223	31.7446	31.5896	31.9917	32.2451	31.9024	31.8304	31.8126	32.3447	31.711	0	31.9356	-1.19447	-0.256365	0.009709	0.12508	-1.09469	-0.130528	0.15808	0.507718	1.16016	0.214325	0.028078	0.21646	Laminin subunit alpha-5
23.2308	23.844	24.5937	24.4327	23.4248	23.6452	23.4676	23.92	24.3826	24.3029	24.9151	24.5404	24.4662	24.2276	24.4171	24.3544	24.1067	24.0395	24.9819	24.3981	24.5407	23.853	24.6884	23.8519	24.6252	24.3729	24.9851	24.0219	24.3634	24.9364	23.9083	23.3308	23.5678	23.7658	24.3293	0	24.1952	-1.46667	-0.552543	0.006682	0.103288	-1.17942	-0.238083	0.20618	0.571684	1.50805	0.592689	0.003909	0.075824	Lamina-associated polypeptide 2, isoforms beta/delta/epsilon/gamma
26.7839	26.6415	26.8406	26.5375	26.9541	26.6739	26.683	26.7966	26.9195	26.6416	27.1249	26.7531	27.0308	26.8744	26.8683	27.3607	27.0511	27.5623	26.8986	27.207	27.0013	27.002	26.8516	27.2316	26.988	27.6189	27.258	26.9936	26.953	26.7973	27.3541	27.2754	27.3587	27.3944	27.5256	0	27.0231	-1.33088	-0.412381	0.001454	0.042369	1.04317	0.060973	0.598112	0.878595	1.16425	0.219404	0.072507	0.350577	Lamina-associated polypeptide 2, isoforms alpha/zeta
23.8252	NaN	23.5072	23.3571	23.8821	23.9895	23.5964	24.638	24.3549	NaN	24.2058	24.01	24.2088	23.9159	24.3242	24.5213	23.9822	24.4832	24.112	24.5801	24.1176	24.2082	24.1942	24.9167	25.1295	25.1177	24.4445	NaN	24.4167	23.722	23.9601	24.4642	24.2668	24.8842	24.8195	0.086	24.2549	-1.63808	-0.712009	0.000304	0.018663	-1.12324	-0.167661	0.3258	0.698689	1.28564	0.362493	0.045069	0.275179	Disintegrin and metalloproteinase domain-containing protein 9
31.5497	31.3714	31.3797	31.4408	31.3692	31.6306	31.516	31.2951	31.8615	31.4315	31.5353	31.6986	32.0682	31.7411	31.9245	31.5294	31.4672	31.8855	31.501	31.5769	31.7892	31.6332	31.4476	31.8671	31.9748	31.7981	31.5028	31.295	31.7361	31.6861	31.7023	31.6511	31.7137	32.045	31.4778	0	31.6312	-1.21018	-0.275226	0.006823	0.104319	-1.05245	-0.073746	0.42944	0.782904	1.19018	0.251182	0.012692	0.142947	Laminin subunit beta-3
30.1629	30.349	30.5108	30.2806	30.4484	30.2915	30.3388	30.1107	30.8003	30.4392	30.8261	30.7599	30.7036	30.431	30.7974	30.8464	30.6244	30.992	30.5724	30.984	30.4254	30.3073	30.5908	30.6609	30.9522	30.7252	30.6479	30.4053	30.7795	30.5045	30.7768	30.7644	30.8394	30.8513	30.6457	0	30.6042	-1.29992	-0.378424	0.00035	0.020535	1.00036	0.000517	0.995529	1.02576	1.30174	0.380441	0.00033	0.01957	Laminin subunit gamma-2
25.0395	25.2414	25.6221	25.828	25.6072	25.0984	25.5776	25.4602	24.3923	25.6629	24.8333	24.7389	23.9917	24.5988	24.9196	24.759	24.9542	24.7936	24.3158	24.511	24.2843	23.5899	24.5368	24.3852	24.7817	25.0878	24.2896	25.0139	23.8893	24.6845	NaN	24.0078	23.6207	24.7881	25.8468	0.029	24.7868	1.94272	0.958077	5.4e-05	0.00634	1.02908	0.041353	0.835706	0.972717	-1.59452	-0.67312	0.002476	0.058353	Cytochrome b-245 heavy chain
25.7425	NaN	23.2791	22.645	25.446	24.8032	23.6784	25.0896	23.4544	NaN	NaN	23.3389	23.9519	22.513	NaN	NaN	23.0816	22.5892	22.563	NaN	NaN	NaN	NaN	22.7957	22.9453	NaN	26.7994	26.8116	23.4672	23.7587	24.408	24.1185	NaN	NaN	22.5268	0.34	23.9046	3.16042	1.66012	0.000799	0.030739	3.56145	1.83246	0.000229	0.015755	-2.16662	-1.11544	0.014966	0.155941	BPI fold-containing family B member 1
25.1456	24.9726	24.4582	24.8809	NaN	25.3007	24.5645	24.9722	24.9615	24.993	NaN	NaN	25.0659	24.7858	NaN	24.6392	NaN	NaN	NaN	NaN	25.2803	25.1974	NaN	NaN	NaN	NaN	24.6344	25.245	NaN	24.8074	24.5167	NaN	NaN	24.803	NaN	0.46	24.9066	-1.26544	-0.339637	0.033567	0.237814	-1.3543	-0.437552	0.007221	0.106324	-1.00707	-0.010166	0.945103	1.0091	Glutathione S-transferase theta-2
24.4286	25.9973	25.9973	25.9973	25.9973	25.9973	25.9973	24.4092	19.9559	25.9973	NaN	20.5652	NaN	25.9973	20.9786	23.1998	21.2891	NaN	18.8865	21.4178	NaN	NaN	19.8836	20.3486	NaN	21.9331	19.6123	21.383	NaN	NaN	20.7818	19.8743	19.6032	NaN	19.6119	0.26	22.5439	34.5049	5.10873	0	2.5e-05	-1.27411	-0.349494	0.51214	0.834474	-8.18881	-3.03365	1.2e-05	0.002825	Arginase-1
23.3982	NaN	NaN	23.1674	23.7462	NaN	23.0907	NaN	23.6996	24.0492	23.5904	NaN	23.3013	23.2278	23.4721	23.9988	23.9848	NaN	23.539	23.5708	24.1609	23.7318	23.6454	24.1072	23.705	23.7532	23.9504	23.1095	23.6155	23.6531	NaN	23.4665	23.1198	23.789	23.4956	0.2	23.6121	-1.34355	-0.426053	0.009872	0.125865	-1.19064	-0.251742	0.100757	0.406321	1.24393	0.314906	0.04924	0.287533	Ral guanine nucleotide dissociation stimulator-like 2
27.2136	27.1934	27.2845	27.1502	27.2705	26.7686	27.271	26.9775	26.3342	27.1936	26.3074	26.1011	26.2046	26.2062	25.5938	26.5241	26.3203	26.3621	26.6812	26.2172	26.9224	26.2258	26.2009	26.2947	26.3387	26.2279	26.2105	26.8145	25.9724	26.6561	26.886	26.3852	26.4339	26.1229	26.4353	0	26.5515	1.68822	0.755506	8e-06	0.002247	1.03494	0.04955	0.720606	0.931561	-1.77979	-0.831704	2e-06	0.000769	Prosaposin
25.0514	24.5531	25.6545	24.9997	24.6986	25.0184	24.671	24.9253	26.1492	25.5952	25.3878	25.0386	25.6858	25.5296	24.6944	24.8839	24.8827	26.4888	26.188	25.706	24.7208	24.7959	25.8655	24.645	26.5722	25.2468	25.6671	25.8686	26.652	25.2506	25.1627	25.6715	26.1778	24.6535	26.3735	0	25.4036	-1.55239	-0.634489	0.008721	0.117896	1.10092	0.138713	0.532699	0.844557	1.29222	0.369852	0.112782	0.431463	Rho guanine nucleotide exchange factor 1
31.0481	31.0001	31.0378	31.086	31.0233	30.9052	30.8838	31.0643	30.3345	30.6637	30.3056	30.3945	30.412	30.9294	29.9092	30.1222	30.2527	30.1295	30.3041	29.9927	30.25	30.3797	30.2538	30.104	30.1319	30.4005	30.1467	30.8086	30.3852	30.4999	30.514	30.2859	30.132	30.2346	30.66	0	30.4853	1.72885	0.789814	0	2.5e-05	1.14169	0.19117	0.058928	0.315984	-1.55485	-0.636771	0	0.000281	Plastin-2
NaN	23.9044	23.7942	23.7631	23.4591	23.8283	23.4415	23.9184	23.7709	NaN	24.0905	24.6354	25.1585	23.7768	23.8612	24.2213	24.0441	24.0464	24.0596	24.3756	23.9032	23.5926	24.2957	24.1833	24.156	24.1137	24.1382	23.8316	24.0038	23.9081	24.1114	NaN	24.2639	23.8941	24.0589	0.086	24.0189	-1.2753	-0.350837	0.033125	0.236642	-1.03845	-0.054431	0.72272	0.931561	1.38031	0.464996	0.006043	0.097585	Alpha-1-syntrophin
26.0085	24.7554	25.639	25.8302	25.6305	25.4208	26.2371	25.623	24.8537	25.9307	25.4369	24.9512	24.7807	25.3345	24.799	24.2608	25.0723	NaN	24.8079	24.2022	25.2501	24.8741	24.4141	24.7694	24.579	24.6405	24.3003	25.3448	24.3325	25.4143	24.7183	24.561	24.364	24.2828	23.9392	0.029	24.9811	1.93306	0.950888	2.2e-05	0.003943	-1.07775	-0.108018	0.56089	0.858161	-1.51196	-0.596422	0.003682	0.07351	Sterol O-acyltransferase 1
32.8088	32.8642	32.8104	32.8908	32.7477	32.9767	32.8411	32.7111	33.1266	33.1062	32.9736	33.1809	33.2437	32.8196	33.2168	33.0468	32.9145	33.3703	33.1102	33.1329	33.1333	32.9504	32.9551	33.1148	33.1865	33.0315	32.9133	32.7165	33.0042	33.2013	33.1247	32.9484	33.0254	33.3506	32.8367	0	33.011	-1.2126	-0.2781	0.002609	0.059752	-1.0688	-0.095994	0.252951	0.625866	1.17977	0.238507	0.008551	0.116634	Laminin subunit beta-2
25.756	26.0697	25.6537	26.4507	25.4379	27.0259	25.3801	25.6546	23.6585	25.4564	25.9212	25.2901	23.1085	25.7395	23.115	24.7048	25.7618	24.5709	23.4691	23.0182	24.2443	24.4379	25.0567	24.4082	24.743	24.2567	24.196	27.3483	24.5326	25.9598	26.2531	26.3243	24.7638	24.1254	25.5669	0	25.0703	3.21224	1.68358	2e-05	0.003589	2.30896	1.20724	0.00079	0.030564	-2.26253	-1.17794	0.001353	0.040905	Chitinase-3-like protein 1
27.7046	27.3049	27.6445	27.801	27.4862	27.9257	27.8812	27.52	28.038	28.149	27.6765	28.2439	27.9502	27.9157	28.1124	28.0009	28.0723	27.9569	27.9702	27.7614	28.0234	27.9624	27.6889	28.2164	27.8637	27.9512	27.8109	27.5231	27.8045	27.8848	27.6466	27.7882	27.9168	28.1831	27.9962	0	27.8679	-1.20934	-0.274218	0.013228	0.145856	-1.06687	-0.093381	0.363352	0.730525	1.28267	0.359154	0.001672	0.046435	Neprilysin
24.7964	NaN	24.7596	24.4665	24.5287	24.4421	NaN	24.6508	25.2116	24.7664	25.0495	25.4808	24.7802	25.0323	NaN	25.0566	25.113	25.9111	24.6504	25.216	25.0809	NaN	25.3125	25.0914	25.4739	24.6251	25.1938	24.4411	25.0807	24.7843	24.8987	NaN	25.4345	24.9915	NaN	0.17	24.9766	-1.47718	-0.562844	0.001213	0.038542	-1.14491	-0.195228	0.203897	0.569417	1.3698	0.453963	0.00692	0.104515	GTPase HRas;GTPase HRas, N-terminally processed
28.7686	28.5286	28.4456	28.7775	28.3436	28.7837	28.9871	28.503	28.6376	28.9542	28.5557	28.1325	28.7385	28.462	28.3414	28.1211	27.9844	27.9005	28.5571	27.8329	28.5594	28.3884	28.1821	27.9665	28.0608	28.2036	28.2513	28.5909	28.3963	28.7147	28.2304	28.0823	28.168	27.9881	28.0556	0	28.377	1.37432	0.458721	0.000751	0.029644	1.06568	0.09178	0.446525	0.794577	-1.15336	-0.20585	0.103466	0.41235	Hydroxyacyl-coenzyme A dehydrogenase, mitochondrial
26.2513	26.5854	26.6955	26.3798	26.5905	NaN	26.1521	26.5966	25.9887	25.8953	25.802	26.4177	26.018	26.6451	25.5973	25.5062	25.9445	26.1536	NaN	25.6525	26.7393	26.2854	25.4682	25.8504	25.8098	26.0887	26.0613	25.8181	26.4223	25.5262	26.3726	26.0452	25.9555	26.1029	27.0809	0.057	26.1363	1.37408	0.458463	0.008087	0.113946	1.10796	0.147906	0.35212	0.722873	-1.39962	-0.485034	0.005382	0.090749	Cytochrome b-245 light chain
28.8406	28.6053	28.706	28.5753	28.6251	28.5402	28.7266	28.7582	28.3041	28.6375	28.4289	28.1502	28.2782	28.6537	28.2665	28.2579	28.277	28.5697	28.2729	28.3037	28.4322	28.2074	28.2344	28.4878	28.2046	28.3112	28.3264	28.4953	28.2293	28.3944	28.4387	28.2461	28.1089	28.2941	28.1815	0	28.4106	1.2624	0.336174	0.001108	0.036215	-1.02408	-0.034334	0.707618	0.926733	-1.24023	-0.310606	0.002299	0.05603	Golgi apparatus protein 1
26.1932	25.7776	26.3007	26.0002	26.2015	25.7035	25.975	26.2902	25.5809	25.0045	25.5867	25.3355	25.2021	26.1477	25.2378	25.5904	25.443	25.6003	25.0863	25.5105	25.205	25.4518	24.9108	24.939	25.2878	25.5897	25.714	25.9969	25.9329	24.7306	25.8531	25.7299	25.2663	25.6839	25.7061	0	25.5933	1.70341	0.76843	1.6e-05	0.003249	1.26305	0.336915	0.027743	0.21575	-1.51207	-0.596524	0.0004	0.022154	Fascin
24.9899	25.0442	24.8322	25.0567	24.9421	24.8942	25.6211	25.0872	NaN	25.1338	NaN	24.8415	24.5447	24.789	24.3435	NaN	24.6839	NaN	23.972	NaN	24.6487	24.3591	NaN	24.5281	24.4165	24.3895	NaN	24.6391	23.9564	24.4586	24.3949	NaN	NaN	24.4643	24.5062	0.26	24.6745	1.59416	0.672797	0.000111	0.009826	1.01228	0.017614	0.900381	0.994675	-1.26198	-0.335693	0.02868	0.219304	Peptidyl-prolyl cis-trans isomerase FKBP10
27.9702	27.7511	27.7989	27.8859	27.8881	27.711	27.7078	27.6806	27.8413	27.7638	27.8453	27.7177	27.4961	27.6875	27.6418	27.7758	27.5969	27.6791	27.3324	27.6513	27.7979	27.2009	27.3596	27.6146	27.2346	27.386	27.8424	27.8968	27.9658	27.764	27.7107	27.5821	27.3838	27.6183	27.808	0	27.6739	1.25379	0.326301	0.00296	0.064352	1.19525	0.257311	0.013431	0.146682	-1.06574	-0.09186	0.370837	0.735768	Insulin-like growth factor-binding protein 7
29.7294	30.0841	30.2095	30.4482	30.0094	30.0124	29.6594	30.1463	29.5557	29.7604	29.582	30.0099	29.7926	30.0567	28.8718	29.1767	29.865	29.6636	29.7343	29.5721	30.1282	29.1922	29.6758	29.2931	29.4706	29.5302	29.4702	29.6487	29.739	29.9207	29.7981	29.7034	29.5457	29.6448	30.5694	0	29.7506	1.36877	0.45288	0.001651	0.046224	1.14691	0.197756	0.130915	0.464271	-1.32616	-0.407257	0.004099	0.077686	Rho GDP-dissociation inhibitor 2
29.8794	29.8652	29.7748	29.6025	29.5789	29.5905	29.6105	29.7852	29.5667	29.6313	29.3206	29.4609	29.619	29.7233	29.4868	29.2828	29.3174	29.3214	29.5454	29.1833	29.6629	29.4928	29.4146	29.6185	29.2487	29.4021	29.3216	29.6383	29.4566	29.6774	29.4102	29.399	29.2968	29.2938	29.2894	0	29.5077	1.21308	0.278681	0.004582	0.082126	-1.00824	-0.01184	0.894388	0.992758	-1.16555	-0.221011	0.02138	0.186576	Probable ATP-dependent RNA helicase DDX5
31.4684	31.284	31.3648	31.4387	31.2692	31.5865	31.5007	31.238	31.7997	31.6662	31.6741	31.7462	31.9299	31.5561	31.7985	31.6078	31.4846	31.8921	31.642	31.5842	31.7854	31.5919	31.6194	31.8243	32.0415	31.8486	31.5893	31.3543	31.7088	31.7034	31.5379	31.5354	31.6745	31.997	31.4512	0	31.6227	-1.28792	-0.365047	0.000216	0.015282	-1.1034	-0.141954	0.103322	0.412121	1.23294	0.302108	0.001572	0.044765	Laminin subunit alpha-3
28.0464	27.2746	27.5729	27.3367	27.9122	27.1275	27.6865	27.7639	26.9365	27.2166	26.2909	26.3149	26.6836	27.376	26.602	26.3033	26.8081	26.5607	26.5882	26.5804	26.7301	26.704	26.5455	26.3998	26.5457	26.1357	26.8112	27.2577	26.494	26.0808	27.1413	26.9719	26.5344	26.514	26.686	0	26.8724	2.08181	1.05784	0	8.5e-05	1.13998	0.189008	0.187621	0.549266	-1.82047	-0.86431	1e-06	0.000608	Macrophage mannose receptor 1
29.6922	30.1397	30.2346	30.3597	30.3674	29.6929	30.6045	29.9106	26.1238	30.0193	27.6319	29.7879	29.2342	30.792	27.0487	27.7924	28.1661	28.916	26.841	27.4033	28.9604	28.3025	27.5965	28.4079	28.2595	28.3357	28.7491	29.2269	26.7006	26.5171	28.9529	28.6346	27.0467	28.45	28.7502	0	28.6757	4.03214	2.01155	4e-06	0.001376	1.00039	0.000567	0.998716	1.02714	-3.06206	-1.6145	9.4e-05	0.009042	Bone marrow proteoglycan;Eosinophil granule major basic protein
32.4131	32.4677	32.326	32.5936	32.3438	32.5508	32.4119	32.368	32.8977	32.6135	32.7479	32.8202	32.8307	32.6617	32.8273	32.7919	32.6204	32.8405	32.7956	32.7204	32.7824	32.4818	32.6211	32.9725	32.7823	32.794	32.7012	32.4533	32.7166	32.6773	32.537	32.626	32.6789	33.0326	32.8544	0	32.6673	-1.24846	-0.320149	0.000511	0.024438	-1.04033	-0.057038	0.481572	0.817184	1.25046	0.32246	0.000473	0.023801	Myosin-10
30.9609	30.5263	30.6555	30.717	30.655	30.7596	30.8762	30.7553	31.0856	31.0032	31.0423	30.9554	31.2378	30.9264	30.9185	30.8541	30.6735	30.9518	30.9061	30.9213	31.2539	30.8076	30.9193	30.8237	31.3074	31.275	30.6771	30.8274	30.8956	31.411	30.641	30.7395	30.693	31.1488	30.803	0	30.903	-1.21439	-0.280229	0.006868	0.104371	-1.10784	-0.147745	0.12565	0.455031	1.17128	0.228084	0.024903	0.203313	Periostin
34.118	34.2269	34.0096	34.0908	33.9009	34.4384	34.1299	33.7279	34.584	34.2869	34.3131	34.6025	34.6485	34.3806	34.5566	34.5522	34.3529	34.6475	34.5932	34.1665	34.5252	34.3367	34.3552	34.3508	34.2981	34.416	34.5353	34.3405	34.4273	34.4875	34.3016	34.3244	34.4323	34.5574	34.5831	0	34.3599	-1.25667	-0.329606	0.000663	0.028454	1.02339	0.033356	0.695727	0.922329	1.31491	0.394961	8.1e-05	0.008445	Advanced glycosylation end product-specific receptor
29.1436	28.8438	29.0481	28.9854	29.1295	28.9394	29.1083	29.0539	28.9749	29.086	28.9256	28.7951	28.8486	29.1841	28.4311	28.7407	28.6886	28.6814	28.7327	28.6772	28.8901	28.6351	28.6397	29.0155	28.6519	28.8097	28.8431	29.0853	29.0845	29.1523	28.6159	29.0388	28.5851	28.5643	28.6918	0	28.8663	1.21702	0.283349	0.00892	0.119875	1.07407	0.103093	0.303371	0.675335	-1.1319	-0.178741	0.0882	0.383032	ATP-dependent RNA helicase DDX3X
22.9267	NaN	23.5462	23.5003	23.3243	23.5845	23.4028	23.334	23.9596	23.8301	23.9043	23.5884	24.1636	23.3744	23.7105	23.8446	23.8733	23.6003	23.8294	23.682	23.641	23.4053	23.2103	23.7239	23.5219	23.3995	23.8478	23.7275	23.6426	23.8515	23.9449	23.5053	23.4017	23.7659	24.1411	0.029	23.6385	-1.13519	-0.182935	0.228268	0.599221	1.14999	0.201624	0.172561	0.529396	1.34845	0.431305	0.006922	0.104515	RalA-binding protein 1
28.251	28.2024	27.9753	28.3737	27.8328	28.2476	28.4207	28.3141	28.7043	28.8687	28.8278	28.6785	28.5172	28.045	28.31	29.1602	28.3545	28.8786	28.408	28.5384	28.558	28.4628	28.5277	28.1495	28.3799	28.7037	28.3649	28.7014	28.4222	28.7149	28.3114	28.7397	28.3162	28.6517	28.6367	0	28.4728	-1.23943	-0.309673	0.011543	0.135828	1.01963	0.02805	0.803713	0.963856	1.32424	0.405163	0.001384	0.041304	Transforming growth factor beta-1-induced transcript 1 protein
28.5021	28.5304	28.2978	28.4527	28.2818	28.3966	28.5294	28.2699	28.9901	28.5678	28.7442	28.7139	29.0053	28.6008	28.9464	28.7386	28.6408	28.554	28.8211	28.7452	29.1172	28.8702	28.4276	28.6448	28.5917	28.6459	28.8147	28.3096	28.7487	28.8766	28.5776	28.7211	28.6618	28.8766	28.6248	0	28.6525	-1.23584	-0.305496	0.004115	0.077686	-1.016	-0.022902	0.812353	0.965126	1.28735	0.364409	0.000844	0.031447	Sorbin and SH3 domain-containing protein 1
29.8922	29.3426	29.9768	29.793	29.986	29.6181	30.0198	30.0853	29.3883	29.6354	29.3048	29.5014	29.4389	29.6052	29.42	29.4209	29.752	29.3104	29.5386	29.2324	29.504	29.5832	29.3618	29.3357	29.546	29.7595	29.5392	29.3546	28.9709	29.2349	29.309	29.4684	29.6217	29.5097	29.4786	0	29.5383	1.29748	0.375716	0.000681	0.028559	-1.05413	-0.076058	0.436905	0.788	-1.2683	-0.342897	0.001661	0.046413	Cystatin-B
30.3394	30.5252	30.2745	30.4267	30.3568	30.4436	30.1792	30.4083	30.4368	30.5481	30.4625	30.648	30.5452	30.1131	30.4979	30.691	30.4019	30.6369	30.694	30.675	30.5105	30.6092	30.6574	30.3882	30.6042	30.7324	30.5906	30.4553	30.669	30.4281	30.7421	30.598	30.8049	30.7791	30.7365	0	30.5317	-1.18326	-0.242771	0.007301	0.106708	1.02304	0.032865	0.691384	0.920963	1.08186	0.11351	0.189126	0.550789	Synaptic vesicle membrane protein VAT-1 homolog
29.3261	29.1574	29.0388	29.14	28.9433	29.2916	29.009	29.0866	29.4951	29.3091	29.5736	29.4882	29.6754	29.3713	29.5383	29.482	29.299	29.5702	29.315	29.5045	29.6301	29.4711	29.4292	29.4848	29.6346	29.6018	29.6126	29.3135	29.3402	29.391	29.3061	29.625	29.3321	29.403	29.6484	0	29.3954	-1.31184	-0.391596	9.4e-05	0.009042	-1.0529	-0.074364	0.386901	0.747739	1.27114	0.346127	0.000405	0.022154	Integrin alpha-3;Integrin alpha-3 heavy chain;Integrin alpha-3 light chain
29.844	29.9615	30.2047	30.1929	30.006	29.8614	29.8178	29.8234	30.3938	29.795	30.3037	30.4039	30.4464	30.1184	30.5308	30.4701	30.6459	30.2457	30.2791	30.3514	30.2649	30.4595	30.4854	30.1225	30.2328	30.0836	30.4579	29.9274	30.5473	30.1773	30.4282	30.4063	30.7129	30.3445	30.4884	0	30.2524	-1.24537	-0.316579	0.003366	0.069838	1.07719	0.10727	0.275798	0.64742	1.30258	0.381368	0.000591	0.026602	Zyxin
31.3795	31.4249	31.2834	31.5379	31.7627	31.5961	31.6902	31.1907	32.1598	31.6959	32.0997	32.0711	32.1338	31.6893	32.2843	32.2558	31.9934	32.151	32.0908	32.0709	31.95	32.0517	32.1572	32.1463	32.201	32.0432	32.2322	31.8382	32.0682	31.8611	32.24	32.4094	32.3445	32.2463	32.334	0	31.9624	-1.52902	-0.612609	0	0.000192	1.05634	0.07908	0.390911	0.75078	1.47364	0.559384	1e-06	0.000608	Serum deprivation-response protein
27.28	27.0043	27.0677	27.2205	27.006	27.2112	27.4078	26.899	28.1429	27.5998	27.7288	27.7551	27.8967	27.5602	27.2497	27.5453	27.2193	27.7538	27.5043	27.5166	27.6413	27.4795	27.3496	27.8576	27.3087	27.474	27.7043	27.6443	27.8256	28.0341	27.2526	27.2666	27.1637	27.4152	27.4301	0	27.469	-1.32478	-0.405752	0.001898	0.050308	-1.01153	-0.016545	0.887465	0.990937	1.41033	0.496033	0.00024	0.016302	Endoglin
27.669	27.521	27.7352	27.7504	27.3594	27.8724	27.841	27.6369	28.0761	28.0872	28.0655	28.307	27.89	27.9808	28.3614	28.263	28.3143	27.872	27.9803	28.1603	27.9967	28.0381	27.9439	28.2742	28.3669	28.2149	27.9335	27.7718	28.1398	27.8604	27.885	28.1995	28.0395	28.0415	27.9464	0	27.9827	-1.33885	-0.420994	0.000205	0.014648	-1.08256	-0.114451	0.247505	0.620349	1.39119	0.476318	4.3e-05	0.005695	InaD-like protein
27.1225	26.3294	26.874	26.6744	26.921	26.4949	26.619	26.8799	26.2847	26.8401	27.0304	26.7994	26.3605	26.6369	26.0888	27.2157	26.4481	26.9452	26.679	26.5267	26.1054	25.1889	26.6254	25.4528	26.3363	26.3839	26.645	27.1086	26.094	26.3303	26.0634	26.6475	26.1813	26.8121	26.5026	0	26.5214	1.40455	0.490109	0.007236	0.106324	1.17931	0.237938	0.160216	0.510627	-1.07589	-0.105534	0.540357	0.847771	Transcription factor BTF3
24.6308	NaN	24.9157	25.2194	25.0292	25.5404	25.4235	24.9517	24.4729	25.1064	24.3773	24.4743	24.9724	25.1652	24.7234	24.9077	24.6613	24.3386	25.1015	24.2243	25.3906	24.6439	24.6473	24.5668	24.3494	24.3629	24.126	24.7496	24.108	24.8776	24.7325	24.0421	23.7495	24.0404	24.3027	0.029	24.6743	1.39136	0.4765	0.007629	0.109741	-1.24995	-0.321876	0.055564	0.306046	-1.26506	-0.3392	0.050627	0.291787	Surfeit locus protein 4
25.4408	25.5574	25.0118	24.914	25.0445	25.673	25.0761	25.8248	25.3246	25.2242	25.5149	25.4041	25.5171	25.2446	25.6925	25.6954	25.3509	25.9683	25.881	25.5645	25.7034	25.8718	26.3718	25.5904	26.2287	25.9212	26.3626	26.1101	26.079	25.7539	25.9317	25.4565	25.8867	26.1213	25.5947	0	25.6545	-1.49726	-0.582327	0.000239	0.01628	1.01516	0.02171	0.874265	0.985978	1.08909	0.123129	0.386734	0.747739	Alcohol dehydrogenase class 4 mu/sigma chain
25.615	NaN	26.0106	24.9114	26.8754	NaN	23.9889	25.4694	26.6612	24.9582	26.3222	26.5688	26.0355	25.298	25.0252	27.971	27.145	28.8838	25.5277	28.1134	24.3652	25.566	28.6114	26.2859	26.711	26.3215	28.4478	26.0832	26.7948	25.5963	27.7907	28.635	27.4547	26.7097	27.8871	0.057	26.5043	-2.34742	-1.23108	0.006194	0.098816	1.47124	0.557028	0.179089	0.538211	1.67259	0.742087	0.085635	0.379785	Histone H2B type 2-E
33.5416	33.306	33.1983	33.3434	33.1592	33.6246	33.434	33.3622	33.7889	33.45	33.4927	33.6486	33.9064	33.6327	33.5802	33.3588	33.4665	33.4073	33.7567	33.3268	33.8655	33.7812	33.6915	33.514	33.6129	33.6353	33.6832	33.4935	33.6973	33.7791	33.3765	33.4804	33.5089	33.7745	33.3872	0	33.5447	-1.18927	-0.25008	0.009171	0.121347	-1.03212	-0.045613	0.605004	0.88253	1.16512	0.220485	0.020109	0.180316	Vinculin
23.6971	24.0128	23.9727	23.3459	23.8524	24.1268	23.4447	23.7536	23.9366	NaN	23.8861	23.4532	23.8187	24.0501	24.2204	24.3408	24.2444	24.1934	24.2283	24.5038	24.0389	23.974	24.2041	24.1356	24.0233	24.485	24.4826	23.9857	24.3211	23.6897	24.1224	24.1045	24.3012	24.0124	24.4036	0.029	24.0402	-1.34046	-0.42273	0.007287	0.106616	-1.02836	-0.040352	0.7789	0.953031	1.16314	0.21803	0.147985	0.491689	Wings apart-like protein homolog
25.7755	25.6095	25.7862	26.0432	25.4657	25.2534	25.4554	NaN	25.8279	25.703	26.1564	26.3798	26.0784	25.6862	25.9994	25.9419	26.0562	26.226	25.8438	26.4006	26.1133	26.353	25.8321	26.117	26.0449	26.3028	26.0695	25.9536	25.7564	25.9363	26.229	26.0767	26.2178	25.9864	25.9243	0.029	25.9589	-1.42411	-0.510061	0.000277	0.017785	-1.08703	-0.12039	0.324643	0.697629	1.27813	0.354034	0.007698	0.110614	Plakophilin-4
24.6307	24.7453	24.5698	24.9534	24.2375	24.4928	24.4775	24.4218	25.1274	NaN	24.9685	25.3572	24.9412	24.7772	25.2845	24.6177	25.0139	NaN	24.6385	24.9004	25.1643	25.3243	24.9646	25.0263	24.7819	24.9794	24.9354	23.6002	24.799	24.8657	25.0726	24.6153	25.0548	25.1113	24.8962	0.057	24.8287	-1.32535	-0.406377	0.014461	0.152571	-1.14887	-0.200211	0.196771	0.561764	1.36116	0.444842	0.008009	0.11342	Ras-associating and dilute domain-containing protein
26.6701	26.63	26.5341	26.6402	26.4551	26.0855	26.5732	26.4709	27.0763	26.9147	27.0963	27.0953	27.1484	26.5996	26.9732	27.2613	26.8588	27.1838	27.1743	26.9592	26.9796	26.6019	26.8546	26.8251	26.7272	26.7577	26.9404	26.5818	26.8549	26.7982	26.7682	26.8602	26.8695	26.8946	27.1788	0	26.8255	-1.30906	-0.388531	0.001471	0.042728	-1.02471	-0.035214	0.746562	0.939828	1.40957	0.495251	0.000103	0.009448	Actin-binding LIM protein 3
24.4957	NaN	24.6452	24.3943	24.7909	24.5663	24.3844	24.4722	24.8165	24.2096	24.8916	24.5612	24.5703	24.6945	24.4895	25.0847	25.1045	24.7603	25.1328	25.2003	24.6746	24.4324	25.4394	24.8991	24.9458	25.1112	24.8604	24.6966	24.7635	24.9622	24.7369	24.9619	24.8921	24.6787	24.7323	0.029	24.7662	-1.33747	-0.419506	0.005394	0.090749	-1.10625	-0.145681	0.291489	0.664217	1.13132	0.178007	0.212846	0.579803	Centrosomal protein of 170 kDa
27.1061	26.8697	26.9926	26.6815	27.0281	27.3073	27.2473	26.9007	27.7265	27.1936	27.6031	27.5773	27.3581	27.1381	27.3893	27.8388	27.4721	27.7098	27.129	27.7644	27.0532	27.7458	27.7434	27.7945	27.5305	27.9079	27.6188	27.1826	27.8498	27.2359	27.1137	27.7117	27.1831	27.6284	27.6305	0	27.399	-1.49585	-0.580969	5.2e-05	0.006263	-1.09886	-0.136014	0.266486	0.636597	1.37627	0.46076	0.000793	0.030576	Leucine-rich repeat-containing protein 16A
26.1843	26.4203	26.2938	26.3831	25.5443	26.4573	26.3697	26.1692	26.1153	26.2838	26.3815	25.3976	25.9944	25.7382	25.8533	25.7253	25.8893	25.3459	25.6832	24.9391	26.0366	25.8796	25.8283	25.0518	25.585	25.5909	25.5461	26.1785	25.5222	25.9703	25.5426	25.1384	25.1852	25.9224	25.4428	0	25.8168	1.60084	0.678825	0.000111	0.009826	1.03991	0.056452	0.707128	0.926705	-1.22842	-0.2968	0.062275	0.325267	Serine/threonine-protein phosphatase 2A 55 kDa regulatory subunit B alpha isoform
28.2525	27.7846	27.9213	28.1272	28.1506	28.0531	28.189	28.2576	27.7895	27.9039	28.1332	27.7449	27.7751	27.8946	27.6465	27.715	27.5875	27.8785	27.8646	27.7571	27.9007	28.1156	28.0357	27.8821	27.9222	27.9	28.0289	28.1131	27.7304	28.1236	27.9501	27.7998	27.7255	27.8555	27.7301	0	27.9211	1.12865	0.174595	0.086012	0.380264	-1.01549	-0.022173	0.817962	0.967034	-1.22524	-0.29307	0.005612	0.092938	UDP-glucose:glycoprotein glucosyltransferase 1
26.0708	26.128	26.1873	26.3068	26.2803	26.2035	25.8338	25.7731	26.664	26.2384	27.101	26.5696	26.5151	26.2313	26.448	26.4543	26.5836	27.2092	26.4308	26.7581	26.5896	26.2805	26.2997	26.4814	26.5702	26.6947	26.5424	26.7423	26.7839	26.6341	26.2157	26.5339	26.4529	26.3919	26.8644	0	26.459	-1.40688	-0.492505	0.000497	0.024199	-1.01183	-0.016965	0.891062	0.992064	1.35281	0.435961	0.00167	0.046435	KN motif and ankyrin repeat domain-containing protein 4
25.7654	NaN	25.9231	25.8838	26.388	NaN	25.4741	25.7399	25.8888	NaN	26.1315	26.813	25.9951	25.5418	26.0382	NaN	26.3498	NaN	NaN	NaN	25.8516	26.3435	26.762	26.3861	26.2832	NaN	26.3127	25.92	NaN	NaN	26.3462	26.9695	NaN	26.1309	26.5822	0.31	26.1592	-1.37831	-0.462898	0.008153	0.114636	1.03646	0.051666	0.738968	0.938718	1.18585	0.245919	0.134385	0.46949	Hyccin
27.5263	27.5749	27.4941	27.5093	27.6758	27.7417	27.4447	27.7347	27.896	27.2827	27.6163	28.1558	27.9534	27.791	27.8938	28.0171	28.055	27.9033	27.7191	27.8821	27.6922	27.9462	27.8708	27.793	28.0254	28.2173	27.9286	27.587	28.1503	27.7451	28.0772	27.9836	28.0738	28.1211	28.1133	0	27.8341	-1.23689	-0.306719	0.007416	0.107477	1.05785	0.081134	0.440564	0.790453	1.20044	0.263567	0.019569	0.178424	FH1/FH2 domain-containing protein 1
25.6156	25.2858	25.7661	25.1746	25.4773	25.5325	25.5135	25.1108	26.0629	25.7677	25.8239	25.8739	25.9913	25.8413	25.5687	25.5035	25.9587	25.7214	25.7719	25.9622	25.5467	25.5683	25.6483	25.6603	25.5202	25.5262	26.0003	25.7121	26.0133	25.8175	25.5699	25.9313	25.7332	25.3883	25.5856	0	25.6727	-1.16785	-0.223855	0.078922	0.364554	1.06568	0.091773	0.448437	0.795596	1.30747	0.386774	0.003705	0.073863	Tyrosine-protein phosphatase non-receptor type 23
30.5942	30.6579	30.6888	30.6059	30.5076	30.727	30.6574	30.4844	30.9432	30.6699	30.6874	30.8998	30.8723	30.827	30.816	30.9516	30.7619	30.8037	30.8838	30.8343	30.9487	30.9441	30.7366	30.784	30.7983	30.718	30.8849	30.6309	30.8874	30.7379	30.8009	30.7224	30.7528	30.9106	30.8665	0	30.7714	-1.15872	-0.212532	0.00989	0.125879	-1.02002	-0.028602	0.705596	0.925583	1.15671	0.210028	0.010702	0.130511	Myosin light chain kinase, smooth muscle;Myosin light chain kinase, smooth muscle, deglutamylated form
26.6414	26.3134	26.3782	26.1858	26.5275	25.9265	26.2949	26.671	26.5794	26.1566	26.6153	26.8506	26.5101	26.6855	26.4563	26.6705	27.0381	26.7365	26.4261	26.9141	26.6246	26.8652	26.7857	26.778	26.734	26.7194	26.7953	26.4422	26.9766	26.2707	26.6967	27.1308	26.7512	26.5799	26.8902	0	26.6177	-1.28714	-0.364165	0.005832	0.095311	-1.00387	-0.005567	0.963082	1.01645	1.18979	0.25071	0.050084	0.289897	Uncharacterized protein FLJ45252 homolog
27.1055	27.0881	27.1623	27.0763	27.1884	27.225	27.3975	27.1147	27.3263	27.5429	27.3002	27.375	27.3906	27.4532	27.8405	27.4692	27.3208	27.6007	27.7575	27.3918	27.392	27.4128	27.2926	27.4451	27.591	27.7204	27.379	27.2568	27.5033	27.3839	27.4739	27.5376	27.4056	27.8095	27.7291	0	27.4131	-1.26737	-0.341835	0.002	0.051572	-1.00969	-0.013913	0.888318	0.991459	1.21152	0.276813	0.010273	0.12848	Calcium-transporting ATPase
25.2788	26.1659	26.1388	25.6725	25.6544	25.8135	25.1399	26.2514	26.6686	25.8763	26.3789	25.4248	26.0235	25.6821	26.4254	26.2856	26.5585	25.8164	26.3937	26.4369	25.9048	25.9709	26.1891	26.9808	25.919	26.7571	26.0898	25.8819	26.8916	25.9337	26.4679	26.3352	26.9485	25.3964	26.6473	0	26.1257	-1.41304	-0.498804	0.009804	0.125773	1.01735	0.024819	0.888663	0.991473	1.30376	0.382676	0.042899	0.268903	Membrane-associated guanylate kinase, WW and PDZ domain-containing protein 1
34.1799	34.1221	34.0821	34.1907	34.1996	34.2236	34.2504	34.1412	34.455	34.3523	34.5629	34.4275	34.4707	34.3092	34.4345	34.5064	34.2968	34.4049	34.51	34.3786	34.3836	34.1942	34.3064	34.5072	34.3064	34.3522	34.4534	34.2016	34.3643	34.2961	34.294	34.4301	34.3628	34.3526	34.4844	0	34.3368	-1.14693	-0.19778	0.012837	0.143541	-1.00806	-0.011588	0.874318	0.985978	1.18937	0.250202	0.002189	0.054875	Myosin-14
26.1272	26.1809	26.4632	26.3258	26.1693	26.173	26.3112	26.1689	26.6868	26.126	26.511	26.721	26.6483	26.5038	26.5635	26.8018	26.6664	26.1194	26.571	26.6036	26.4911	25.9496	26.1979	26.2194	26.1012	26.3591	26.3106	26.5128	26.8049	26.4137	26.2994	26.3776	26.4999	26.2652	26.3696	0	26.389	-1.03549	-0.050317	0.665979	0.909963	1.10033	0.137932	0.227398	0.597967	1.26665	0.341022	0.005943	0.096665	Arf-GAP with coiled-coil, ANK repeat and PH domain-containing protein 2
29.3589	29.1791	29.4244	29.3865	29.6778	29.2358	29.4699	29.591	29.064	29.6027	29.679	29.0774	29.0506	29.1199	29.1305	29.5565	29.4373	29.3534	28.8841	29.1536	28.9089	28.9225	29.2818	29.179	29.336	29.1608	29.1991	29.7141	29.3306	29.1097	29.3664	29.352	29.2	29.1775	29.4345	0	29.2887	1.21784	0.284326	0.009787	0.125739	1.14022	0.189312	0.068234	0.34005	-1.08181	-0.113444	0.280501	0.652264	60S ribosomal protein L10;60S ribosomal protein L10-like
27.8444	28.0104	28.0899	27.6107	27.8459	27.8069	27.9157	28.0882	27.5512	27.6675	27.2332	27.5676	27.6581	27.8612	27.7236	27.2102	27.8724	27.1396	27.3609	27.2978	27.9163	27.4877	27.8075	28.0385	27.2224	27.6861	27.0468	27.5381	27.1364	27.7295	27.3301	27.7586	27.4573	27.6013	27.5667	0	27.6194	1.27521	0.35074	0.006851	0.104319	-1.0629	-0.088009	0.459297	0.801386	-1.23767	-0.307623	0.016275	0.163637	Eukaryotic translation initiation factor 2 subunit 1
28.9395	28.9489	28.7587	29.0084	28.8242	28.9915	29.1855	29.006	29.7858	29.309	29.3284	29.1605	29.6745	29.0821	29.9089	29.4766	29.3947	29.3433	29.6069	29.531	29.5888	29.2262	29.2032	29.4046	29.4766	29.196	29.3835	29.1362	29.3856	29.3178	29.0965	29.5049	29.431	29.3114	29.1466	0	29.2878	-1.35617	-0.439533	0.000127	0.010745	-1.06874	-0.095917	0.332491	0.70415	1.41419	0.499979	2.3e-05	0.004009	Synemin
28.3296	28.0688	27.8787	27.9423	27.9954	28.153	28.1794	28.3614	28.5047	28.0379	28.1753	28.4519	28.4294	28.2762	28.288	28.271	28.2333	28.6463	28.3031	28.471	28.3698	28.5197	28.4351	28.4146	28.7812	28.6022	28.4673	28.0771	28.4359	28.0977	28.1848	28.4389	28.5213	28.6209	28.5	0	28.3275	-1.31148	-0.391192	0.00046	0.023396	-1.09674	-0.133224	0.178958	0.537935	1.13512	0.18284	0.076746	0.359819	Talin-2
25.2779	25.2686	24.9267	25.3759	25.1131	25.4003	25.1024	24.8827	25.606	25.0465	24.7237	25.0243	25.494	25.7016	25.172	25.3446	24.8447	25.362	25.727	25.4992	25.9518	25.6199	25.5622	25.527	25.2375	25.4991	25.3598	25.1004	25.4847	24.9397	25.1198	25.44	25.262	25.417	25.5675	0	25.3138	-1.30631	-0.385502	0.008935	0.11992	-1.19331	-0.254973	0.06648	0.336207	1.03456	0.049018	0.725172	0.932367	Kynurenine--oxoglutarate transaminase 3
24.4995	24.3847	24.7168	24.3587	24.2987	24.3064	24.3891	24.2932	24.9289	24.5953	24.4561	24.3473	24.6732	24.2912	24.5962	24.7881	25.0231	24.7262	25.2061	25.1117	24.4799	NaN	24.8276	25.1803	24.2192	24.6874	24.9788	24.74	25.0215	24.6566	25.0196	24.9185	25.0567	24.6557	24.7748	0.029	24.6826	-1.31853	-0.398927	0.008325	0.115399	1.0456	0.064335	0.642018	0.900148	1.17073	0.227405	0.117779	0.440585	GTPase IMAP family member 8
25.9372	25.1021	25.757	25.4602	25.5114	24.9464	25.676	25.521	25.3504	NaN	24.6292	24.9232	24.5129	25.6659	25.0861	25.1283	25.1435	24.3725	25.0428	25.073	24.7207	25.0783	25.5232	25.0217	24.9936	25.0205	24.1919	25.2974	25.4522	24.4123	24.8891	24.7937	NaN	24.8621	25.047	0.057	25.0952	1.42012	0.506015	0.004974	0.086657	-1.08274	-0.114688	0.483216	0.818363	-1.35096	-0.433986	0.014264	0.151852	Transmembrane emp24 domain-containing protein 3
24.2942	24.0379	24.5936	24.2164	24.8525	24.2824	24.4254	24.4873	24.8389	NaN	24.9128	24.6008	25.1271	24.4325	24.4864	25.3605	24.8606	NaN	24.7314	NaN	24.5469	24.2618	24.9305	24.488	24.99	24.6079	25.0925	24.362	24.8223	24.7959	24.4578	25.2413	24.7008	24.5011	25.0293	0.086	24.6678	-1.19103	-0.252204	0.105935	0.417362	1.09215	0.127175	0.392582	0.751691	1.34604	0.428716	0.008314	0.115399	Methionine-R-sulfoxide reductase B2, mitochondrial
23.8397	NaN	23.6973	23.5132	23.7503	NaN	23.8743	23.7812	23.6631	NaN	23.7059	24.0089	23.837	23.5914	23.3986	NaN	23.8081	NaN	23.8946	24.2831	24.2074	NaN	24.0723	24.0148	NaN	24.633	24.0588	NaN	23.683	23.557	24.1874	24.2831	23.9683	23.5981	23.8735	0.23	23.8809	-1.35804	-0.441526	0.003978	0.076615	-1.21677	-0.283051	0.045508	0.276622	-1.01854	-0.026508	0.849328	0.977949	Bromodomain-containing protein 2
23.8874	24.0679	24.1155	NaN	23.7893	24.4892	23.8168	23.8952	NaN	24.3574	24.6691	24.5663	24.1624	24.3956	24.4156	NaN	NaN	NaN	24.4435	24.6981	24.0927	24.4284	NaN	24.8139	24.1402	24.0339	24.1504	NaN	24.6806	NaN	24.4094	NaN	24.5625	23.9402	24.3842	0.26	24.2848	-1.29225	-0.36989	0.018506	0.173942	-1.01687	-0.024134	0.865723	0.983254	1.33698	0.418979	0.008669	0.117658	Arf-GAP with SH3 domain, ANK repeat and PH domain-containing protein 2
24.0034	23.6648	24.3883	24.0437	24.0272	23.7983	23.8687	23.8254	23.3651	23.655	23.7905	23.762	23.445	NaN	NaN	23.2096	NaN	NaN	23.4968	23.6652	23.6697	23.5068	NaN	23.4708	23.3516	23.129	23.8461	23.2751	NaN	23.339	23.6816	NaN	NaN	NaN	NaN	0.29	23.6511	1.39715	0.482486	0.002192	0.054875	1.04642	0.065459	0.630722	0.894374	-1.33296	-0.414636	0.006856	0.104319	Lysosomal Pro-X carboxypeptidase
NaN	NaN	21.4287	21.4173	21.7045	NaN	NaN	21.78	21.2081	NaN	NaN	NaN	21.1731	21.2097	20.6196	21.2929	NaN	NaN	NaN	20.7281	20.161	20.9288	NaN	NaN	21.4409	21.2815	NaN	21.3476	21.1044	NaN	NaN	NaN	21.2462	21.2141	NaN	0.49	21.1826	1.59612	0.674569	0.003237	0.068308	1.24833	0.320003	0.105033	0.415785	-1.39663	-0.481949	0.023925	0.19798	Probable D-lactate dehydrogenase, mitochondrial
26.5345	26.6114	26.6376	26.4466	26.8036	26.5543	27.0141	26.8258	27.1294	27.0912	27.5932	27.2784	26.6908	26.9177	26.9174	27.1428	27.0192	26.84	26.8424	27.1011	27.4293	27.1782	26.8206	26.612	27.2714	27.4532	27.3189	27.3688	27.1873	26.6416	26.98	27.3363	27.2946	26.9209	27.2287	0	27.001	-1.30354	-0.382438	0.004292	0.078986	1.05773	0.080973	0.506168	0.830276	1.32704	0.408208	0.002504	0.058522	Tubulin polymerization-promoting protein
24.5772	24.7005	24.3026	24.2057	24.1808	24.7819	NaN	NaN	24.4693	NaN	24.2067	24.5984	25.0596	24.9007	24.4482	24.746	NaN	25.0419	24.5795	25.0984	25.1566	24.8892	24.5277	24.9925	25.0039	24.6621	24.9117	24.3518	24.7524	24.5474	24.691	24.6302	24.9356	25.2234	NaN	0.14	24.7058	-1.34298	-0.42544	0.007225	0.106324	-1.09285	-0.128097	0.373916	0.737758	1.12866	0.174606	0.242337	0.614353	MARVEL domain-containing protein 1
25.0676	24.6877	25.0928	25.2445	25.7337	24.5965	25.2224	24.875	25.7877	25.5479	25.0604	25.0054	24.4038	24.9828	24.4378	24.7681	24.7839	24.7803	24.7078	24.563	24.4184	25.1051	24.8204	24.6772	25.4373	24.9116	26.0811	25.4491	25.2892	25.1696	25.3109	24.9602	25.1893	24.8697	25.1901	0	25.0351	1.18136	0.240452	0.168653	0.525025	1.37006	0.454242	0.009987	0.126288	-1.06416	-0.089714	0.602715	0.88117	Interferon-induced very large GTPase 1
28.2371	28.0659	27.8566	28.0979	28.0872	28.1043	28.3842	28.0795	28.2821	28.2563	28.6031	28.8588	28.8062	28.3423	28.6145	28.7037	28.4577	29.0062	28.2309	28.7359	28.3986	27.9662	28.3653	28.7144	29.0492	29.2019	28.5268	28.4014	28.4048	28.4682	28.3864	28.3977	28.5163	28.7765	28.454	0	28.4525	-1.42976	-0.515769	0.000155	0.012125	-1.10843	-0.148513	0.210699	0.576863	1.35012	0.433091	0.001049	0.034859	Multiple epidermal growth factor-like domains protein 6
23.9511	NaN	24.3757	24.0907	24.4269	23.7381	23.8028	24.3952	24.4563	24.6717	24.508	24.4065	24.2971	24.2558	NaN	24.5993	24.6878	24.3382	NaN	NaN	24.7155	24.4172	NaN	24.6035	24.6956	24.6946	24.3787	NaN	24.6286	24.0386	24.5258	25.2769	24.6583	24.0975	24.4225	0.17	24.4191	-1.38121	-0.465929	0.004467	0.080915	-1.05268	-0.074065	0.613155	0.886805	1.29577	0.373815	0.019045	0.176337	Inactive rhomboid protein 2
24.6039	25.015	25.2192	25.0369	25.4234	24.3213	24.5401	25.0668	25.4605	24.8949	26.2456	25.0666	25.2332	25.0227	25.0482	25.8152	25.3635	25.6491	25.4617	25.4749	25.3766	25.2769	25.0922	25.4216	25.4668	25.0109	25.6144	25.3044	25.4991	24.9858	26.1393	26.1267	25.6009	25.5184	25.9379	0	25.3238	-1.37138	-0.455631	0.009452	0.123168	1.21197	0.277356	0.092451	0.389592	1.36292	0.446703	0.010789	0.13087	DDRGK domain-containing protein 1
23.5601	24.0207	23.5848	24.2372	23.3332	23.5861	23.8424	23.4702	24.8567	23.7623	24.2629	23.7015	24.9766	24.0108	24.522	24.1534	23.9005	22.8059	24.0049	24.4764	24.3175	24.472	23.3251	24.5332	23.8483	24.6864	24.0535	23.9238	24.6255	24.0392	24.2113	23.9382	24.4042	24.2958	24.143	0	24.0539	-1.27266	-0.347845	0.079457	0.365523	1.09386	0.129432	0.491897	0.822423	1.44811	0.534173	0.00905	0.120423	USP6 N-terminal-like protein
25.585	25.2818	25.5983	25.4265	25.2109	25.6765	25.3181	25.1446	25.7475	25.8348	25.3714	25.3749	25.4849	25.5032	25.8505	25.537	26.0092	25.9629	25.8888	25.6383	25.6093	25.8501	25.569	25.7716	25.7008	25.6896	25.7165	25.5896	25.5386	25.6841	25.5175	25.6877	25.6948	25.6183	25.5696	0	25.6072	-1.26317	-0.337052	0.008432	0.115818	-1.08536	-0.118174	0.317109	0.689663	1.17251	0.229607	0.064541	0.330674	Lethal(2) giant larvae protein homolog 1
24.2051	24.8572	24.9353	25.1837	25.151	24.5192	24.521	24.31	24.9604	25.0879	25.3344	24.7324	24.7607	24.6894	25.3329	25.2274	25.5773	25.3076	25.4594	25.1369	24.7251	25.5931	25.1286	25.2596	25.8159	25.2204	24.9909	24.4996	25.3082	24.5689	25.4929	25.576	25.4134	25.5158	25.5248	0	25.0835	-1.49876	-0.583771	0.001407	0.041445	-1.05996	-0.08401	0.606626	0.883238	1.29038	0.367794	0.034666	0.240501	Tripartite motif-containing protein 65
24.8887	24.7118	24.1841	24.254	24.5357	NaN	24.7119	24.9408	25.0286	24.8333	25.0287	24.8508	24.925	25.3043	25.1052	24.988	25.0517	24.5725	24.9786	25.0699	25.1944	25.3358	24.9031	25.3327	25.0529	25.4587	24.8932	NaN	24.8708	24.7461	25.3051	25.2481	25.4023	25.7821	25.4958	0.057	24.9995	-1.41031	-0.496012	0.002093	0.053288	1.08529	0.118085	0.413809	0.771149	1.32779	0.409031	0.009304	0.1222	CDC42 small effector protein 2
24.4804	25.315	24.5231	25.0363	24.352	24.8711	24.2773	24.2672	25.5923	24.7327	25.0712	24.6287	25.6796	24.919	25.0487	25.4127	24.7299	24.7944	25.1677	25.0394	25.1149	25.82	24.7965	24.9541	24.8415	24.8759	24.5885	25.0831	25.282	25.2369	25.0096	24.723	24.8802	25.2793	24.6883	0	24.9461	-1.32374	-0.404624	0.019126	0.176626	-1.05001	-0.070396	0.660611	0.907077	1.36626	0.450229	0.009839	0.125865
26.4514	26.3705	26.3816	26.4025	26.0931	26.1715	26.5738	26.2855	26.3874	26.3376	26.7414	26.3307	26.4968	26.5355	26.8252	26.781	26.5934	27.1262	26.5467	26.6319	26.1974	26.2645	26.7945	26.845	27.1974	26.5979	26.7034	26.4708	26.6606	26.5651	26.3416	26.7518	26.9437	26.693	26.8061	0	26.5685	-1.27263	-0.347812	0.008393	0.115818	-1.02066	-0.029506	0.807156	0.964661	1.16274	0.21753	0.088131	0.383032	Tumor-associated calcium signal transducer 2
26.7364	26.66	26.9067	26.7319	26.6181	26.9686	26.2755	26.7115	26.3383	25.4032	26.0052	26.3146	26.4905	26.4126	26.7031	26.6552	26.8212	26.2086	25.8117	26.6661	26.3599	26.4012	26.2402	26.2784	26.2898	25.9403	25.5129	25.626	26.1362	26.3257	26.8263	26.1232	26.6931	26.4514	26.3626	0	26.3716	1.37276	0.457081	0.006001	0.097308	-1.01074	-0.015415	0.918982	1.00071	-1.27612	-0.351766	0.030292	0.224487	Coagulation factor XIII A chain
27.1051	27.109	26.737	26.8058	27.5592	26.9639	27.3971	26.7075	27.4111	27.103	27.5461	26.8717	27.2117	27.1223	27.9307	27.3581	27.1646	27.699	27.4629	28.0226	27.7597	27.511	27.5274	29.1336	27.665	27.251	27.5654	27.0887	27.6877	27.1233	28.0026	27.4823	27.7884	27.1884	27.4915	0	27.4158	-1.66241	-0.733278	6.1e-05	0.00685	-1.22299	-0.290408	0.067758	0.339038	1.19257	0.254078	0.118294	0.441918	Lymphatic vessel endothelial hyaluronic acid receptor 1
31.1654	31.2625	31.2401	31.3552	31.1855	30.9802	31.4328	30.8108	31.5991	31.1406	31.5562	31.6528	31.4061	31.467	31.7031	31.7892	31.4576	31.5754	31.5795	31.4377	31.5168	31.5959	31.326	31.533	31.7581	31.5172	31.5351	31.3153	31.4627	31.3461	31.684	31.6173	31.5215	31.4137	31.1806	0	31.432	-1.28225	-0.358674	0.0004	0.022154	-1.06055	-0.084811	0.34105	0.712009	1.27556	0.351136	0.000504	0.0243	Retinoic acid-induced protein 3
24.8215	24.8468	NaN	NaN	24.9182	24.6246	24.2232	25.2518	24.4241	NaN	25.0971	NaN	24.6873	24.8771	24.5888	24.6145	24.4303	NaN	NaN	24.7621	24.5322	24.5531	24.4717	25.0435	24.99	24.3339	NaN	NaN	24.7335	NaN	25.5203	NaN	NaN	NaN	NaN	0.37	24.743	1.08037	0.111522	0.48569	0.819631	1.37307	0.457403	0.007529	0.108568	-1.07688	-0.106861	0.503869	0.828845	CDC42 small effector protein 1
29.0353	29.6631	28.7741	28.7688	29.2933	28.9975	29.0442	28.8068	29.5107	29.1651	28.74	29.5467	29.2286	29.5612	29.8426	29.8623	29.8146	29.1626	29.6764	29.4669	29.2895	29.4718	29.2521	29.9778	29.0251	29.6102	29.1048	28.2203	29.6079	28.8732	28.9116	29.4302	29.6625	29.9687	29.483	0	29.31	-1.30951	-0.389032	0.016646	0.165425	-1.13725	-0.185555	0.222613	0.591749	1.34421	0.426753	0.009227	0.121923	Protein MAL2
25.6631	25.3617	25.4121	25.4826	25.5824	25.4568	25.0062	25.8038	25.9391	24.5938	25.9204	26.014	25.6268	25.5937	25.8456	26.0463	25.8965	25.9059	25.9053	25.8875	25.5883	25.8473	26.3571	25.5629	26.121	25.983	26.1368	25.54	26.2175	25.598	25.5453	25.9153	25.8976	25.8447	25.8863	0	25.7424	-1.35227	-0.435387	0.006105	0.098012	-1.04542	-0.064078	0.658345	0.905588	1.18796	0.248489	0.103056	0.411955	Zinc finger C2HC domain-containing protein 1A
23.4814	NaN	23.3829	NaN	23.4797	NaN	23.6188	23.6426	NaN	NaN	NaN	24.2792	23.9097	23.7892	23.8694	24.0487	23.9288	NaN	NaN	24.045	23.8872	NaN	NaN	23.8177	23.9937	23.8407	NaN	NaN	24.2228	NaN	NaN	23.8721	24.107	23.9784	23.9994	0.4	23.8664	-1.31564	-0.395768	0.005118	0.087836	1.08605	0.119091	0.333149	0.704955	1.36581	0.44976	0.001983	0.05143	Actin-binding LIM protein 2
28.4065	28.0561	28.0699	28.0675	28.2433	28.0599	28.2057	28.0289	27.9759	27.9654	27.9032	27.8334	27.9545	28.1581	27.8798	27.4981	27.5684	27.5796	27.983	27.403	28.1628	27.7562	27.6404	28.0073	27.6657	27.7655	27.5969	27.9305	27.9052	27.809	28.0058	27.5114	27.6688	27.7894	27.5479	0	27.8744	1.29101	0.368499	0.001706	0.046917	-1.01542	-0.022076	0.833415	0.972116	-1.21638	-0.282593	0.013048	0.144889	Neutral cholesterol ester hydrolase 1
NaN	NaN	NaN	24.1674	NaN	24.0272	NaN	24.0849	NaN	NaN	NaN	NaN	23.1808	NaN	24.5803	24.6388	NaN	24.9108	NaN	NaN	24.3922	NaN	24.9317	24.6226	26.1155	25.1994	NaN	NaN	25.1228	NaN	24.8176	24.949	24.7838	26.4848	24.5507	0.49	24.7534	-1.91262	-0.935548	0.001964	0.051137	1.06392	0.089392	0.714061	0.929298	1.02822	0.040153	0.87289	0.98597	Calcium-binding mitochondrial carrier protein SCaMC-1
29.773	29.8193	30.002	29.8128	30.0072	29.6046	29.9677	29.9819	29.5128	29.6822	29.5101	29.2689	29.5346	29.9192	29.5709	29.3839	29.3877	29.2117	29.5374	29.3566	29.5889	29.4517	29.2928	29.5695	29.2785	29.3892	29.354	29.6207	29.4007	29.3583	29.4885	29.4668	29.2714	29.4732	29.4974	0	29.5527	1.378	0.462581	1.5e-05	0.003151	1.01981	0.028296	0.748692	0.940587	-1.26665	-0.341022	0.000672	0.028498	Cytoskeleton-associated protein 4
30.3444	30.0322	30.0576	30.3191	30.0846	30.5036	30.4772	30.3319	30.0412	30.352	29.9205	29.8855	30.1913	30.1964	29.9937	29.8561	29.6005	29.7911	29.8604	29.4403	30.1697	30.0867	29.9332	29.8063	30.0438	30.0021	29.6996	30.1023	29.8911	30.3836	29.8219	29.7332	29.8701	30.0758	29.7985	0	30.0199	1.28796	0.365087	0.001308	0.040152	1.01885	0.026942	0.789837	0.957858	-1.20138	-0.264687	0.01548	0.158032	Trifunctional enzyme subunit alpha, mitochondrial;Long-chain enoyl-CoA hydratase;Long chain 3-hydroxyacyl-CoA dehydrogenase
NaN	24.3773	23.0337	22.8949	24.1867	NaN	23.8289	23.718	24.0343	NaN	23.5339	24.5365	NaN	24.0854	23.6342	24.8493	24.1001	24.2798	23.9709	24.9702	NaN	24.4352	NaN	24.3074	24.2076	24.1992	NaN	24.2431	NaN	NaN	24.829	25.223	24.7684	23.8102	24.3814	0.26	24.1707	-1.58597	-0.665365	0.002977	0.064613	1.15179	0.203883	0.303116	0.675236	1.35403	0.437262	0.039094	0.255436	Protein FAM177A1
24.0674	24.4038	24.0885	24.3051	23.9811	24.0855	24.737	23.9188	24.8195	24.3917	24.7103	24.6071	24.4658	24.9518	25.1061	24.7593	24.882	24.7811	24.9314	24.5549	24.4119	24.9749	24.8152	24.49	24.4901	24.7273	25.4625	24.0046	24.3453	24.3864	24.6567	24.9912	25.2088	24.8754	25.0149	0	24.6115	-1.40242	-0.487922	0.004024	0.077072	1.06099	0.085418	0.579045	0.868758	1.45937	0.545346	0.001541	0.044163	SH2 domain-containing adapter protein E
27.0434	27.0537	26.8442	26.9792	26.6169	27.2509	26.9233	26.7982	26.8354	26.7719	26.5313	26.6202	26.5248	26.9801	26.9035	26.2329	27.1029	26.3633	26.718	26.6404	26.5709	26.7224	26.7675	26.6495	26.5008	26.6191	26.4098	26.8118	26.5548	26.7742	26.2857	26.4342	26.7788	26.61	26.797	0	26.7149	1.24997	0.321888	0.009307	0.1222	-1.00738	-0.010603	0.925584	1.00324	-1.16166	-0.21619	0.072003	0.349328	Copine-3
25.5882	25.6517	25.3857	25.1458	25.4556	25.65	25.2989	25.459	26.06	25.4717	25.5374	26.3728	25.9049	25.6699	25.687	25.8103	25.4837	25.723	25.8627	25.7685	25.8628	25.9008	25.8322	25.8233	25.665	25.7204	25.9954	25.5307	25.734	25.6117	25.8003	25.8618	25.9424	25.954	25.848	0	25.7163	-1.26668	-0.341048	0.009336	0.12223	1.00925	0.013289	0.912061	0.998904	1.25108	0.323173	0.013274	0.146018	Serine/threonine-protein kinase PAK 4
26.2512	25.8387	25.7819	25.9106	25.9594	25.488	25.4835	25.9738	26.278	25.8605	26.4647	26.0624	26.4171	26.1196	26.4027	26.5595	26.1186	26.1767	26.1898	26.3216	26.1091	26.2522	25.717	26.5521	25.9176	26.2754	26.2901	26.067	26.2782	26.1739	26.3085	26.2118	26.0968	26.1942	26.2665	0	26.1248	-1.2588	-0.332046	0.011231	0.133762	1.02934	0.041721	0.729293	0.934119	1.33587	0.417783	0.001909	0.050466	MAGUK p55 subfamily member 7
27.3678	26.9537	26.864	26.5271	26.9491	26.8836	27.1262	27.165	26.8869	26.6632	26.6204	26.7568	26.8495	26.8858	26.7702	26.7246	26.8203	26.4011	26.6279	26.1049	26.7913	27.0533	26.5744	26.8515	26.46	26.8369	26.6425	26.8475	26.9888	26.7324	26.6195	26.578	26.6528	26.7974	26.4114	0	26.7653	1.27111	0.346084	0.006038	0.097585	1.0448	0.06323	0.582815	0.871265	-1.15211	-0.204276	0.091819	0.388403	V-type proton ATPase subunit H
25.1956	24.212	24.7036	24.5044	24.9325	23.8281	24.298	24.3221	23.5716	NaN	24.1497	23.821	23.7875	24.2903	23.7942	23.7451	24.1143	23.877	23.8631	23.8584	24.5234	23.0449	23.6971	24.1003	24.2598	24.5295	24.3646	24.4847	24.1485	23.6625	24.5593	23.8466	23.7423	23.999	23.3055	0.029	24.0923	1.4409	0.526965	0.006848	0.104319	1.02809	0.039967	0.821927	0.968199	-1.50561	-0.590343	0.00282	0.06245	Interleukin-33;Interleukin-33(102-266);Interleukin-33(109-266)
25.6055	25.5035	25.7533	25.7943	25.5007	25.483	25.1966	25.5508	25.9019	25.8622	26.0549	25.6591	25.9337	25.6576	25.7406	25.8459	25.6592	25.814	25.9293	25.9479	26.0768	25.8351	25.7751	25.833	25.9278	25.7982	25.7679	25.8073	26.3053	25.7931	26.2128	25.9282	26.0176	25.7976	26.1035	0	25.8107	-1.26003	-0.33346	0.007224	0.106324	1.06323	0.088449	0.437662	0.788395	1.20108	0.264328	0.029662	0.222098	Succinate-semialdehyde dehydrogenase, mitochondrial
29.3015	29.1983	29.1588	28.9674	29.1467	28.8693	29.0408	29.173	29.3211	29.1991	29.3544	29.5864	29.66	29.236	29.4739	29.5816	29.3874	29.4553	29.251	29.4628	29.4032	29.3549	29.1814	29.5425	29.4075	29.4711	29.5028	28.9514	29.5125	29.137	29.4328	29.756	29.4685	29.4148	29.4741	0	29.3382	-1.2186	-0.285218	0.005455	0.091554	1.00932	0.01338	0.886059	0.990448	1.24422	0.315246	0.002422	0.057432	KN motif and ankyrin repeat domain-containing protein 2
25.3619	24.7591	25.3867	25.5815	25.5306	25.7501	25.7725	25.5312	25.9983	25.6708	25.8553	26.1516	26.3694	25.7748	25.8409	26.1864	26.1374	25.8752	25.9132	26.0566	26.0999	25.9723	26.1843	25.8657	26.1789	26.4688	26.1729	25.5743	26.2443	25.6102	25.7965	25.9555	25.6316	26.4736	26.2739	0	25.8859	-1.52533	-0.60912	0.000117	0.010115	-1.0703	-0.09801	0.470367	0.809895	1.45308	0.539117	0.000482	0.023982	Oxysterol-binding protein-related protein 6
23.6593	NaN	24.5195	NaN	NaN	24.7327	NaN	NaN	NaN	24.2034	24.298	NaN	NaN	NaN	24.8635	24.6301	24.2155	24.379	24.2272	24.6575	24.3073	NaN	24.6871	24.1903	NaN	24.1428	24.7554	24.5312	NaN	NaN	NaN	24.6005	24.8701	25.5115	24.7418	0.4	24.5107	-1.04704	-0.066314	0.689636	0.919993	1.38027	0.464945	0.009232	0.121923	1.10057	0.138254	0.408796	0.766352	Tubulin-specific chaperone D
NaN	NaN	NaN	23.3985	23.9424	NaN	NaN	24.2194	NaN	NaN	NaN	23.8674	24.4249	23.9597	23.8903	23.9493	23.7488	NaN	NaN	24.181	23.8889	24.6921	24.1416	24.2847	24.7321	24.5393	24.2827	24.0893	24.235	NaN	24.4957	24.1109	NaN	NaN	23.9178	0.37	24.136	-1.41222	-0.497962	0.003784	0.074482	-1.11946	-0.162804	0.277498	0.648935	1.08671	0.119962	0.433844	0.785808	Radial spoke head protein 4 homolog A
25.4879	25.5213	25.1782	25.4596	25.5066	25.3781	25.3219	25.1765	26.1286	25.4321	25.7344	25.6005	25.9578	25.4861	25.7892	25.8219	25.6524	25.727	25.4041	25.7949	25.6031	25.7306	25.1354	25.7426	25.5378	25.6845	25.9362	25.4004	25.4233	25.7956	25.7056	25.5344	25.751	25.835	25.9198	0	25.6084	-1.16214	-0.216783	0.092608	0.389874	1.07518	0.104584	0.394779	0.753662	1.2789	0.354902	0.007878	0.112499	Actin filament-associated protein 1-like 1
NaN	NaN	NaN	23.7158	23.9826	NaN	24.3501	24.4095	23.9167	NaN	24.3855	24.4378	24.1313	24.0522	24.3625	24.4561	24.383	24.6354	24.3444	NaN	24.1072	24.8425	24.4202	24.5052	24.907	24.8002	24.5388	23.7441	24.1685	24.2461	NaN	24.7356	24.7321	24.8527	24.8038	0.2	24.3917	-1.3715	-0.45576	0.007531	0.108568	-1.06625	-0.092545	0.547079	0.851488	1.11043	0.151115	0.342908	0.713589	Transcription initiation factor TFIID subunit 5
25.7861	25.5267	25.483	25.5764	25.1207	25.5068	25.4006	25.3903	24.6099	24.3739	24.7215	24.8905	24.9477	25.5119	24.0633	24.6406	24.9266	24.7494	24.0765	24.9844	24.9408	25.017	24.7392	25.0868	24.7606	24.9521	24.3232	25.2976	24.7849	25.0268	25.3577	24.8402	24.5002	24.8251	25.4673	0	24.9773	1.5822	0.661935	0.000283	0.017789	1.08975	0.123996	0.435529	0.78704	-1.65973	-0.730946	8.5e-05	0.008694	Dedicator of cytokinesis protein 2
26.3453	25.9619	26.1067	25.7949	26.0723	25.798	26.2566	26.1579	26.3722	26.1107	26.1888	26.0883	26.7179	26.5132	26.605	26.2607	26.7074	26.3507	26.5148	26.3927	26.6695	26.6886	26.0745	26.4978	26.376	26.7247	26.3202	25.8445	26.414	26.1634	26.1846	26.3923	26.5231	26.7607	26.2941	0	26.3213	-1.33319	-0.414882	0.002399	0.057432	-1.11321	-0.154724	0.213228	0.579963	1.26076	0.334299	0.012145	0.1393	Uncharacterized protein C1orf198 homolog
23.2057	NaN	23.1287	NaN	23.945	23.1149	22.9947	23.1802	NaN	24.2768	23.9017	23.5987	NaN	23.7549	23.5704	23.3079	23.7002	NaN	NaN	23.1454	NaN	NaN	23.576	NaN	23.4084	23.3988	NaN	23.8413	NaN	23.8861	23.2046	23.1427	NaN	23.937	NaN	0.37	23.51	-1.0872	-0.12062	0.461914	0.803597	1.16489	0.220196	0.174253	0.530839	1.38372	0.468552	0.009137	0.121103	WD repeat-containing protein 26
27.5119	26.9712	27.273	27.2827	27.4922	27.238	27.1312	27.2367	27.3761	27.3497	27.4209	27.5295	27.5217	27.381	27.5935	27.5641	27.4108	27.5216	27.3995	27.523	27.5497	27.6981	27.5896	27.3723	27.41	27.9218	27.7879	27.4073	27.4085	27.3453	27.47	27.6716	27.5217	27.6051	27.6772	0	27.4618	-1.21993	-0.286799	0.007333	0.1069	-1.00703	-0.010103	0.917675	1.00063	1.14368	0.193679	0.061768	0.323979	Dynactin subunit 4
25.0926	24.9425	25.1041	25.1188	25.2256	24.9886	25.2875	25.1504	25.4246	25.6625	25.5476	25.3781	25.4544	25.2065	25.3231	25.5851	25.6789	25.6581	25.6549	25.5803	25.1993	25.3882	25.4117	25.2305	25.4501	25.9021	25.5753	25.0553	25.6406	25.0248	25.5126	25.6816	25.8237	25.1552	25.6022	0	25.3919	-1.30448	-0.383476	0.006101	0.098012	-1.0316	-0.044888	0.724886	0.932367	1.2831	0.359639	0.009607	0.124285	Stonin-1
28.0815	28.5777	28.2184	28.2416	28.1796	28.3001	28.2359	28.1077	27.8701	28.0099	27.8853	28.0161	28.243	28.1175	28.0284	27.8048	28.2064	27.8342	28.1783	27.6733	28.0967	28.0732	27.8178	27.6069	27.8383	27.7509	27.9416	28.0899	27.9521	27.8656	27.8486	27.5979	27.839	27.8454	28.0809	0	28.0016	1.29092	0.368395	0.00094	0.032647	1.01484	0.021256	0.829283	0.970519	-1.16686	-0.222628	0.034654	0.240501	Thioredoxin-like protein 1
22.1213	NaN	21.8532	22.4716	NaN	22.3725	22.6539	22.1647	21.9038	NaN	22.4989	22.2003	22.144	21.9032	22.4649	NaN	NaN	NaN	22.5996	NaN	21.9713	22.1877	22.1016	22.4503	NaN	22.6173	NaN	NaN	21.6894	22.0622	21.5755	21.9362	NaN	22.0715	NaN	0.34	22.1746	-1.03417	-0.04847	0.764794	0.947222	-1.37018	-0.454363	0.00854	0.116606	-1.06216	-0.087	0.592236	0.874938	Uncharacterized protein C2orf54 homolog
NaN	NaN	23.8646	23.7346	23.6409	NaN	24.2144	24.3472	23.6711	23.9254	23.5652	23.4623	NaN	NaN	NaN	24.1979	NaN	23.5361	23.0162	NaN	NaN	23.087	NaN	NaN	NaN	NaN	NaN	23.6823	22.994	23.0255	22.8723	23.8785	NaN	NaN	NaN	0.49	23.5953	1.67859	0.74725	0.000525	0.024877	1.05514	0.077437	0.640113	0.899081	-1.14549	-0.195959	0.260294	0.631805	Prolyl 3-hydroxylase 3
26.743	26.7942	26.9455	26.3557	26.7011	26.7055	26.8136	26.7352	27.0004	26.9254	26.9435	27.1499	27.1082	27.0845	27.5141	27.0832	27.2477	27.0039	27.0864	26.9413	27.0916	26.9113	27.0312	27.305	27.2463	27.2325	26.9314	26.7146	27.0847	26.9689	27.086	27.1876	26.9931	27.1546	27.0428	0	26.9961	-1.29252	-0.370186	0.001288	0.039726	-1.05426	-0.076226	0.458131	0.801007	1.3133	0.393198	0.000709	0.029112	Apoptosis-stimulating of p53 protein 2
28.3882	28.2681	28.44	28.4155	28.2457	28.4725	28.4931	28.2844	28.7081	28.7049	28.7345	28.9302	28.7152	28.5664	29.1342	29.1278	28.9564	28.6327	28.7627	28.6509	28.5535	28.7655	28.5935	28.8597	29.0894	28.8817	28.7325	28.3327	28.7494	28.8153	28.4042	28.6848	28.8235	29.1274	28.7474	0	28.6798	-1.29997	-0.378475	0.000785	0.03045	-1.02911	-0.041398	0.677595	0.914501	1.38132	0.466045	7.1e-05	0.007607	Tensin-2
25.2669	23.6002	25.1791	25.4639	25.1702	24.7777	24.6641	24.9954	25.6969	NaN	25.207	25.69	25.0516	24.9759	25.2534	25.2829	24.9528	25.2033	25.6556	25.2094	25.2667	25.2547	NaN	24.8827	26.3269	25.3431	26.1237	25.4647	25.3661	25.4068	25.1389	25.1626	25.467	25.3004	25.163	0.057	25.2413	-1.41728	-0.503122	0.009243	0.121947	1.00447	0.006431	0.970941	1.01887	1.29607	0.374138	0.047068	0.282361	E1A-binding protein p400
26.8981	27.1566	27.0681	26.7476	27.0477	26.6165	27.1024	27.037	27.213	26.9097	27.2059	27.7033	27.2492	27.4855	27.5257	27.413	27.2888	27.1529	27.1118	27.3575	27.3223	27.203	26.9098	27.62	27.3603	27.5562	27.215	27.0293	27.5704	27.0651	27.3227	27.5194	27.5875	27.631	27.423	0	27.2464	-1.25612	-0.328972	0.007572	0.109041	1.06106	0.0855	0.449831	0.796849	1.29544	0.373445	0.002828	0.062461	Epsin-2
25.5187	25.3148	25.314	25.112	25.6063	25.1593	25.2131	25.3783	25.8531	25.2707	25.7805	25.4945	25.7304	25.4611	25.8742	25.853	25.9056	25.5261	25.7253	25.8226	25.6469	25.5541	25.9533	26.049	25.5616	25.9119	25.9242	25.3374	25.7068	25.3514	25.7019	25.8799	25.7027	25.6479	25.8793	0	25.6206	-1.34075	-0.423037	0.002053	0.052646	-1.04885	-0.068814	0.576656	0.86765	1.28735	0.364408	0.006825	0.104319	SLAIN motif-containing protein 2
NaN	NaN	NaN	23.0975	23.539	NaN	NaN	23.875	23.7362	24.6331	28.814	NaN	23.6356	NaN	NaN	25.0128	23.6834	28.814	NaN	25.4187	NaN	23.5954	24.8511	NaN	NaN	NaN	24.1673	24.9207	NaN	24.0371	25.3096	NaN	NaN	23.5359	24.8963	0.46	24.7143	-4.48761	-2.16595	0.001397	0.041318	-2.28466	-1.19198	0.042482	0.267611	2.66722	1.41534	0.022023	0.189273	Coiled-coil domain-containing protein 132
23.7625	23.7591	NaN	NaN	23.991	23.8468	NaN	23.7841	23.6317	NaN	NaN	23.8884	23.6135	NaN	NaN	23.265	23.8028	23.9007	23.9537	NaN	23.7451	24.1058	24.4819	23.6494	23.7012	23.9386	23.5983	NaN	23.3884	NaN	23.6525	NaN	23.7156	23.4887	23.5357	0.31	23.7584	-1.07614	-0.105866	0.439503	0.789459	-1.29359	-0.371383	0.009849	0.125865	-1.13952	-0.18842	0.175705	0.532437	DIS3-like exonuclease 2
29.4256	29.1826	29.3198	29.2379	29.2649	29.2646	29.2192	29.3899	28.9961	29.1588	29.1838	29.1637	29.1205	29.1584	28.5292	28.795	28.9679	29.2471	28.9387	29.0198	29.2382	29.0594	29.144	29.0745	28.9707	29.0387	29.1706	29.3597	29.1545	28.9233	29.205	29.0817	28.9475	28.9492	29.0535	0	29.113	1.15416	0.206838	0.033331	0.237411	1.00882	0.012664	0.889127	0.99166	-1.21412	-0.279913	0.005103	0.087694	Coatomer subunit alpha;Xenin;Proxenin
25.7359	26.1099	26.0703	26.4669	26.1136	25.8168	25.5415	26.1321	25.7959	25.8391	25.6791	26.0058	25.6513	25.5509	25.3252	25.656	25.9887	26.063	25.7679	25.727	25.3984	25.4828	25.8668	25.2822	25.3179	25.5264	25.7364	25.8304	25.6708	25.7526	26.1707	26.0659	25.7328	25.2151	26.3821	0	25.7848	1.31475	0.394785	0.008442	0.115818	1.17777	0.236057	0.092889	0.390253	-1.21171	-0.277039	0.057343	0.31126	1-phosphatidylinositol 4,5-bisphosphate phosphodiesterase gamma-2
28.0598	28.0227	27.8397	28.0313	27.9298	28.0843	28.1407	28.0497	27.7546	28.0396	27.7279	27.7971	27.7933	28.1421	27.8853	27.5187	27.9651	27.4892	27.7988	27.5128	27.8402	27.6928	27.8698	27.7288	27.6623	27.8035	27.5458	27.8634	27.4017	27.8195	27.554	27.4612	27.5188	27.5976	27.5768	0	27.7862	1.23871	0.308838	0.003668	0.073336	-1.08501	-0.117709	0.226189	0.596507	-1.12714	-0.17267	0.088749	0.384138	Eukaryotic translation initiation factor 3 subunit B
24.9898	NaN	24.9227	25.1887	25.1212	24.2946	24.6823	24.9669	NaN	NaN	24.3925	24.5935	24.1925	24.1376	NaN	23.517	24.7542	24.6496	NaN	NaN	24.3725	24.3904	24.1193	24.2218	NaN	23.9074	24.1589	24.3292	24.783	23.9735	24.9092	NaN	NaN	24.6201	NaN	0.29	24.4875	1.52	0.604074	0.001528	0.043978	1.13721	0.185502	0.262088	0.633754	-1.53297	-0.616334	0.001283	0.039648	Lanosterol 14-alpha demethylase
27.4219	27.5758	27.1636	27.5502	27.3709	28.1639	27.6719	27.4404	27.1105	27.3747	27.3968	27.5618	27.3155	27.2109	27.2508	27.4344	27.2492	27.4569	27.1239	26.4624	27.096	27.3996	27.3235	27.1394	27.276	27.2217	26.8731	27.7155	27.8426	28.4121	27.8606	26.8625	27.3803	27.903	27.2931	0	27.3973	1.29978	0.378263	0.013461	0.1467	1.32395	0.404845	0.006948	0.104678	-1.16642	-0.22209	0.13398	0.468993	Fermitin family homolog 3
24.0585	NaN	23.9779	23.8182	23.9131	NaN	24.2078	NaN	24.3829	24.1484	24.7367	24.6121	24.2139	NaN	24.2644	24.8345	24.7186	24.588	24.2539	24.5111	23.9465	23.96	24.5988	NaN	24.7669	24.8839	24.3647	24.5741	24.1564	NaN	24.125	NaN	NaN	23.7953	25.1157	0.23	24.3529	-1.35993	-0.443535	0.011746	0.137251	-1.05955	-0.083453	0.600619	0.880068	1.40818	0.493831	0.005715	0.094076	Alpha-ketoglutarate-dependent dioxygenase alkB homolog 3
23.8315	23.281	23.1776	NaN	NaN	NaN	NaN	NaN	23.9165	23.4578	24.0415	NaN	24.359	23.6574	23.4552	23.8	24.5404	24.7036	23.8621	24.7649	NaN	23.8032	24.5599	24.6081	25.3363	24.886	24.5159	24.025	24.7957	24.3806	NaN	24.2954	23.6386	24.5648	24.1806	0.23	24.1644	-2.19693	-1.13549	3e-06	0.00111	-1.20242	-0.265938	0.151964	0.497204	1.38843	0.473459	0.017531	0.1694	Placenta-specific protein 9
26.6377	26.1183	26.5205	26.4241	26.5435	26.7777	26.635	26.3797	26.9336	27.0129	26.8895	26.7496	26.9603	27.0493	26.7758	27.232	26.8359	26.6905	26.6996	27.0646	26.9926	26.828	26.4881	27.0361	26.8296	26.8431	27.2877	26.2853	26.9163	26.8114	26.983	27.0127	27.1924	27.099	27.115	0	26.8186	-1.25326	-0.325683	0.009335	0.12223	1.09941	0.136724	0.239383	0.61139	1.35014	0.433107	0.000866	0.031691	PTB domain-containing engulfment adapter protein 1
23.6201	NaN	NaN	24.12	NaN	NaN	24.0355	22.7831	NaN	NaN	24.2478	NaN	NaN	24.4547	24.1828	23.8241	24.7971	NaN	NaN	NaN	NaN	NaN	23.8301	24.2965	23.7195	23.3241	23.8245	NaN	NaN	NaN	NaN	24.0213	24.2906	23.6946	23.9243	0.49	23.9439	-1.11179	-0.152878	0.411797	0.76917	1.11615	0.158535	0.381151	0.74427	1.58188	0.661637	0.002567	0.059364	Protein LSM14 homolog A
23.4353	NaN	NaN	NaN	22.9476	23.5663	NaN	23.8586	23.3802	24.4445	NaN	NaN	23.7156	NaN	NaN	24.2874	24	23.8625	23.7008	NaN	23.6821	23.8085	24.0905	NaN	NaN	NaN	23.7329	23.7122	NaN	NaN	NaN	23.449	23.9428	24.1029	NaN	0.46	23.7747	-1.29855	-0.376899	0.03098	0.227735	-1.02876	-0.0409	0.793649	0.959842	1.42758	0.513573	0.005452	0.091554	OTU domain-containing protein 6B
24.2919	NaN	23.6902	23.8247	23.7603	23.2042	23.2613	24.4714	23.7289	23.3373	23.5078	23.7902	23.4338	22.9612	23.5333	24.4088	23.6378	24.9609	24.6406	24.3844	23.7212	23.4387	24.6673	23.5907	24.6066	24.946	24.621	24.0128	24.8086	24.1515	23.9512	24.623	24.2847	24.2394	24.256	0.029	24.022	-1.45621	-0.542217	0.009298	0.1222	-1.00064	-0.000918	0.99616	1.02602	-1.14318	-0.193046	0.330219	0.702339	RNA polymerase II-associated factor 1 homolog
25.4019	24.8545	24.3276	24.9928	24.6139	25.856	25.1513	24.6068	25.5943	25.3232	25.1548	26.525	25.7046	25.0356	25.3017	25.7205	25.829	25.9471	25.685	24.9587	25.3839	25.2192	25.0891	25.4306	25.0152	24.7603	24.5614	24.5571	26.0043	26.7234	26.5366	25.3881	25.6513	25.9587	25.0856	0	25.37	-1.23197	-0.30097	0.176322	0.533759	1.25772	0.330815	0.127088	0.458055	1.51672	0.600951	0.009549	0.124188	Trem-like transcript 1 protein
27.6442	27.5945	27.5071	27.4821	27.5301	27.8052	27.5887	27.3897	27.8801	27.6905	27.6722	27.9139	28.0267	27.831	28.0342	28.0711	28.0075	27.7187	27.9133	27.9382	27.8501	27.9926	27.9012	27.8501	27.955	27.913	27.9473	27.6413	28.0053	27.6756	27.5966	27.9838	28.1164	27.7951	28.0773	0	27.8154	-1.25248	-0.324787	0.002269	0.055791	-1.01503	-0.02153	0.821655	0.968199	1.26167	0.33533	0.001704	0.046917	SEC14-like protein 4
30.0663	29.6464	30.0023	30.0697	29.9664	29.7216	30.2517	29.942	30.2602	30.2412	30.1134	30.352	30.4447	29.9227	30.4576	30.6093	30.5161	30.4177	30.0301	30.4941	30.3449	30.0814	30.0768	30.1896	30.2115	30.5373	30.2421	29.7721	30.1925	29.9607	29.9866	30.1816	30.2643	30.3847	30.2764	0	30.1779	-1.23674	-0.306545	0.004297	0.078986	-1.0903	-0.12473	0.205762	0.571468	1.28865	0.365863	0.000887	0.031867	PDZ and LIM domain protein 2
23.7292	NaN	23.519	23.9419	23.6984	23.8722	23.9084	24.008	22.917	23.9546	23.1884	23.4302	23.3171	23.6262	22.9603	23.0881	23.4384	23.2516	23.2528	NaN	23.4826	23.7149	23.8006	23.2254	23.5997	NaN	23.111	23.5628	23.3164	23.3839	23.3181	22.6943	23.3136	23.5356	23.5219	0.086	23.4588	1.26192	0.335618	0.048571	0.286242	-1.12426	-0.168981	0.293629	0.665949	-1.40105	-0.486513	0.005766	0.094563	Fucose mutarotase
24.6169	24.2785	24.1118	24.1977	24.4275	24.1482	24.5962	23.8263	25.0928	24.6318	25.0001	24.7941	24.5831	24.9482	24.6969	24.7511	24.753	25.1298	24.9586	25.1892	24.9232	24.4646	24.7921	25.1101	24.8374	24.6719	24.937	24.6613	24.9171	24.6885	24.9193	24.853	24.4592	24.964	24.8304	0	24.7074	-1.53906	-0.622047	7.2e-05	0.007697	-1.06742	-0.094126	0.480644	0.816323	1.44422	0.53029	0.00048	0.023982	Transmembrane and coiled-coil domains protein 3
24.9673	24.9045	24.8827	24.8774	24.746	24.9131	24.9401	24.6966	25.2441	24.6935	25.0726	25.0903	25.3266	24.7519	25.432	25.2248	25.5379	25.3147	25.2649	25.4942	25.0824	25.261	25.504	25.1358	25.2709	25.5459	25.5335	24.9918	25.3069	24.8425	25.2	25.5827	25.2247	25.7188	25.7397	0	25.1805	-1.36924	-0.453378	0.002488	0.058353	1.02074	0.029619	0.826009	0.969493	1.21983	0.286683	0.045722	0.277552	Usher syndrome type-1C protein-binding protein 1
29.5233	30.0286	29.6921	29.7506	29.5267	29.9677	29.8421	29.5762	29.8843	29.7887	29.9036	30.2816	30.2279	30.2765	30.2951	29.3516	29.9941	29.9039	30.3672	30.1161	30.2166	30.1612	29.8449	30.6105	30.0833	29.759	29.8453	29.7432	30.0513	29.8543	29.4599	29.8767	30.1377	30.4383	29.8141	0	29.9484	-1.30104	-0.379662	0.002925	0.063779	-1.15243	-0.204678	0.082398	0.371982	1.19909	0.261938	0.033223	0.236974	Tetraspanin-8
23.0324	24.0468	24.3255	24.3345	24.4429	23.6727	24.2039	23.4654	24.9207	NaN	24.8346	NaN	25.0887	24.3584	24.3203	NaN	NaN	23.0408	24.4315	24.4025	NaN	24.4975	23.8178	24.962	23.4689	23.4035	24.4658	24.2443	NaN	24.1197	24.6169	24.7934	24.2833	23.933	24.2489	0.17	24.1992	-1.04429	-0.06252	0.761266	0.945516	1.26147	0.335112	0.102102	0.409934	1.69818	0.763991	0.000931	0.032547	Heparan sulfate 2-O-sulfotransferase 1
24.4129	NaN	24.6885	23.8788	24.1825	24.3198	23.9415	25.0513	25.403	NaN	25.0098	24.7322	25.1574	24.1229	24.9524	25.5368	25.1751	25.5173	25.4969	25.36	24.6927	25.6496	26.0259	25.193	24.781	25.2612	25.497	24.1907	25.889	25.0183	25.4337	25.8362	25.5148	25.24	24.967	0.057	25.0342	-1.96869	-0.977234	2e-05	0.003589	-1.03058	-0.043461	0.817076	0.966644	1.57742	0.657567	0.00185	0.049572	Syntaxin-binding protein 6
26.393	25.6329	26.1989	25.1589	26.1142	26.224	26.3928	26.2347	26.8399	26.7171	26.9149	26.7505	26.8577	26.3988	26.9074	27.0425	26.764	26.9324	27.0618	27.1539	26.838	27.1449	26.8992	27.1269	27.1504	27.1289	27.0065	26.9719	27.1998	27.0488	27.0908	26.9594	26.5987	27.1112	27.2072	0	26.7478	-2.00667	-1.0048	0	2.5e-05	-1.0188	-0.026875	0.827712	0.969925	1.68826	0.75554	1e-06	0.000608	Myc target protein 1
23.3171	NaN	23.1482	23.7006	23.3615	23.1328	23.4648	23.3936	23.8058	NaN	23.4278	24.0508	23.7863	23.8476	23.8644	23.8694	24.1288	23.5903	23.8257	NaN	23.6063	24.148	23.5706	23.8113	24.0756	24.2889	23.9067	23.525	23.6768	23.4439	23.3603	23.9906	23.7827	24.0251	NaN	0.11	23.7073	-1.41894	-0.504817	0.002377	0.057323	-1.11013	-0.150726	0.31123	0.683718	1.40234	0.48784	0.003162	0.067238	Cystin-1
NaN	NaN	21.8421	22.3725	21.7016	22.7792	22.6917	22.2486	21.4335	22.5427	22.0142	21.4859	21.8703	21.9325	21.8829	20.9679	21.4182	NaN	21.8172	NaN	21.8188	21.2663	NaN	21.9324	21.3863	21.5865	NaN	22.2763	NaN	NaN	21.1894	NaN	NaN	NaN	21.0367	0.31	21.8122	1.55622	0.63805	0.005314	0.090174	-1.09718	-0.133794	0.5069	0.830874	-1.45907	-0.54505	0.014682	0.15384	PRA1 family protein 3
27.7207	27.1035	27.6251	27.8215	27.8866	27.3837	27.3164	27.0769	27.8741	27.9156	28.4626	27.5949	27.7988	27.4631	27.7633	27.9528	27.9174	27.8325	27.9507	27.6202	27.9666	27.3315	27.9436	27.8409	27.7136	27.9276	27.9953	27.8962	27.5961	28.1472	28.059	27.8619	27.4293	27.914	27.9705	0	27.7621	-1.23125	-0.300119	0.020152	0.180384	1.05885	0.082498	0.492811	0.822423	1.29102	0.36851	0.005186	0.088553	Cell adhesion molecule 1
25.7793	25.9454	26.1622	25.8245	26.0515	26.0194	26.2765	25.9355	25.3104	25.9821	25.2717	25.0184	25.7307	25.9504	24.9633	25.3963	26.1412	25.2426	25.7977	25.2464	26.2533	25.8617	25.0547	26.2574	25.7934	25.8755	25.549	25.6626	25.0495	25.7767	25.9144	25.7283	25.7125	26.0781	25.824	0	25.7268	1.22271	0.29008	0.078472	0.364033	-1.00677	-0.009738	0.950196	1.01142	-1.385	-0.469887	0.006036	0.097585	Thioredoxin-related transmembrane protein 1
23.3339	23.6887	23.9252	23.5388	23.3445	23.2286	23.3065	23.6422	22.3297	NaN	22.4397	NaN	22.9236	23.4083	NaN	NaN	23.061	NaN	23.0654	NaN	23.0711	NaN	NaN	22.9248	NaN	22.6679	NaN	22.8701	23.1271	NaN	NaN	NaN	NaN	NaN	23.3456	0.43	23.1621	1.48324	0.56875	0.002513	0.058549	1.13442	0.181952	0.255288	0.62753	-1.58952	-0.668589	0.00067	0.028491	Apolipoprotein B receptor
24.1962	NaN	23.6317	24.2487	24.094	24.26	23.8295	24.3792	24.0318	NaN	NaN	24.8203	24.8954	24.1914	24.4248	24.765	24.263	25.1828	24.2421	24.791	24.5281	NaN	24.6145	24.4701	24.6	24.851	24.7616	NaN	24.3693	NaN	24.7781	24.5618	24.4251	24.3699	24.7152	0.17	24.4583	-1.4831	-0.568615	0.000819	0.030878	-1.06529	-0.091242	0.53495	0.845068	1.31328	0.393177	0.014396	0.15224	Zinc finger FYVE domain-containing protein 21
27.0017	26.7819	27.2641	27.1558	26.9164	27.4531	27.1011	26.7214	27.1638	27.5465	27.395	27.4322	27.2922	27.3304	27.5421	27.5276	27.6885	27.9804	27.1817	27.5572	27.3279	27.1012	27.2347	27.7257	27.5421	27.6613	27.4411	26.9959	27.4103	27.1519	27.1019	27.3229	27.5511	27.6961	27.3324	0	27.3323	-1.34695	-0.429696	0.000979	0.033311	-1.10604	-0.145401	0.213512	0.580283	1.30671	0.385941	0.002633	0.060157	C-type lectin domain family 14 member A
29.3189	28.8794	28.9817	28.896	28.9323	28.8205	29.0724	29.0808	28.7241	28.7735	28.7143	28.7352	28.629	29.0681	28.8268	28.66	28.6969	28.4628	28.7391	28.7487	28.7943	28.6063	28.8656	28.7203	28.7713	28.7803	28.6618	28.978	28.7252	28.6972	28.6099	28.581	28.7757	28.6602	28.6056	0	28.7884	1.21148	0.276777	0.004757	0.084278	-1.01505	-0.021551	0.808743	0.964661	-1.18023	-0.239065	0.013262	0.145996	Vigilin
27.9364	28.0377	28.1061	27.9545	27.9498	28.0403	27.9261	27.9296	27.5321	27.8213	27.6642	27.8442	27.6509	27.9544	27.5634	27.874	27.6042	27.7528	27.7406	27.6066	27.8622	27.8751	27.7953	27.4424	28.0529	27.643	27.7771	27.8462	27.735	27.7054	27.6965	27.7692	27.9562	27.8407	27.868	0	27.8101	1.17505	0.23272	0.020418	0.181585	1.03314	0.047034	0.614272	0.887576	-1.19903	-0.261862	0.009857	0.125865	26S proteasome non-ATPase regulatory subunit 2
NaN	23.299	23.3696	NaN	23.5114	NaN	23.3611	NaN	23.6256	NaN	23.4697	23.5324	23.9221	NaN	23.7826	23.5617	23.7739	23.3201	NaN	23.3288	NaN	NaN	24.007	24.1773	NaN	23.7463	23.1689	23.1851	NaN	23.2421	23.0772	NaN	23.3041	23.1289	23.4716	0.34	23.4942	-1.25756	-0.330625	0.027524	0.215024	-1.40492	-0.49049	0.001701	0.046917	1.21552	0.28157	0.056257	0.308299	WD repeat-containing protein mio
23.8557	23.7452	NaN	23.7233	24.085	NaN	23.5365	NaN	NaN	NaN	NaN	NaN	23.6211	NaN	NaN	23.2101	23.1238	NaN	24.062	NaN	24.1044	24.1269	NaN	23.6465	23.6341	23.6807	NaN	23.5607	23.2934	24.0382	23.7438	NaN	NaN	NaN	NaN	0.49	23.7106	-1.06189	-0.086629	0.556734	0.855348	-1.16211	-0.216748	0.142774	0.483422	-1.38586	-0.470785	0.005563	0.092566	Coiled-coil domain-containing protein 115
24.0026	NaN	23.7587	23.6512	23.7816	24.0803	24.0457	24.0144	24.4778	24.0308	24.1408	24.371	24.2986	24.0401	24.6912	24.4722	24.4115	24.4058	24.1617	24.2906	24.4974	24.0566	24.3467	24.3159	24.5743	24.4962	24.3812	24.0111	24.527	24.0662	23.1301	24.2531	24.5479	24.6363	24.0462	0.029	24.2063	-1.36085	-0.44451	0.006724	0.103822	-1.12644	-0.171774	0.255298	0.62753	1.33892	0.421064	0.009808	0.125773	G protein-coupled receptor kinase 5
26.0531	25.8294	25.8966	25.7919	26.2508	25.9283	25.8671	25.6314	26.4667	25.665	26.4164	26.3603	26.4889	25.9143	26.5614	26.1976	26.4805	26.3721	26.4683	26.3758	26.4674	26.6589	26.3782	26.1868	26.4347	26.5143	26.5471	26.0572	26.4512	26.2379	25.9969	26.6641	26.5826	26.7599	26.3527	0	26.2659	-1.43639	-0.522444	0.000254	0.016723	-1.01606	-0.022987	0.852616	0.978768	1.299	0.377398	0.005509	0.092013	Caskin-2
30.3046	30.0646	30.5877	30.0188	30.0251	30.1147	30.2203	30.1776	30.1249	30.0647	29.891	29.908	29.8565	30.2306	29.4881	29.873	29.7568	29.6121	29.9217	29.6967	29.879	29.9568	30.1493	30.0083	29.695	30.1276	30.1495	30.2469	30.0652	30.0791	29.742	30.0116	29.9193	29.5435	29.9027	0	29.9832	1.227	0.29514	0.006655	0.103103	1.04839	0.068179	0.493707	0.822423	-1.21315	-0.278761	0.00992	0.126016	ATP-citrate synthase
30.5564	30.4513	30.3589	30.2822	30.3997	30.6255	30.5487	30.3472	31.1005	30.8753	30.9054	30.8116	30.84	30.6766	30.8048	30.8167	30.5387	31.3341	30.9903	31.1334	30.6351	30.6333	30.7274	31.2731	31.0142	30.5078	31.0131	30.7721	31.065	31.0289	30.8445	30.9289	30.7745	30.757	31.009	0	30.7823	-1.38539	-0.470297	3.1e-05	0.004875	-1.0043	-0.006194	0.947689	1.01032	1.29469	0.372603	0.000538	0.025323	Plasmalemma vesicle-associated protein
25.6674	25.9774	25.2131	25.269	25.6253	25.0572	25.8825	25.8044	25.5236	25.4803	25.9036	25.9929	25.8581	25.7808	26.3615	25.6989	25.7058	26.2354	26.2533	26.0291	25.8889	25.737	25.6245	26.0272	26.2173	26.1393	25.8738	25.2366	25.6843	25.7628	26.0522	25.9158	26.2528	25.9669	25.933	0	25.8181	-1.37062	-0.454832	0.002803	0.062306	-1.1202	-0.163755	0.237365	0.609598	1.18893	0.249664	0.084524	0.377178	EMI domain-containing protein 1
29.9912	29.9555	30.0673	30.1114	30.1409	29.9307	30.0008	30.2389	29.6199	29.8697	29.7339	29.5875	29.7759	29.8716	29.5442	29.629	30.0366	29.6451	29.5324	29.5657	29.6299	29.932	29.5322	29.486	29.7579	29.8564	29.5513	29.7546	29.5786	29.4359	29.6961	29.5949	29.7581	29.8086	29.7823	0	29.7715	1.3148	0.394847	9.9e-05	0.009321	1.00176	0.002543	0.976537	1.02056	-1.24285	-0.313651	0.001262	0.039457	Ribonuclease inhibitor
27.1605	27.226	27.0779	27.1002	27.1691	27.5159	26.9707	27.1627	27.499	27.5117	27.2593	27.1617	27.8177	27.0289	27.3904	27.3931	27.2362	27.9441	27.4844	28.2805	27.624	27.5033	27.6086	27.7413	27.5503	27.7138	27.8529	27.3217	27.9327	27.8413	27.4106	27.8158	27.958	27.362	27.4313	0	27.4874	-1.45783	-0.543827	6e-05	0.00685	-1.04118	-0.058224	0.612395	0.885894	1.1436	0.193582	0.108849	0.424214	Protein kinase C delta-binding protein
24.9775	24.9551	25.2933	24.5494	23.954	25.3859	25.3708	25.0702	25.6419	25.059	25.3355	25.345	25.6878	25.4244	25.3378	25.5985	25.7115	25.6309	25.3103	25.6793	25.3758	25.7651	25.2768	26.2352	25.8451	25.8492	25.2474	24.8988	25.7724	25.1061	25.8701	25.7162	25.5661	25.1746	25.41	0	25.3836	-1.64555	-0.71857	9.5e-05	0.009042	-1.18517	-0.245096	0.125481	0.454983	1.42965	0.515661	0.003051	0.0656	Nuclear receptor coactivator 5
29.3669	29.0424	29.083	29.1539	29.169	28.9083	29.2323	29.3383	28.9874	28.9049	28.9425	29.0903	28.9715	29.0528	28.7666	28.8351	28.4614	28.9311	28.6616	28.5726	28.9269	28.9402	28.649	28.6231	28.9095	28.6738	29.0248	29.1169	28.8341	28.6596	28.9625	28.8003	28.507	28.5667	28.5735	0	28.8926	1.31627	0.396457	0.000422	0.022433	1.0122	0.017496	0.858623	0.980481	-1.20705	-0.271491	0.011027	0.132701	Thioredoxin domain-containing protein 5
27.4577	27.2999	27.0781	27.4355	27.0879	27.1181	27.3469	27.6041	27.8134	27.563	27.7485	27.6337	27.9596	27.6535	27.7779	27.5472	27.7668	27.3693	27.6392	27.4166	27.9076	28.1654	27.3417	27.8966	27.5196	27.6614	27.6794	27.4422	27.8606	27.64	27.5155	27.4899	27.5658	27.8144	27.6973	0	27.5861	-1.27803	-0.353921	0.002715	0.060994	-1.01647	-0.023568	0.824474	0.969007	1.33297	0.41464	0.000604	0.026932	Cdc42 effector protein 1
25.2407	NaN	25.2761	24.7961	25.4715	24.3412	24.642	25.0155	24.4827	24.535	24.0815	24.093	23.7507	24.2914	24.2935	24.1774	24.6241	24.4919	24.2747	24.5075	23.9915	24.1065	24.4838	24.3695	24.2683	NaN	24.2741	24.244	24.2949	24.1919	24.4745	24.2598	24.2801	24.2658	24.3265	0.057	24.4308	1.57712	0.657295	8.9e-05	0.009042	-1.01504	-0.021542	0.879015	0.987029	-1.63604	-0.710211	3.2e-05	0.004932	Sn1-specific diacylglycerol lipase beta
23.2505	NaN	22.9092	22.8162	22.4343	22.7371	NaN	NaN	NaN	22.9277	NaN	NaN	22.3748	22.9482	NaN	NaN	22.4447	NaN	NaN	NaN	23.0276	23.0698	NaN	22.5292	22.569	22.8252	NaN	22.1924	NaN	22.3114	21.8012	NaN	NaN	NaN	22.228	0.49	22.6331	1.01767	0.025272	0.875218	0.986245	-1.59213	-0.670961	0.000632	0.027762	-1.11388	-0.155594	0.341504	0.712315	Bifunctional UDP-N-acetylglucosamine 2-epimerase/N-acetylmannosamine kinase;UDP-N-acetylglucosamine 2-epimerase (hydrolyzing);N-acetylmannosamine kinase
NaN	NaN	24.7887	24.9524	23.9908	25.3881	24.0207	24.7041	25.1559	25.0236	25.1533	24.5288	25.2134	24.8886	25.4642	25.5305	24.9903	NaN	25.4421	24.9417	25.0785	25.0513	25.0478	24.7196	24.5879	24.6421	24.9605	25.2147	24.6682	25.2267	24.7584	25.2932	25.6724	25.458	25.0489	0.086	24.9877	-1.22948	-0.298053	0.085631	0.379785	1.15324	0.205689	0.215422	0.582929	1.37992	0.46458	0.009668	0.124783	Carboxylic ester hydrolase
24.0546	24.5463	24.3631	NaN	NaN	24.3096	23.8721	24.5173	NaN	23.8348	23.9793	23.6776	23.4144	24.7097	24.0582	22.811	23.9548	23.6113	23.2407	NaN	23.6323	23.5795	NaN	24.0484	23.4009	23.0965	23.5524	23.535	23.5123	23.2242	23.9383	24.4592	22.8248	23.2561	23.9741	0.14	23.7663	1.69528	0.761519	0.000578	0.026565	1.05016	0.070611	0.711071	0.928147	-1.38721	-0.472188	0.022329	0.190642	Golgi membrane protein 1
26.2971	25.853	25.8218	25.7752	25.8804	26.2046	26.311	26.142	26.5875	26.3841	26.5674	26.6158	26.1733	26.7076	26.3722	26.2404	25.9358	26.4953	26.1964	26.5134	26.3248	26.5745	26.2182	26.3745	26.2473	26.0794	26.7178	26.6451	26.5272	26.6934	26.1866	26.2592	26.5498	26.4135	26.3401	0	26.3207	-1.23145	-0.300356	0.019042	0.176337	1.10607	0.145438	0.226176	0.596507	1.28575	0.362605	0.00547	0.091686	LIM and senescent cell antigen-like-containing domain protein 2
25.504	25.6651	25.2017	25.3492	25.2047	25.4201	25.4283	25.5942	23.7975	NaN	NaN	24.0673	25.0573	25.0571	24.9398	24.3358	24.996	NaN	24.8623	NaN	24.5121	24.4801	NaN	24.9207	NaN	24.239	24.7879	24.0602	23.9581	24.3035	23.7093	24.6136	NaN	NaN	23.7748	0.23	24.7348	1.76302	0.818051	9.5e-05	0.009042	-1.34757	-0.430358	0.017632	0.169807	-1.75767	-0.813665	0.000101	0.009398	Brain acid soluble protein 1
NaN	23.5008	NaN	23.1681	23.4725	23.5527	23.7165	NaN	23.0612	NaN	23.4193	NaN	23.4445	23.3396	23.6973	NaN	NaN	NaN	24.0194	23.6307	23.7766	24.3849	23.6043	NaN	NaN	NaN	NaN	NaN	NaN	NaN	23.4651	NaN	23.5719	23.3666	23.4906	0.46	23.5622	-1.32046	-0.401045	0.012283	0.140176	-1.32832	-0.4096	0.009057	0.120423	-1.06418	-0.089738	0.533941	0.844964	L-2-hydroxyglutarate dehydrogenase, mitochondrial
30.7528	30.6997	30.4967	30.5174	30.7531	30.4194	30.5566	30.685	30.3388	30.3797	30.4581	30.5138	30.449	30.6262	30.2299	30.2496	30.2429	30.5822	30.2563	30.4364	30.2705	30.1108	30.3585	30.5162	30.4855	30.3499	30.4804	30.6026	30.2024	30.2451	30.4482	30.5617	30.2743	30.328	30.424	0	30.4372	1.17776	0.236046	0.009979	0.126288	1.01554	0.022255	0.791423	0.958394	-1.16677	-0.222515	0.014579	0.15303	Dolichyl-diphosphooligosaccharide--protein glycosyltransferase subunit 1
26.8838	26.6083	26.7654	26.7952	26.5968	27.2206	26.9765	26.8153	26.647	26.6803	26.1605	26.2921	26.8827	26.8683	26.7391	26.0194	26.3984	25.6718	26.5655	25.9815	26.6511	26.8325	26.5894	26.5929	26.4137	26.5312	26.4791	26.6317	26.7536	26.577	26.1484	25.6992	26.5074	26.7431	26.393	0	26.5461	1.32612	0.407215	0.0079	0.112645	1.00795	0.011425	0.93507	1.00601	-1.24131	-0.311865	0.037384	0.250968	Prostaglandin reductase 1
24.987	25.432	25.3569	25.234	25.4941	24.8317	25.0772	25.0783	26.2293	NaN	25.3584	25.6866	25.5725	25.3177	25.8541	26.0868	25.9196	25.6388	25.4149	25.688	25.9385	25.6541	24.9853	26.2507	25.6547	25.6377	25.805	24.9269	26.2784	25.4704	25.5619	25.7744	25.5765	25.936	25.8491	0.029	25.5752	-1.38031	-0.464992	0.005058	0.087631	1.02463	0.035107	0.815467	0.966202	1.48113	0.566696	0.000896	0.032107	FERM domain-containing protein 4B
32.0412	32.1771	31.7386	31.9086	31.9354	32.3735	31.8075	31.8712	32.672	31.6483	31.8962	32.4166	32.4601	31.8915	31.7071	31.371	32.1416	32.0648	32.4662	32.605	32.5256	32.6728	32.8607	33.0555	33.1335	32.4658	32.3772	32.3914	32.5719	32.7289	31.8186	32.192	32.9153	32.5127	32.1096	0	32.2721	-1.58924	-0.668339	2.5e-05	0.004196	-1.18758	-0.24803	0.067902	0.339403	1.02887	0.041063	0.763284	0.946417	Serotransferrin
26.5675	25.9474	26.3856	26.3817	26.5861	26.4924	26.6759	26.3908	26.2305	26.1543	25.7297	25.6268	26.1377	26.5325	25.8379	25.4322	25.8313	25.7235	25.815	25.7713	26.1644	25.9905	25.6022	26.1284	25.811	25.7822	25.5929	26.463	25.9842	26.4519	26.1818	25.4713	25.6711	25.9933	25.4048	0	26.0269	1.47734	0.563004	0.000492	0.024146	1.03332	0.047292	0.738356	0.938718	-1.3972	-0.482537	0.002215	0.054941	Leucine-rich repeat-containing protein 59
30.1345	29.8275	29.9042	29.8318	29.9888	30.0247	30.0384	30.0491	29.7914	29.7034	29.7445	29.6804	29.4177	29.928	29.2149	29.418	29.4934	29.4494	29.612	29.4448	29.8505	29.3734	29.2514	29.6994	29.5869	29.4096	29.7174	30.0386	29.8302	29.7025	29.659	29.6306	29.4581	29.5272	29.3719	0	29.6801	1.37094	0.455168	6.2e-05	0.006855	1.10174	0.139787	0.152789	0.498236	-1.29758	-0.375821	0.000596	0.026757	Protein disulfide-isomerase A6
24.9028	24.9954	24.6757	24.7909	24.7119	25.0475	24.8536	25.1655	25.3442	25.2232	24.9507	25.6489	25.3899	24.9366	25.2801	25.2472	25.5033	25.3775	25.4025	25.3708	25.4915	25.6682	25.1348	25.2625	25.0138	25.4842	25.1433	24.816	25.1645	25.1657	24.7913	25.2835	25.5539	25.3517	25.2029	0	25.1813	-1.37868	-0.463293	0.001514	0.043739	-1.14278	-0.192541	0.146181	0.489354	1.30817	0.38755	0.006624	0.102846	StAR-related lipid transfer protein 13
29.2191	28.854	28.8743	28.8406	28.9128	28.8107	28.9699	28.9007	29.6235	29.1681	29.2919	29.3444	29.3474	29.3084	29.5336	29.3923	29.1411	29.0867	29.3965	29.2339	29.3602	29.542	28.8994	29.6379	29.2813	29.2888	29.2328	28.9363	29.4059	29.2251	29.1973	29.3409	29.2657	29.4078	29.0637	0	29.2096	-1.30151	-0.380186	0.000423	0.022433	-1.05141	-0.072326	0.444831	0.793238	1.34473	0.427318	0.000107	0.009714	Endothelial cell-selective adhesion molecule
23.9333	24.0929	24.1673	24.0148	24.0735	24.2253	23.8425	24.0786	23.4298	24.0326	24.3951	24.3597	24.1638	24.1665	24.1728	24.1026	23.9934	23.9469	23.8156	24.0854	23.9872	24.3577	23.7352	24.4313	24.0054	24.1761	23.3795	23.8522	23.9703	23.8587	23.9281	23.3881	23.543	23.3	23.7449	0	23.9643	-1.00456	-0.006557	0.964206	1.01676	-1.31706	-0.397325	0.008179	0.114655	1.0261	0.037169	0.799289	0.961632	Sideroflexin-2
28.6905	28.8538	28.8526	28.693	29.0864	27.8561	28.2416	28.9212	29.0828	28.8891	29.15	29.0266	28.7373	28.5603	29.1472	29.411	29.3771	28.9056	28.8691	29.2704	28.3343	28.7132	28.9457	28.7138	29.0699	29.0379	29.1529	28.9567	29.1674	28.8286	29.1634	29.2628	29.3278	28.8851	29.3834	0	28.9304	-1.16789	-0.223908	0.088322	0.383384	1.19091	0.252059	0.049746	0.288677	1.3131	0.392979	0.004221	0.078478	Heterogeneous nuclear ribonucleoprotein A/B
26.1424	NaN	26.8627	26.7311	26.7438	26.3978	26.4992	26.972	26.1191	26.284	26.2235	25.9588	26.1582	26.4984	26.1442	26.0014	25.6713	26.6094	26.384	26.1366	26.3819	26.1171	26.0626	25.8364	25.9484	26.2783	26.1599	26.4998	26.1593	25.9049	26.3818	25.9174	25.5465	26.1809	25.9941	0.029	26.2326	1.3438	0.426313	0.003185	0.067616	-1.08091	-0.11224	0.391102	0.75079	-1.41777	-0.503628	0.000681	0.028559	Unconventional myosin-Va
24.8398	NaN	25.0262	24.3008	24.2815	24.7431	24.9387	24.9007	24.7102	NaN	24.8906	25.1686	24.8909	25.1176	24.9767	25.0317	25.1555	25.2983	24.989	25.2484	24.7934	NaN	25.4973	25.3438	25.2906	25.6501	25.1612	24.676	24.9181	25.0012	24.8506	25.0172	25.2243	25.1754	25.1044	0.086	25.0066	-1.45921	-0.545187	0.000483	0.023982	-1.18888	-0.249598	0.072986	0.351579	1.20918	0.274031	0.057104	0.310579	Malonyl-CoA decarboxylase, mitochondrial
24.3865	24.9414	24.9955	24.8692	25.0307	24.3468	24.5783	24.7815	25.2877	24.7897	25.1967	24.936	25.0987	25.0574	25.3227	25.3381	25.3609	25.2299	25.1247	25.6484	25.2151	25.1329	24.3027	25.4189	24.9032	25.4972	25.461	25.001	25.8231	24.8669	25.4024	25.5145	25.0984	25.1787	25.6408	0	25.1079	-1.34019	-0.422435	0.009676	0.124783	1.12366	0.1682	0.266423	0.636597	1.33142	0.41297	0.011246	0.133762	Protein kinase C and casein kinase II substrate protein 3
27.1313	26.4436	26.6425	26.774	27.0137	27.1051	26.3219	27.1246	27.4946	27.2958	27.4825	27.4547	28.0339	27.2308	27.0517	26.8758	27.1238	27.6264	26.6785	27.4294	27.4545	27.7388	27.3504	26.9201	27.7025	27.1579	27.9206	27.2958	27.8938	27.0379	27.3608	27.3269	27.325	27.0318	27.4771	0	27.238	-1.4342	-0.520242	0.001094	0.035931	1.04821	0.067922	0.631435	0.894539	1.43253	0.518561	0.001129	0.036733	Musculoskeletal embryonic nuclear protein 1
26.6184	26.2596	26.4122	26.2555	26.3903	26.3764	26.4403	26.3745	26.5233	26.7397	27.0274	27.119	26.6116	26.3568	26.7774	26.7611	26.5546	27.0092	26.8845	26.9499	26.5569	26.522	26.7392	26.693	26.7148	26.8876	27.1373	26.4673	26.7905	26.6901	26.8226	26.6474	26.5891	26.5895	26.7645	0	26.6587	-1.30323	-0.382092	0.00205	0.052646	-1.03596	-0.050973	0.64674	0.902958	1.25533	0.328063	0.006981	0.104979	Homer protein homolog 3
29.109	29.2793	28.9837	29.3054	28.8184	29.1398	28.8934	29.0535	29.3541	29.3534	29.4646	29.4163	29.3356	28.9727	29.4417	29.5796	29.1089	29.7916	29.5827	29.4544	29.4972	28.9071	29.2889	29.005	29.4888	29.4989	29.518	29.232	29.2151	29.5771	29.2265	29.4578	29.0392	29.3024	29.2503	0	29.2841	-1.24634	-0.317695	0.004793	0.08469	-1.05508	-0.077357	0.451411	0.797313	1.20039	0.263499	0.017085	0.167128	Tubulointerstitial nephritis antigen-like
26.3131	26.511	26.0251	26.4287	26.3764	26.4262	26.5667	26.2926	25.9612	25.9699	25.3358	25.8217	26.1728	26.6763	25.8821	25.7754	26.0759	25.6449	26.0021	25.1597	25.8324	26.0458	25.4575	25.67	25.7948	26.2014	25.7245	26.0351	26.1199	25.7405	25.5486	25.8763	25.9782	26.2514	25.6289	0	25.9806	1.52728	0.610962	0.000128	0.010745	1.08798	0.121648	0.376237	0.740205	-1.32318	-0.404005	0.006931	0.104541	Golgi reassembly-stacking protein 2
30.2787	30.1113	30.3506	30.3415	30.2747	30.2996	30.4189	30.5303	30.2168	30.1566	30.0495	30.0812	29.9612	30.3787	30.0336	29.8268	30.1674	29.571	30.0821	29.6078	30.3056	30.1645	29.9471	30.0898	29.7934	30.0545	29.8488	30.2073	30.2034	30.059	30.1548	30.031	29.9782	30.0017	30.1019	0	30.1051	1.2909	0.368376	0.00044	0.022926	1.0776	0.107818	0.244436	0.617229	-1.17187	-0.228818	0.020466	0.181644	Actin-related protein 3
27.9327	27.7781	27.7465	27.8735	27.7111	28.0189	27.8461	27.8242	28.1952	28.1606	28.0865	28.2114	28.3609	28.1704	28.0966	28.1555	28.2505	28.2788	28.2275	28.0752	28.3413	28.1504	28.1615	28.2461	28.0841	28.3907	28.4018	27.9324	27.9721	27.8685	27.9896	28.0136	28.2211	28.1724	28.1263	0	28.0878	-1.29765	-0.375905	0.000315	0.01915	-1.10171	-0.139748	0.130482	0.463457	1.27117	0.346152	0.000763	0.029943	Epidermal growth factor receptor kinase substrate 8-like protein 2
24.0895	24.3284	24.6843	24.4542	24.0928	24.598	24.1479	24.3325	23.285	23.7171	23.7355	23.6748	23.7975	23.998	23.6363	NaN	23.8815	NaN	23.1782	NaN	23.8541	23.8558	24.2587	23.8837	NaN	24.0546	23.3669	23.8935	23.6888	24.2352	23.2513	23.9602	24.0139	NaN	23.7923	0.14	23.9247	1.40779	0.493437	0.003845	0.075236	-1.05136	-0.072254	0.635919	0.896494	-1.54248	-0.625252	0.000442	0.022926	Phosphoserine aminotransferase
27.2663	NaN	27.2986	27.2861	27.1664	26.9182	27.1137	27.4312	26.9402	27.3709	27.3587	27.2594	26.7051	27.0771	26.7508	26.8709	26.5474	26.9036	26.9744	26.8174	26.777	26.6798	27.1658	26.6446	27.0957	26.7681	26.9458	27.0401	26.6632	26.9577	27.038	26.7146	26.5871	26.8363	26.5452	0.029	26.9563	1.26744	0.341915	0.00656	0.102321	-1.03913	-0.055376	0.629293	0.89363	-1.1686	-0.224776	0.064332	0.33052	Transmembrane emp24 domain-containing protein 9
31.3379	31.0318	31.43	31.3966	31.199	31.3515	31.3949	31.2746	31.354	31.322	31.2261	31.1003	31.3063	31.3496	31.1571	30.9694	31.0923	30.8784	31.3084	30.7826	31.2912	31.1392	31.0417	31.016	31.086	31.0592	31.1386	31.2613	31.1383	31.1237	30.9394	30.8933	31.0683	31.0953	30.8946	0	31.1557	1.17697	0.235073	0.009643	0.12458	-1.00385	-0.005545	0.946951	1.00969	-1.06694	-0.093481	0.281028	0.652983	Aconitate hydratase, mitochondrial
26.3641	26.8722	26.4738	26.3991	26.6084	26.6225	26.5905	26.5677	26.0373	25.8252	26.1765	26.2427	26.0981	26.5374	26.3153	26.2462	26.2029	25.8178	26.0956	25.8854	26.0343	25.928	25.6951	26.3441	26.0323	26.002	26.0698	26.3032	26.0219	25.9299	26.4551	26.6008	26.2568	26.3793	26.403	0	26.241	1.49553	0.580658	2.8e-05	0.004533	1.2203	0.287231	0.017949	0.171295	-1.29724	-0.375442	0.003427	0.070573	Nicotinamide phosphoribosyltransferase
25.986	26.0829	25.8048	25.5878	25.8454	25.9799	26.1426	25.9707	25.4945	NaN	25.2168	25.4658	25.5148	26.2349	25.5675	25.0359	25.2614	25.2068	25.2616	25.4877	25.2294	25.18	25.6087	25.8485	25.3697	25.3995	25.107	25.2446	25.5734	25.2205	25.3223	25.4102	25.4233	25.4646	25.3643	0.029	25.5269	1.43986	0.525927	0.000441	0.022926	-1.03618	-0.05128	0.694358	0.922329	-1.36703	-0.451046	0.001998	0.051572	DnaJ homolog subfamily B member 11
NaN	NaN	23.0388	NaN	23.0827	NaN	22.8989	22.9895	22.8202	NaN	23.996	23.3519	23.2901	22.8255	NaN	NaN	23.3543	23.8277	23.4245	23.4777	23.0169	23.8458	NaN	23.1923	23.9196	24.3173	NaN	23.4248	23.7395	NaN	NaN	23.4806	23.7351	23.3803	23.199	0.31	23.4012	-1.54247	-0.625242	0.001379	0.041227	-1.0977	-0.134489	0.420223	0.775078	1.20625	0.270526	0.123947	0.45169	Deoxynucleotidyltransferase terminal-interacting protein 1
NaN	NaN	22.9665	23.1343	NaN	23.0279	22.9555	22.7267	23.045	23.3962	23.4812	23.5117	23.2708	22.4813	23.0146	22.8593	23.0322	23.5575	NaN	NaN	23.0322	23.9449	NaN	22.7572	23.639	22.9028	22.7421	22.8464	22.7383	NaN	23.1994	22.6408	22.8257	22.9593	22.7683	0.2	23.052	-1.26876	-0.343424	0.046158	0.27872	-1.38086	-0.465566	0.007181	0.106324	1.11666	0.159191	0.339427	0.71108	WD repeat-containing protein 6
22.6843	NaN	NaN	NaN	NaN	NaN	24.1451	22.714	24.4292	23.9746	NaN	NaN	NaN	23.6774	24.4343	24.2813	24.4818	23.2465	23.4146	23.7314	24.4247	NaN	23.4077	25.1009	NaN	23.1292	23.1988	22.9334	24.2506	23.1482	24.0971	23.6893	24.6568	23.8716	24.0255	0.29	23.8059	-1.51373	-0.59811	0.019743	0.179154	-1.01101	-0.015802	0.945858	1.00952	2.04474	1.03192	0.000279	0.017785	Membrane-spanning 4-domains subfamily A member 4D
25.019	NaN	24.9451	24.4381	24.9886	23.7557	24.8816	25.0476	24.3229	23.9657	24.4195	24.3829	24.038	24.4427	NaN	23.769	23.612	24.3122	24.0585	24.2851	24.1611	23.697	23.9962	23.7727	NaN	24.3702	24.0997	25.4153	24.833	23.9831	24.979	24.4139	23.441	NaN	24.9733	0.11	24.349	1.5621	0.643486	0.002519	0.058566	1.35254	0.435674	0.027877	0.21646	-1.52204	-0.606009	0.004101	0.077686	Leupaxin
NaN	NaN	23.9139	24.6497	NaN	23.9186	23.9776	23.9465	NaN	24.7727	24.8432	24.022	NaN	24.3058	24.7593	24.8212	25.3502	NaN	25.1601	24.9949	23.5898	24.2348	23.6285	24.4229	24.0275	24.1109	24.5815	25.1076	24.2452	NaN	24.7261	24.4237	25.3938	25.2424	25.0855	0.2	24.5091	-1.14072	-0.189951	0.339705	0.71108	1.49437	0.579535	0.005334	0.090401	1.53166	0.615094	0.004288	0.078986	Ankyrin repeat domain-containing protein 17
25.5613	25.4625	25.4926	25.6494	25.6208	25.3143	25.1174	24.7739	26.0999	25.5507	25.9167	25.5585	25.7241	25.4868	25.9099	26.0307	26.0138	25.723	25.6156	25.9539	25.7611	25.7012	25.5955	25.9605	25.6932	25.749	26.0332	25.4212	26.0138	25.8198	25.8767	25.9777	26.0803	25.2432	25.7872	0	25.694	-1.29803	-0.376329	0.008303	0.115399	1.03927	0.055563	0.670791	0.911829	1.35295	0.436112	0.002652	0.06038	Partitioning defective 3 homolog
30.8396	30.8223	30.9638	30.8399	31.0145	30.4603	30.9001	30.9385	30.6043	30.4121	30.552	30.3549	30.5645	30.7849	30.8227	30.6847	31.0148	30.4088	30.4746	30.6366	30.4863	30.7383	30.6725	30.6333	30.6828	30.641	30.4527	30.802	30.7127	30.3175	30.7889	30.6466	30.7033	30.5626	30.6649	0	30.6743	1.18941	0.250244	0.00976	0.125503	1.02156	0.030775	0.729366	0.934119	-1.15147	-0.203475	0.032452	0.233663	Ribosome-binding protein 1
29.4042	29.3889	29.2655	29.3909	29.394	29.2498	29.2938	29.2036	29.1111	29.3465	29.0623	29.1966	29.1793	29.1159	29.0432	28.6616	29.0498	28.7346	29.5573	28.7787	29.1622	28.8243	28.9322	29.0909	28.8713	28.7677	29.2836	29.1665	28.7685	29.2319	28.8988	28.5628	28.8098	28.7031	28.6062	0	29.0602	1.27899	0.355001	0.002478	0.058353	-1.05441	-0.076439	0.47026	0.809886	-1.1799	-0.238671	0.034289	0.239962	Cytochrome c oxidase subunit 6C
28.1172	28.4726	27.7215	28.0455	27.9549	27.9457	28.1869	27.9683	27.189	28.1552	27.9889	27.2263	27.2315	27.9977	27.4436	27.5307	27.4079	27.4746	27.4249	27.0514	27.5914	27.2898	28.2185	27.2805	27.7504	27.5316	27.477	28.3146	27.2041	28.0483	27.5885	27.2877	27.3444	27.32	27.4472	0	27.6637	1.45297	0.539005	0.00068	0.028559	1.03277	0.046521	0.73927	0.938806	-1.39189	-0.477049	0.002189	0.054875	60S ribosomal protein L17
29.0152	28.9479	28.7995	28.7345	29.0892	28.7198	28.5976	28.9813	28.3642	28.5577	28.5354	28.3707	27.9379	28.5753	28.066	28.4021	28.4738	28.986	28.2788	28.3881	27.9926	28.3656	28.6208	28.2543	28.7231	28.4908	28.7537	29.0313	28.1243	28.2619	28.8162	28.6419	28.5196	28.3135	28.5682	0	28.5514	1.32413	0.405049	0.001664	0.046413	1.07429	0.103384	0.371861	0.736783	-1.41013	-0.495827	0.0002	0.014473	Cytosol aminopeptidase
25.3348	25.0552	25.0302	24.7676	25.0304	25.1781	25.1215	25.316	24.6151	24.7019	24.7959	24.7276	24.6819	25.0729	24.5947	24.2903	24.3351	NaN	24.3534	NaN	25.0487	25.3018	24.3605	24.6186	24.8487	25.1765	24.6078	25.1139	24.9052	25.0415	24.938	24.5834	24.6702	24.7554	24.4698	0.057	24.8316	1.22161	0.288782	0.055367	0.30566	-1.01974	-0.028201	0.842143	0.974248	-1.37372	-0.458084	0.003613	0.073088	Regulator of G-protein signaling 10
26.4446	26.5432	26.3747	26.9163	26.7639	26.2403	26.5505	26.4961	26.1685	26.8906	26.1123	26.8961	26.5786	26.1885	27.5052	26.7688	26.79	26.2449	26.9824	26.8024	27.1633	26.8757	26.3572	27.6044	28.0053	25.7874	26.327	26.1246	26.7197	25.7643	26.4241	26.4555	26.6529	26.262	26.0272	0	26.5945	-1.2553	-0.328038	0.082426	0.371982	-1.47721	-0.562875	0.00338	0.070034	1.08238	0.114209	0.536603	0.845902	Transmembrane protein 100
28.4917	29.2416	29.3212	29.1579	29.5301	27.8443	28.8887	28.4042	28.1397	28.5996	27.9931	28.2338	27.8438	28.5696	28.6149	28.179	29.1677	28.0352	28.2346	29.0606	28.2058	28.5441	27.8259	28.1994	27.3245	27.4826	26.5553	28.5889	28.4949	28.2098	29.0284	28.555	28.3239	27.2965	28.6424	0	28.3665	1.69175	0.758518	0.001424	0.041684	1.0621	0.086921	0.681945	0.91624	-1.40319	-0.488711	0.031232	0.228757	Coactosin-like protein
28.1076	27.6761	27.9654	27.5491	28.3542	27.9829	28.1125	28.0483	28.3393	27.7445	28.3481	28.3228	27.8175	28.6128	28.0783	28.2575	28.472	28.5413	27.8967	28.3662	28.3237	28.417	28.3648	28.585	28.9157	28.7071	28.7423	27.9376	28.2641	27.8408	27.7854	28.7073	28.5382	28.6953	28.7104	0	28.2608	-1.39765	-0.483007	0.001244	0.039216	-1.07146	-0.099573	0.45599	0.800203	1.18668	0.246927	0.079019	0.364736	Interferon-induced transmembrane protein 3
26.3039	NaN	26.3591	26.488	26.4283	26.6484	26.7288	26.1952	NaN	NaN	NaN	26.7717	26.4732	26.1208	NaN	NaN	NaN	26.2816	26.4146	26.2422	26.4571	26.176	NaN	NaN	NaN	NaN	NaN	NaN	25.5431	26.4885	25.5334	NaN	NaN	NaN	NaN	0.49	26.3141	1.09879	0.135922	0.341149	0.712009	-1.37489	-0.459318	0.004043	0.077121	1.00348	0.005016	0.971504	1.01887	Cytochrome b5 type B
24.8787	24.0552	24.6119	24.9505	NaN	25.3702	25.0103	24.2192	23.6838	24.7816	24.412	24.1153	23.7341	24.4128	24.0052	23.8666	NaN	23.4549	25.0513	NaN	25.0612	23.7975	23.8656	23.887	24.1073	23.8227	NaN	NaN	23.8584	24.7616	NaN	NaN	23.181	24.0592	NaN	0.23	24.2598	1.51265	0.597074	0.009604	0.124285	-1.12184	-0.165873	0.426842	0.780662	-1.51737	-0.601574	0.009144	0.121103	Acyl carrier protein, mitochondrial
28.5469	28.7015	28.4227	28.3565	28.6941	28.3465	28.4143	28.6304	28.1916	28.0846	28.1346	27.8677	28.2881	28.468	28.213	28.2241	28.0778	28.0982	27.9809	28.1335	27.9906	28.2451	27.9832	27.7909	28.0433	28.067	28.2075	28.0338	28.1086	27.8952	28.0051	28.0794	28.5066	28.1896	28.4783	0	28.2143	1.392	0.477158	4e-05	0.005422	1.09441	0.13015	0.188474	0.55	-1.26748	-0.341961	0.001738	0.047333	V-type proton ATPase subunit G 1
31.139	30.7008	30.6273	30.7477	30.8408	31.2043	31.2331	31.0888	31.2016	31.0072	31.2916	31.1054	31.4014	31.374	31.2702	30.9116	31.1548	31.1558	31.5006	31.1461	31.1726	31.3768	31.4741	31.08	31.3579	31.6678	31.3443	30.8824	31.2936	31.1011	31.2971	31.3623	31.3306	31.3108	31.0989	0	31.1786	-1.29954	-0.377998	0.000449	0.022941	-1.07264	-0.101165	0.287136	0.659786	1.18356	0.243132	0.016891	0.166481	Tubulin polymerization-promoting protein family member 3
28.542	28.2938	28.4083	28.4829	28.209	28.7296	28.6592	28.4433	28.1728	28.4204	28.1821	28.1458	28.1658	28.5158	28.2841	28.1887	28.0088	28.1504	28.1626	27.8685	28.3726	28.2055	28.2724	28.0295	27.9516	27.8837	28.197	28.3239	27.9356	28.4216	27.9824	28.0288	28.1283	27.9497	28.2454	0	28.2275	1.29359	0.371382	0.000862	0.031691	1.02462	0.035083	0.721942	0.931561	-1.18054	-0.239443	0.023765	0.197488	Actin-related protein 2/3 complex subunit 2
NaN	NaN	21.6915	NaN	NaN	22.6464	22.5184	22.53	21.9476	NaN	NaN	22.3565	22.9506	22.7451	22.7656	NaN	22.364	NaN	NaN	NaN	22.7929	23.4128	22.3024	22.4559	NaN	NaN	21.8499	NaN	NaN	21.8342	22.0184	NaN	22.3407	22.578	NaN	0.46	22.4264	-1.31442	-0.394424	0.053894	0.301473	-1.53345	-0.616781	0.004196	0.078373	1.12895	0.174976	0.368144	0.733449	Iron-sulfur protein NUBPL
27.0409	26.6861	26.9621	27.2209	27.3422	26.9225	26.7021	26.9485	27.4474	27.0178	27.2124	27.4457	27.0346	27.2535	26.9482	27.6537	27.0566	27.1809	27.2355	27.3748	27.2173	27.1108	27.384	27.2174	27.5269	27.3536	27.535	27.2556	26.8673	27.3744	27.1214	27.1687	27.1258	27.1424	27.4885	0	27.1879	-1.24046	-0.31087	0.009606	0.124285	-1.04103	-0.058008	0.59923	0.879011	1.19073	0.251844	0.032663	0.234763	N(G),N(G)-dimethylarginine dimethylaminohydrolase 1
25.1388	24.7782	24.325	24.6597	24.618	24.5971	25.4019	25.0488	23.963	24.6645	24.2051	24.4075	24.5058	25.7062	24.4344	NaN	25.0278	NaN	23.7784	NaN	24.2938	24.4497	23.957	24.4745	24.0371	24.4418	NaN	NaN	24.6234	24.4158	24.5341	24.0961	24.2699	24.3089	24.6747	0.14	24.5279	1.53295	0.61631	0.001424	0.041684	1.15904	0.212928	0.215038	0.582235	-1.15401	-0.206653	0.242274	0.614353	Transmembrane emp24 domain-containing protein 5
27.0947	26.6756	26.5875	26.8898	26.6264	27.0333	26.9956	27.119	26.6831	27.25	27.1547	26.0924	26.6103	27.0378	26.1936	26.2708	25.416	26.7218	26.1987	25.7285	26.5524	26.2513	26.5413	26.4678	26.6496	26.2568	26.0993	27.2676	26.3056	27.065	26.4424	26.2664	26.237	26.5617	26.2677	0	26.5603	1.41767	0.503519	0.005665	0.093359	1.09215	0.127168	0.444839	0.793238	-1.27859	-0.354559	0.044592	0.273976	Mesencephalic astrocyte-derived neurotrophic factor
24.6772	24.5155	24.4511	23.9817	24.5653	24.2899	23.9199	24.6298	24.3788	NaN	24.3271	25.1654	24.4792	24.6767	24.4712	24.8139	24.5295	24.9165	24.6877	24.9797	24.4301	24.8403	25.1339	24.6969	25.197	24.8026	25.1916	24.3433	24.709	24.0495	24.6448	25.3658	25.2714	24.8455	25.2259	0.029	24.6825	-1.38996	-0.475046	0.006074	0.097862	-1.00292	-0.004211	0.978658	1.02141	1.16991	0.226394	0.1697	0.525956	E3 ubiquitin-protein ligase RNF181
NaN	NaN	23.19	23.4346	NaN	NaN	23.206	23.6659	23.8541	23.7597	24.7557	24.0392	23.2877	NaN	23.8503	24.1601	23.641	24.1894	23.839	23.5884	NaN	24.5942	23.9504	23.6769	23.8364	23.5159	23.9529	23.8429	23.0985	23.4617	NaN	24.5236	24.0374	23.5408	23.4276	0.2	23.7829	-1.43865	-0.524712	0.006649	0.103103	-1.11974	-0.16316	0.350465	0.721856	1.45837	0.544354	0.005101	0.087694	Zinc finger CCHC domain-containing protein 8
23.7724	NaN	23.3944	23.6921	23.6705	23.6361	22.8674	NaN	23.9011	NaN	NaN	23.9669	23.6925	NaN	NaN	NaN	NaN	24.1485	23.4875	24.2968	NaN	23.1332	NaN	NaN	24.1244	25.264	23.6786	23.6454	23.5237	23.9736	24.0973	NaN	NaN	23.8285	24.1737	0.37	23.8167	-1.48474	-0.570209	0.008397	0.115818	-1.17274	-0.229889	0.234612	0.605856	1.27279	0.347995	0.08767	0.383019	Protein Njmu-R1
26.5385	26.9126	26.8355	26.7121	26.618	26.4263	26.856	26.1582	25.9267	26.2544	25.7689	25.6384	25.9629	25.9586	26.3726	26.2499	26.3715	25.502	25.7598	26.8458	26.2071	25.9129	25.8884	25.9393	26.015	25.7252	25.9764	25.7891	25.3531	25.842	25.9324	25.0245	26.3736	25.179	25.3933	0	26.0634	1.57448	0.654878	0.000198	0.014426	-1.25335	-0.325788	0.038331	0.252727	-1.49087	-0.576152	0.000808	0.030774	Signal peptidase complex subunit 2
23.2985	NaN	23.6572	23.2742	23.6173	NaN	23.1606	23.8608	23.7495	NaN	23.5457	23.5617	23.4759	23.4281	23.6885	24.2689	24.0841	24.3184	23.8527	NaN	23.7324	23.8361	25.3968	23.7353	NaN	23.9979	24.1746	23.8558	23.5744	23.6455	23.4968	23.7626	23.8642	23.1857	24.1394	0.14	23.7746	-1.56499	-0.646157	0.001537	0.044126	-1.30126	-0.379911	0.041497	0.264079	1.18691	0.247213	0.187422	0.548803	Single-stranded DNA-binding protein, mitochondrial
24.9421	24.6006	24.6533	24.7888	24.4492	25.0778	24.7612	25.0649	24.2943	24.6489	24.2984	24.5558	24.644	24.5931	23.9651	23.9841	23.1828	23.9919	24.53	23.3127	24.8297	24.2815	24.9156	24.1444	24.7465	24.2491	24.6115	24.9527	23.7714	25.004	24.2191	23.8045	24.1773	24.3291	23.8286	0	24.4058	1.37434	0.458739	0.02189	0.188736	-1.02362	-0.033684	0.856232	0.979379	-1.46562	-0.551515	0.006771	0.10402	Obg-like ATPase 1
25.0943	24.7465	24.9751	24.453	24.7837	24.856	24.9853	24.8836	25.2129	25.0533	24.7957	25.0075	24.9812	25.3102	25.3531	25.2101	25.1107	25.3266	24.7355	25.2219	24.9779	25.2585	25.4083	25.2999	25.2751	25.5087	NaN	25.3481	25.1553	24.7886	24.9269	25.3044	25.344	25.3328	25.112	0.029	25.0923	-1.29811	-0.376418	0.008073	0.113866	-1.04217	-0.059588	0.646689	0.902958	1.20396	0.267788	0.052535	0.29767	Pterin-4-alpha-carbinolamine dehydratase 2
23.889	23.9838	24.2944	23.7476	24.3364	23.5339	NaN	23.6424	23.6534	NaN	23.9371	NaN	23.4205	23.9232	NaN	24.0343	NaN	NaN	23.4704	NaN	23.4598	NaN	NaN	NaN	NaN	NaN	23.888	23.7792	NaN	NaN	24.1762	24.2304	NaN	NaN	NaN	0.49	23.8556	1.36899	0.453118	0.007705	0.110614	1.46752	0.553383	0.001562	0.04456	-1.09012	-0.124485	0.407521	0.76567	Protein PBDC1
28.4084	28.1869	28.2987	28.2394	28.1207	28.6135	28.1685	28.3596	27.7313	27.8312	27.7026	27.5717	27.9891	28.1016	27.8456	27.5043	27.8441	27.5161	27.8385	27.5787	27.8752	28.1715	27.6399	27.6135	28.0456	27.7804	27.7174	28.1079	27.9467	27.9263	27.4496	27.764	27.6813	27.6908	27.605	0	27.899	1.42906	0.515065	3.8e-05	0.005282	-1.01322	-0.018952	0.856663	0.979462	-1.42226	-0.508183	4.5e-05	0.005817	Phosphoglucomutase-1
24.1808	NaN	NaN	24.2223	24.182	NaN	24.0624	NaN	23.9054	NaN	24.2488	23.9676	24.0961	24.354	24.3624	NaN	NaN	NaN	NaN	24.8466	24.031	NaN	25.0153	NaN	24.5629	24.5727	24.2414	24.0371	24.4614	24.6666	24.7543	NaN	25.1484	24.5682	NaN	0.37	24.3858	-1.36023	-0.443847	0.009819	0.125792	-1.03656	-0.05181	0.732353	0.935769	-1.00429	-0.006179	0.968386	1.01785	WD repeat, SAM and U-box domain-containing protein 1
27.7936	27.2893	27.8935	27.0271	27.7691	28.0447	28.0482	27.4396	27.9063	27.5251	28.4091	27.599	28.0469	27.2433	27.8976	28.3122	28.2261	28.1684	28.0812	28.0419	27.5028	28.3392	28.5413	27.6792	28.5355	28.2394	28.3836	28.1184	27.7891	28.2941	28.4596	27.4909	28.3234	28.1147	27.3089	0	27.9395	-1.37771	-0.462277	0.005753	0.094493	-1.06733	-0.094012	0.538551	0.846877	1.18439	0.244147	0.127302	0.458363	Leukocyte elastase inhibitor A
24.3931	NaN	23.9012	24.2362	24.1241	24.0602	24.1591	24.2634	24.6828	24.1009	23.8474	24.3439	24.392	24.0301	24.5233	24.0425	24.2442	24.3145	24.9323	24.4971	24.5543	NaN	24.3813	24.6154	24.588	24.7461	24.6684	24.2286	24.0876	24.4726	24.5939	24.5884	24.5498	24.4312	24.4105	0.057	24.3638	-1.33438	-0.416168	0.004831	0.084938	-1.09486	-0.130747	0.331198	0.703116	1.05905	0.082763	0.548644	0.852232	Pre-mRNA-splicing factor SYF2
29.5446	29.2026	29.3211	29.211	29.3712	29.2727	29.4344	29.5441	29.0181	29.0161	28.6399	28.9175	28.9514	29.3629	28.6791	28.6265	28.5653	28.5866	28.8982	28.3794	28.9757	29.2954	29.0852	28.8532	28.8746	28.9064	28.784	29.2234	28.9329	29.0666	28.7482	28.5003	28.6183	28.802	28.5305	0	28.964	1.40438	0.489937	0.000128	0.010745	-1.05123	-0.072077	0.51204	0.834474	-1.41286	-0.498619	0.000103	0.009438	Cytosolic non-specific dipeptidase
29.7038	29.4584	29.7904	29.5772	29.6057	29.129	29.4163	29.6582	29.2524	29.5036	29.5427	29.4011	29.42	29.389	29.0684	29.1142	29.2117	29.3022	29.1969	29.1776	29.4585	29.0636	29.3061	29.5087	29.2477	29.2105	29.2238	29.5148	29.373	29.1125	29.4749	29.3824	28.9697	29.2067	29.1587	0	29.3466	1.20391	0.267731	0.009334	0.12223	-1.00426	-0.006133	0.948231	1.01038	-1.16458	-0.219814	0.029902	0.223167	Transmembrane emp24 domain-containing protein 10
28.5552	27.9695	28.2688	28.4281	28.2336	28.5418	28.4156	28.3675	28.1377	28.409	28.0053	28.0356	28.178	28.5735	28.1016	27.8578	27.9427	27.5366	27.9994	27.529	28.3595	28.1072	27.9087	28.2026	28.1716	28.1623	27.7128	28.0502	27.9377	28.3715	27.9188	27.839	27.8525	28.1505	27.6701	0	28.1	1.27463	0.350084	0.005095	0.087694	-1.03716	-0.052639	0.643597	0.900827	-1.15636	-0.209585	0.080829	0.369896	Ras-related protein Rab-1B
25.7662	25.8721	25.2957	25.6479	25.5447	24.9479	25.0644	NaN	NaN	25.3938	NaN	NaN	25.2375	24.9381	24.9051	24.4763	NaN	24.4739	24.5715	NaN	NaN	NaN	24.6825	NaN	24.547	NaN	25.439	24.4145	24.8041	25.6256	24.8468	NaN	23.7993	NaN	NaN	0.37	25.0134	1.83996	0.879671	0.000214	0.015156	1.1915	0.252781	0.188185	0.549735	-1.37388	-0.458259	0.027105	0.212844	V-type proton ATPase subunit F
25.8579	NaN	26.3791	25.9261	25.9982	26.0655	26.1767	26.3628	26.2915	26.0356	25.9725	26.1414	26.2142	26.7745	25.8972	26.1376	26.1375	25.3589	26.1624	26.2426	25.773	25.5697	25.3143	25.2429	25.7387	25.7932	25.733	25.471	26.4621	26.1222	25.3658	25.7013	25.5759	25.7082	25.8284	0.029	25.9274	1.33891	0.421062	0.006549	0.102261	1.06126	0.085783	0.544064	0.849846	1.04863	0.068508	0.637911	0.897633	Ragulator complex protein LAMTOR5
25.7328	NaN	25.1739	24.8063	25.1141	24.7995	24.8575	25.4419	25.1036	24.9459	24.4807	24.8745	24.9377	25.5194	24.7649	24.4424	24.6554	24.6405	24.737	24.1046	24.6992	24.449	NaN	24.9857	24.5762	24.5473	24.549	24.9028	25.2406	24.8319	24.3759	24.3586	23.8382	24.721	24.2474	0.057	24.7714	1.45383	0.539862	0.00271	0.060994	-1.02074	-0.029609	0.85423	0.978805	-1.20918	-0.274024	0.106821	0.419774	Peptidyl-prolyl cis-trans isomerase FKBP11
28.1853	27.8323	27.6807	27.8235	27.8818	27.7584	27.9092	27.9181	27.7307	27.7754	27.6273	27.4986	27.6263	27.8077	27.6408	27.4709	27.3673	27.4529	27.3801	27.4478	27.8156	27.8768	27.4653	27.6953	27.6541	27.4948	27.6138	27.6012	27.6815	27.6136	27.7317	27.5285	27.3447	27.1824	27.4561	0	27.6449	1.21985	0.286697	0.008212	0.114913	-1.04159	-0.058791	0.554865	0.854575	-1.19545	-0.257548	0.016427	0.164452	Endoplasmic reticulum resident protein 44
26.8146	26.7251	26.8023	26.7932	26.8197	26.8298	27.2435	26.9849	27.293	27.236	27.3096	27.2868	27.1933	26.9429	27.113	27.3218	27.0941	27.5229	26.9657	27.3442	27.4069	26.9841	27.3444	27.3121	27.2017	27.4746	27.2523	26.9363	26.9539	27.3916	27.0264	27.1804	27.0782	27.5149	27.2913	0	27.1424	-1.32634	-0.407449	0.000606	0.026932	-1.07435	-0.103467	0.325464	0.698559	1.25034	0.322323	0.005032	0.087452	Dystrobrevin alpha
29.2827	29.3429	28.933	29.398	29.1254	29.4331	29.2352	28.9592	29.4708	29.6679	29.6825	29.7966	29.2078	29.4199	29.2422	29.4057	29.2682	29.7963	29.6029	29.4113	29.3954	29.2332	29.4788	29.4342	29.6666	29.442	29.5065	29.1583	29.1845	29.5852	29.3339	29.3549	29.1641	29.4405	29.3886	0	29.3842	-1.21582	-0.281935	0.007268	0.106564	-1.10907	-0.149347	0.126801	0.457552	1.18813	0.248694	0.016519	0.164893	Epoxide hydrolase 1
24.9407	25.3553	24.976	25.0162	26.2283	NaN	NaN	NaN	26.1256	NaN	25.4547	NaN	26.305	25.3445	25.7626	27.0498	27.0886	NaN	26.3638	26.5112	25.4529	25.7719	25.7552	26.0511	26.0178	25.7489	26.5672	25.9496	25.6045	24.8629	26.4611	26.5436	26.4366	26.1513	27.0241	0.17	25.9628	-1.57546	-0.655775	0.00674	0.103822	1.16376	0.218795	0.319377	0.691934	1.81279	0.858211	0.000698	0.028978	Disks large-associated protein 1
23.7255	NaN	23.2446	23.6133	23.6805	NaN	23.4368	23.7242	23.8414	NaN	23.9097	24.2671	23.9152	24.0736	24.1929	23.7752	24.2176	NaN	23.9324	NaN	23.8272	23.0771	NaN	23.9618	23.9481	23.8456	23.6539	23.6126	23.736	24.0298	23.6909	23.9337	NaN	24.2178	24.2904	0.2	23.8348	-1.14437	-0.194553	0.186115	0.547147	1.0945	0.130267	0.356871	0.725978	1.36914	0.453275	0.004117	0.077686	Platelet receptor Gi24
27.1607	27.0394	26.9007	26.9721	26.9022	26.9957	27.237	27.107	26.7682	27.2118	26.8189	26.4528	26.8053	27.3046	26.7797	26.4725	26.732	26.3121	26.8259	26.3427	27.0132	26.9049	26.7652	26.5376	26.7336	26.5962	26.5511	27.0248	26.6726	26.6871	26.4491	26.7477	26.5802	26.7208	26.4167	0	26.7869	1.29161	0.369169	0.00404	0.077121	-1.01406	-0.020139	0.862505	0.982113	-1.16726	-0.223125	0.069958	0.344323	Protein transport protein Sec23B
26.204	26.5405	26.1645	26.6249	26.0156	26.5226	25.3187	25.8913	26.525	26.1073	26.5678	26.5582	26.7582	26.1913	26.4994	26.427	26.4201	26.5998	26.8592	26.596	26.6231	26.6484	26.933	26.3352	26.5366	26.6635	26.6159	26.4409	26.8919	26.2909	26.5904	26.2924	26.826	27.0685	26.7312	0	26.4823	-1.39823	-0.483601	0.001208	0.038466	-1.00361	-0.005191	0.968802	1.01785	1.22282	0.290215	0.040458	0.260359	Tubulin beta-4A chain
24.1943	24.7589	24.4611	24.5287	24.4856	24.4306	24.6808	24.4384	23.799	24.2819	24.1525	24.0026	24.0742	24.6223	23.8553	23.9908	23.3423	24.06	24.0147	NaN	24.0063	24.0911	24.2272	24.7242	23.9326	23.9324	24.0411	24.0414	24.3395	24.7762	23.8371	24	NaN	NaN	23.722	0.086	24.1827	1.2957	0.373732	0.022282	0.190605	-1.01071	-0.015373	0.91902	1.00071	-1.3985	-0.483878	0.004035	0.077121	Mitochondrial glutamate carrier 1;Mitochondrial glutamate carrier 2
23.9125	24.7617	24.9565	25.111	24.5201	24.112	24.8527	23.6596	25.4739	24.5354	25.5933	23.996	25.8087	24.9827	24.7035	25.2601	25.1141	24.9175	25.1699	25.5773	25.4569	25.5796	24.6428	25.2702	24.1141	25.0661	25.6136	25.1228	25.4858	25.4591	25.8673	25.4127	25.5157	25.5348	25.9027	0	25.0589	-1.51838	-0.602532	0.004545	0.081894	1.37341	0.457764	0.022799	0.192735	1.48064	0.566224	0.007237	0.106324	Uncharacterized protein C19orf43 homolog
23.7128	NaN	24.4754	24.5401	24.6739	24.336	24.3265	24.2981	NaN	NaN	23.9434	24.4583	23.7697	23.404	23.6219	23.9111	NaN	23.7891	23.6776	24.0194	24.026	23.7766	NaN	24.1293	NaN	24.1952	NaN	24.0579	23.7487	23.5216	24.2716	NaN	23.519	24.1462	NaN	0.26	24.0134	1.31295	0.392809	0.018236	0.172115	-1.0477	-0.067225	0.657177	0.90529	-1.40069	-0.486136	0.004579	0.082126	N-acylethanolamine-hydrolyzing acid amidase;N-acylethanolamine-hydrolyzing acid amidase subunit alpha;N-acylethanolamine-hydrolyzing acid amidase subunit beta
26.736	26.5131	26.8693	26.8119	26.7909	26.7486	26.8277	26.9624	26.6937	26.6257	26.2014	26.635	26.4483	26.2146	26.3095	26.369	26.2679	26.3012	26.7054	26.5706	26.9362	26.1483	26.0531	26.2107	26.2648	26.2311	26.6842	26.6151	25.9644	26.652	26.613	26.3489	26.1809	26.0789	26.2278	0	26.4803	1.32163	0.402322	0.003026	0.065267	-1.00434	-0.006245	0.959275	1.01485	-1.28712	-0.364149	0.006602	0.102746	Inorganic pyrophosphatase
24.1227	24.4393	24.3793	24.1881	24.4094	24.1061	24.1662	NaN	24.4769	NaN	24.8806	24.9201	24.1217	24.5493	24.84	25.1831	24.8672	24.6867	24.4933	NaN	24.407	24.4098	24.3207	25.4217	24.5556	NaN	23.8618	24.4351	25.0936	24.5083	25.1476	25.1164	24.5226	24.8675	NaN	0.14	24.5833	-1.27882	-0.354809	0.042011	0.265627	1.05742	0.080549	0.62093	0.890775	1.38619	0.471124	0.008648	0.117488	Tetraspanin-13
30.5855	30.7381	30.34	30.5085	30.7261	30.5003	30.4749	30.5768	30.2357	30.4073	30.3205	30.3266	30.1858	30.5001	30.4153	30.2976	30.2196	29.9156	30.2467	29.8902	30.1633	30.316	30.4126	30.5639	30.3701	30.2445	30.3088	30.5527	30.2314	30.4627	30.5853	30.4988	30.3253	30.3355	30.2286	0	30.3717	1.24867	0.320388	0.001133	0.036757	1.11438	0.156239	0.081074	0.370374	-1.17536	-0.233098	0.013818	0.149129	60S ribosomal protein L4
29.658	29.7473	29.7263	29.5838	29.7066	29.5365	29.712	29.7743	29.2627	29.5403	29.3786	29.4824	29.3418	29.599	29.2874	29.3316	29.3404	29.1676	29.3769	29.0958	29.4257	29.4184	29.6387	29.3133	29.4342	29.4467	29.3253	29.5026	29.3206	29.4092	29.3269	29.3643	29.2396	29.4367	29.4491	0	29.4486	1.24145	0.312027	0.000928	0.032547	1.00441	0.006344	0.939333	1.00777	-1.21808	-0.284605	0.002197	0.054875	Elongation factor 1-gamma
28.1172	28.0545	28.0724	28.0148	28.2261	28.0972	28.0176	28.2306	27.7653	27.7299	27.9401	27.917	27.9897	28.11	27.7097	27.8701	27.8875	27.8484	27.6447	27.5352	27.6002	27.9118	27.8934	27.8463	27.7798	27.7329	27.9199	28.0186	27.8855	27.3554	27.7113	27.7914	28.0964	27.6133	27.8249	0	27.8788	1.27373	0.34906	0.001349	0.040872	1.03319	0.047108	0.627567	0.893003	-1.16787	-0.223885	0.031039	0.228049	Sorting nexin-5
22.8063	NaN	23.6	23.496	23.1945	22.8242	23.5257	22.4011	23.8303	NaN	23.9832	NaN	23.5137	23.8518	23.8008	23.251	NaN	23.0704	23.8358	23.614	23.4901	23.0183	23.6996	23.5618	22.7266	23.1596	23.4252	23.8086	23.4284	23.8804	23.62	23.4332	23.4745	23.5936	23.6517	0.11	23.4378	-1.1743	-0.231795	0.20028	0.566091	1.17911	0.237704	0.176556	0.533879	1.49903	0.584025	0.002667	0.060406	Probable rRNA-processing protein EBP2
28.3773	28.141	28.0327	28.0898	28.2126	28.1188	28.0128	28.1515	28.5258	28.2712	28.6985	28.7809	28.5566	28.2731	28.4265	28.6747	28.4907	28.6579	28.5486	28.8388	28.4733	28.6117	28.3377	28.7259	28.6634	28.756	28.6237	28.1271	28.6759	28.3296	28.5961	28.9901	28.4654	28.5898	28.7774	0	28.4749	-1.39633	-0.48164	4.8e-05	0.005935	-1.03432	-0.04869	0.626132	0.89184	1.30128	0.379932	0.000779	0.030409	Envoplakin
24.9522	NaN	24.1795	24.021	24.4731	24.7673	24.8941	24.9416	24.6234	NaN	NaN	24.9398	24.0323	24.8773	25.2273	NaN	NaN	NaN	25.014	NaN	24.9125	24.9018	25.2579	25.4794	25.2129	25.2607	25.6555	24.8266	24.6363	24.4874	24.989	NaN	25.3997	25.0015	25.0994	0.23	24.8912	-1.45834	-0.544329	0.003918	0.075879	-1.09926	-0.136531	0.41562	0.772491	1.09878	0.135897	0.431599	0.784382	Dynein light chain roadblock-type 2
27.4159	27.6463	27.7862	27.7268	27.8853	27.1277	27.5865	27.2825	27.7165	27.8426	27.8079	28.017	27.7297	27.5763	28.0037	28.2045	27.8666	28.0205	28.0153	28.1274	27.8081	28.1019	28.1887	27.924	27.8858	27.9033	28.2716	27.4101	27.7772	27.7697	27.9295	27.978	28.2116	27.8338	28.024	0	27.8401	-1.35666	-0.440057	0.000432	0.022687	-1.06104	-0.085483	0.436241	0.787961	1.23592	0.305587	0.01021	0.12794	Calponin-3
26.487	26.4765	26.5883	26.3274	26.2853	26.4375	26.1656	26.2976	25.8761	25.9956	25.8911	26.1747	26.0368	26.2569	25.8634	25.9754	26.0566	26.1071	25.9969	25.6018	26.0813	26.1434	25.6767	25.7198	26.1326	26.1475	26.4096	26.2421	26.2047	26.1589	26.1622	25.5593	25.8218	25.9172	25.7768	0	26.0872	1.34426	0.426812	0.00139	0.041318	1.05098	0.071741	0.547376	0.851682	-1.29154	-0.369094	0.004821	0.084938	Isoamyl acetate-hydrolyzing esterase 1 homolog
29.8834	29.8236	29.6853	29.6624	29.7583	29.7863	29.8808	29.7648	29.6792	29.7824	29.4488	29.4295	29.673	29.6317	29.5416	29.3603	29.1253	29.5185	29.5845	29.5481	29.788	29.7731	29.5304	29.7909	29.6447	29.4263	29.8027	29.639	29.3727	29.7668	29.478	29.3669	29.6008	29.5997	29.5031	0	29.6186	1.11566	0.157902	0.092454	0.389592	-1.03726	-0.052776	0.554078	0.854152	-1.19875	-0.261527	0.007229	0.106324	Cytochrome b-c1 complex subunit 2, mitochondrial
25.299	25.4075	24.8757	25.268	25.356	25.7599	24.7616	25.3163	25.4412	25.5523	25.2111	25.7098	25.643	25.4338	26.1339	25.8309	25.7892	25.4759	26.0655	25.7202	25.1589	26.2717	25.64	25.2999	25.9593	25.9745	25.787	25.4759	25.0293	25.5201	25.2692	25.7138	26.1798	25.9206	25.4014	0	25.5615	-1.38902	-0.474066	0.004442	0.080674	-1.10266	-0.140984	0.354156	0.724555	1.30394	0.382883	0.018849	0.175367	Carboxypeptidase N subunit 2
23.662	NaN	NaN	23.7278	23.6416	23.5324	23.5283	23.8702	NaN	23.8431	23.4083	24.188	23.2357	NaN	24.0304	24.2945	23.7771	24.0477	24.7319	23.9942	23.6317	23.653	24.3543	24.3046	23.9316	24.4155	NaN	NaN	24.149	23.8478	24.196	24.5028	24.4894	24.2798	24.3606	0.17	23.9872	-1.37354	-0.457898	0.008385	0.115818	1.1038	0.142482	0.367364	0.732961	1.12111	0.164932	0.312425	0.684805	Selenoprotein O
28.6464	28.0836	28.3916	28.487	28.627	28.457	28.6112	28.6038	28.2838	28.1055	27.8829	28.0869	28.0589	28.5506	28.1494	27.8251	27.9726	27.7143	27.8264	28.1144	28.4406	28.3292	28.0218	28.287	28.5328	27.8417	27.9417	28.2115	28.262	28.2083	28.2977	28.086	27.9373	28.0791	27.7789	0	28.1924	1.28818	0.36533	0.002836	0.062535	-1.02382	-0.033963	0.758118	0.944344	-1.3074	-0.386696	0.00172	0.047099	Dolichyl-diphosphooligosaccharide--protein glycosyltransferase subunit 2
25.6027	25.5639	25.4128	25.5321	25.3504	26.0693	26.306	25.6253	24.8596	25.519	24.8431	24.9175	24.6055	26.1422	24.7414	24.8059	24.9452	25.5112	25.3808	NaN	25.6084	NaN	25.3534	25.7584	24.8321	24.7815	24.5906	25.4211	25.0156	25.3673	NaN	25.0338	25.0959	25.1424	25.1107	0.086	25.2764	1.28773	0.364825	0.039847	0.258147	-1.1654	-0.220821	0.189427	0.550789	-1.55905	-0.640663	0.000744	0.029644	Vesicular integral-membrane protein VIP36
28.4754	28.6999	28.5296	28.6464	28.5191	28.2955	28.447	28.3983	28.228	28.5307	28.5585	28.1617	27.9515	28.2721	28.1999	28.3233	28.1856	28.4841	28.1638	28.2777	28.0807	28.1921	28.296	27.8746	28.1629	28.0008	28.3759	28.6018	27.9672	28.4094	28.5178	28.3229	28.0199	28.3832	28.3615	0	28.3118	1.25799	0.331119	0.002848	0.062717	1.11617	0.158552	0.119878	0.444516	-1.17566	-0.23347	0.029324	0.22102	UMP-CMP kinase
29.9621	30.1327	30.0577	30.4098	30.0538	29.7736	30.1142	29.8528	30.5924	30.2546	30.2952	30.1488	30.5904	30.084	30.3262	30.3291	30.5527	30.0966	30.3931	30.2553	30.5506	30.3052	30.1972	30.1124	30.0716	29.9188	30.0646	30.0893	30.466	30.3084	30.1174	30.1327	30.1545	30.0641	30.1394	0	30.1991	-1.12242	-0.166608	0.087821	0.383019	-1.02847	-0.040499	0.661807	0.907888	1.23799	0.308005	0.002717	0.060994	LIM zinc-binding domain-containing Nebulette
25.1084	NaN	24.8697	25.1711	24.6453	25.4886	25.2205	25.4191	25.1279	25.9914	25.2353	NaN	25.3146	24.6849	25.1709	24.7654	NaN	24.6709	24.298	24.463	24.5029	24.5168	24.8034	24.7308	25.0821	24.9429	24.3172	25.346	25.0246	25.0008	24.7143	NaN	24.9106	24.9355	24.7541	0.11	24.9428	1.37931	0.463943	0.006587	0.102622	1.15473	0.207553	0.185822	0.546934	1.03709	0.052538	0.741409	0.939017	NADH dehydrogenase [ubiquinone] iron-sulfur protein 7, mitochondrial
26.6505	24.7283	26.5485	26.0772	25.9103	25.8738	26.4533	26.4508	27.1238	26.8901	26.1385	27.7889	28.7306	26.2098	26.5649	26.8806	26.89	26.5887	27.4229	27.1503	25.7569	26.8875	26.2829	27.1177	27.3274	26.7465	28.0167	26.3501	27.1361	27.398	27.4308	27.2102	26.9607	26.9159	27.2477	0	26.7959	-1.6499	-0.722376	0.003893	0.075824	1.29787	0.376152	0.10407	0.413593	1.91525	0.937531	0.000319	0.019301	High mobility group nucleosome-binding domain-containing protein 3
30.0519	29.9035	29.8635	29.9108	29.8218	30.1017	29.9114	29.9389	29.7332	29.5743	29.2816	29.4725	29.712	29.884	29.3823	28.9189	29.0215	29.2697	29.8212	28.8885	29.6144	29.7357	29.8038	29.3817	29.6245	29.349	29.5773	29.9366	29.5842	29.8127	29.1919	29.1952	29.3894	29.608	29.6326	0	29.5972	1.35586	0.43921	0.000762	0.029943	1.03442	0.048822	0.671773	0.912455	-1.41	-0.49569	0.000201	0.014497	6-phosphogluconate dehydrogenase, decarboxylating
26.1059	25.4162	26.0896	26.1939	26.395	26.1197	26.4273	26.5336	25.6863	25.7632	25.8544	25.8161	25.8072	26.3019	26.085	26.3372	24.4982	25.4112	25.5823	25.6964	25.8039	26.0103	25.5491	26.0687	25.6983	25.1922	25.6066	25.9016	26.2054	25.708	26.0199	25.3859	26.0253	25.632	25.3929	0	25.8377	1.40651	0.492117	0.005586	0.092834	1.0689	0.096126	0.553074	0.853544	-1.28856	-0.36576	0.03434	0.239962	Translocon-associated protein subunit gamma
27.0102	26.4646	26.7763	26.9093	26.7717	26.6872	26.78	26.875	26.6612	26.7994	26.6728	26.3074	26.5865	27.2084	26.7757	26.115	26.345	25.9675	26.5408	26.1428	26.6236	26.6932	26.3935	26.7038	26.2826	26.3681	26.4615	26.3489	26.8083	26.4532	26.5828	26.4685	26.2514	26.5888	26.4114	0	26.5668	1.29361	0.371405	0.005657	0.093359	1.05206	0.073217	0.550106	0.852518	-1.13001	-0.176335	0.167993	0.524526	Eukaryotic translation initiation factor 3 subunit F
26.634	26.6316	25.9933	26.2516	26.1926	26.3333	26.0109	26.2271	25.7834	26.2464	26.3119	26.0034	26.1682	26.0199	24.9551	25.7404	25.1867	26.0654	26.0048	25.7578	25.9342	25.9527	26.0137	26.0703	26.4463	26.1306	26.4088	26.4967	25.7351	26.6262	26.4329	25.921	25.8177	26.2224	25.7543	0	26.0709	1.18307	0.24254	0.120786	0.445867	1.08333	0.115474	0.439617	0.789478	-1.37591	-0.460387	0.004923	0.086214	NADH dehydrogenase [ubiquinone] 1 beta subcomplex subunit 10
31.7816	31.9936	31.8966	32.0586	32.1716	31.7544	32.0801	31.7738	32.3036	31.6172	32.4408	32.2465	32.1389	32.0282	32.4401	32.9588	32.4405	32.4542	31.9928	32.4818	31.8868	32.1867	32.4142	32.382	32.4104	32.7683	32.4001	32.1692	32.2837	32.3095	32.4906	32.7329	32.7485	32.4715	32.7119	0	32.2691	-1.31222	-0.392007	0.001746	0.047433	1.10875	0.14894	0.18941	0.550789	1.27607	0.351703	0.004382	0.079859	Cysteine-rich protein 2
24.6577	24.2151	24.6966	25.0746	25.1066	24.7486	24.9385	25.1098	24.2959	24.537	24.2494	24.0603	24.598	24.8407	24.6956	23.8403	25.2407	NaN	NaN	24.2851	24.0988	24.1475	24.1182	24.5974	24.543	24.621	24.0496	24.7399	23.5998	23.9174	24.7158	23.8409	24.1545	24.1159	24.2723	0.057	24.4461	1.38895	0.473998	0.008302	0.115399	-1.13934	-0.188201	0.255708	0.62781	-1.26071	-0.334239	0.055199	0.305081	Apoptosis-associated speck-like protein containing a CARD
24.3676	NaN	23.8004	24.1586	23.992	23.9728	24.1055	24.1442	23.1996	23.6877	23.0118	23.283	22.661	23.3833	23.8002	23.2053	24.1035	NaN	23.2023	23.4933	23.592	23.8531	23.8409	23.5565	24.7052	NaN	NaN	23.7224	23.4045	23.1727	23.2717	23.3715	23.3339	NaN	NaN	0.17	23.6344	1.2555	0.328262	0.0782	0.363763	-1.29199	-0.369598	0.043067	0.269437	-1.63206	-0.706695	0.000558	0.026077	Peroxisomal acyl-coenzyme A oxidase 3
25.5667	25.6444	25.6458	26.0569	25.233	26.2322	25.5491	25.1748	25.952	25.7086	25.7429	25.8582	26.4144	25.8103	26.4213	25.6507	26.0713	26.0135	26.2611	NaN	26.2418	25.9661	26.0468	26.5083	26.0568	25.8389	25.6011	25.5657	26.2316	25.8498	25.9469	25.9303	25.8716	25.9189	25.7241	0.029	25.8913	-1.3936	-0.478817	0.001585	0.044786	-1.20396	-0.267785	0.054368	0.302381	1.24919	0.320997	0.026815	0.211395	Solute carrier organic anion transporter family member 2A1
23.9839	NaN	NaN	23.8482	23.837	24.0092	24.1638	24.1766	24.5899	24.5321	24.635	24.4264	24.6024	24.2802	24.3496	24.21	24.736	24.6805	24.6046	24.5578	24.2265	23.699	24.7505	24.0928	25.895	25.3168	24.3038	24.258	24.2905	24.8299	24.2635	24.211	24.0603	24.6518	24.0961	0.057	24.399	-1.5626	-0.643949	0.00098	0.033311	-1.24626	-0.3176	0.072445	0.350572	1.39622	0.481522	0.010353	0.129091	Papilin
30.3229	30.1076	30.3109	30.3037	30.0354	30.5065	30.3642	30.3611	30.5305	30.555	30.3925	30.4517	30.6158	30.2611	30.5659	30.5399	30.0214	30.6205	30.8798	30.3004	30.4886	30.836	30.6096	30.2681	30.4608	30.473	30.6888	30.3664	30.5509	30.5589	30.6171	30.3005	30.7404	30.6174	30.488	0	30.4603	-1.19707	-0.259502	0.009432	0.123024	-1.00066	-0.000949	0.991743	1.02487	1.10807	0.148048	0.124455	0.452867	Methylmalonate-semialdehyde dehydrogenase [acylating], mitochondrial
26.0259	26.1563	26.0461	25.9954	25.819	26.429	25.8676	25.8962	26.3541	26.2038	26.4093	26.6874	26.5091	26.0852	26.4102	26.5529	26.4258	26.4959	26.79	26.3641	26.3002	26.5405	26.7716	26.2546	25.9588	26.2406	26.5534	26.1095	26.1672	26.1657	26.5215	26.5258	26.6811	26.6922	26.4654	0	26.3278	-1.30452	-0.383517	0.004011	0.076932	1.01283	0.018395	0.878862	0.987029	1.29664	0.374781	0.004808	0.084845	Dihydropyrimidinase-related protein 5
27.5408	27.6747	27.5408	27.1798	27.7273	27.4255	27.6457	27.3168	28.3474	28.1499	27.9727	28.1156	27.9269	27.5323	27.7448	28.3217	28.0942	27.8967	28.1676	28.2644	27.9296	28.0604	27.8376	28.4868	28.1549	28.3705	28.3909	27.8485	28.2461	28.0105	27.8709	28.5328	28.551	27.7765	28.3241	0	27.9708	-1.54051	-0.623405	1.2e-05	0.00276	1.02994	0.042561	0.716262	0.93062	1.43042	0.516441	0.00015	0.011868	Sciellin
27.9664	27.8142	27.8887	28.075	27.7985	28.063	28.0018	27.7965	28.4061	28.2181	28.1082	28.423	28.3375	28.1712	28.3396	28.2037	28.1221	27.8909	28.2645	28.1086	28.4227	28.2428	27.8195	28.2847	28.1063	28.2367	28.1405	27.8946	28.1289	28.0841	27.9364	27.9182	28.1832	27.9973	28.2012	0	28.1027	-1.17078	-0.227472	0.024568	0.201474	-1.07114	-0.099143	0.296568	0.668878	1.25991	0.333316	0.001583	0.044786	Membrane-associated guanylate kinase, WW and PDZ domain-containing protein 3
31.1442	31.2336	30.8682	30.819	30.8466	31.4123	31.2035	31.0225	31.3549	31.2826	31.2876	31.3691	31.4887	31.342	31.3014	31.3838	31.3199	31.1343	31.4098	31.2278	31.416	31.6997	31.7701	31.5827	31.3568	31.4024	31.134	31.138	31.4063	31.5323	31.1512	31.1127	31.3091	31.4728	31.4875	0	31.2978	-1.29742	-0.37565	0.000279	0.017785	-1.10153	-0.139503	0.127013	0.457988	1.21339	0.279041	0.004742	0.084122	EH domain-containing protein 4
27.2494	27.4162	27.4507	27.5469	27.1879	26.9263	27.2486	26.8265	26.9007	27.2054	26.807	26.6535	26.8834	27.2624	26.4353	26.1776	27.0409	26.1537	26.872	26.3785	27.2766	26.4517	26.6381	26.4742	26.4929	26.7156	26.525	27.0003	26.5627	27.0083	27.1077	26.5127	26.4597	26.3047	26.687	0	26.824	1.5429	0.625649	9.5e-05	0.009042	1.0566	0.07943	0.561902	0.858729	-1.33155	-0.413105	0.005875	0.095791	Protein SET
24.9001	NaN	25.0799	NaN	25.2253	24.6527	NaN	24.8399	25.0984	24.6447	25.6245	25.2683	25.102	24.8381	NaN	NaN	25.2023	25.7108	25.4662	25.547	NaN	26.5044	25.735	25.2868	25.289	NaN	25.507	25.1708	25.5601	NaN	25.0735	25.3688	25.2374	25.5157	25.7226	0.23	25.3026	-1.63456	-0.708904	0.000113	0.009884	-1.19249	-0.253982	0.099675	0.404341	1.12632	0.17162	0.272333	0.644034	Pleckstrin homology domain-containing family A member 2
25.0474	25.0304	24.7235	24.8614	24.6611	25.4746	25.0697	24.6284	25.3957	24.8827	25.2423	25.4248	25.6119	24.8565	25.2503	24.9474	25.2471	25.3853	25.6193	24.8563	25.2187	25.5886	25.8375	25.3764	25.4033	25.2279	25.2519	25.2936	25.6762	25.9038	25.4826	24.9806	25.5293	25.6821	25.3949	0	25.259	-1.36917	-0.453297	0.003817	0.07493	1.0539	0.075741	0.593957	0.87572	1.20535	0.269452	0.072522	0.350577	Beta-parvin
26.2942	25.6557	26.1953	25.9821	26.5449	26.023	26.9169	26.5998	25.3168	25.9219	26.2257	25.8722	25.7632	26.1539	25.653	25.1158	25.6508	25.5871	24.5106	25.731	26.0422	25.7886	25.5304	26.1526	26.3033	25.7102	25.5811	25.6826	24.7299	25.8833	26.526	25.9993	25.7941	26.0579	26.3258	0	25.8806	1.48479	0.570259	0.004556	0.081894	1.09885	0.135993	0.457803	0.801007	-1.44897	-0.535022	0.007337	0.1069	Stromal cell-derived factor 2-like protein 1
26.6689	25.7589	26.5151	26.7596	26.8688	26.1917	26.8987	26.6904	26.0937	26.4245	25.7981	25.8865	25.9531	26.469	25.1479	25.3963	25.4804	25.0173	25.47	25.5003	26.3101	26.0055	25.2012	25.5372	25.4895	26.0475	25.5839	26.3286	25.6953	25.569	26.4781	25.4152	25.6795	25.4642	25.4693	0	25.9218	1.89759	0.924168	9e-06	0.002354	1.08879	0.122728	0.473122	0.811041	-1.61783	-0.694064	0.000381	0.021665	Gamma-interferon-inducible lysosomal thiol reductase
26.1236	26.5058	26.4243	26.293	25.941	26.2897	26.3897	26.2478	25.6243	25.7199	26.3976	25.0534	25.0178	26.004	25.0492	25.5295	25.6709	25.6566	25.6508	25.9041	25.7294	25.4429	25.8251	25.4057	25.2949	25.37	25.8111	26.4579	25.677	26.4006	25.0643	25.7349	24.8674	25.0173	26.5688	0	25.776	1.61357	0.690255	0.000572	0.026463	1.10699	0.14664	0.407101	0.765394	-1.64025	-0.713912	0.000398	0.022154	Glycogen phosphorylase, liver form
25.5173	25.6202	25.4047	25.6332	25.126	25.8682	25.2266	25.2154	25.1437	25.4013	24.8071	24.9672	25.0213	25.2154	24.2662	25.2076	25.2695	25.5104	24.3959	24.5373	25.3117	24.788	24.8546	24.7674	24.8144	24.6662	24.538	25.3085	25.2411	26.1647	25.318	24.5867	24.7941	25.5306	25.3892	0	25.1265	1.51773	0.601914	0.001406	0.041445	1.28196	0.358348	0.039286	0.256078	-1.33624	-0.418183	0.020769	0.183627	Pleckstrin
31.1004	31.2098	31.0466	31.3705	31.0251	31.1814	31.219	30.9079	31.4664	31.2324	31.5473	31.5424	31.5276	31.3551	31.6825	31.4183	31.4729	31.2803	31.4819	31.4946	31.5089	31.3548	31.0892	31.5716	31.2532	31.187	31.2812	31.0986	31.2948	31.4337	31.5371	31.3089	31.4694	31.8215	31.473	0	31.3499	-1.16908	-0.225371	0.016872	0.166473	1.03899	0.05518	0.528529	0.842533	1.26494	0.339066	0.000635	0.027785	Na(+)/H(+) exchange regulatory cofactor NHE-RF2
25.9911	25.86	26.2013	26.0246	26.3958	25.6232	26.2703	25.9404	26.7113	26.0346	26.6973	26.3278	26.6414	26.3079	26.4838	26.5747	26.6455	26.3807	26.0182	26.673	26.3013	26.2399	26.4983	26.67	26.422	26.374	26.4859	26.1199	26.5441	26.2693	26.7595	26.3889	26.1886	26.5542	26.1383	0	26.3359	-1.28266	-0.359143	0.006983	0.104979	-1.00996	-0.014297	0.906386	0.997105	1.36911	0.453239	0.000965	0.033108	Palmdelphin
23.7523	23.4868	NaN	23.5219	NaN	23.7324	23.0329	NaN	23.7956	23.9524	23.6633	23.8169	NaN	23.7361	24.3021	23.8793	NaN	NaN	24.6339	24.7182	23.6964	24.0565	NaN	24.0833	NaN	NaN	23.7382	NaN	NaN	NaN	23.6184	24.2536	23.865	24.7521	NaN	0.37	23.9131	-1.66141	-0.732408	0.000329	0.01957	-1.14254	-0.192243	0.247102	0.619706	1.29475	0.372677	0.037206	0.250261	Junctional adhesion molecule B
29.8037	29.6485	29.4642	29.5888	29.6508	29.7099	29.555	29.6691	29.4236	29.709	29.2786	29.337	29.6239	29.4721	29.3422	29.123	29.1503	29.0082	29.5142	28.7974	29.5078	29.4725	29.2965	29.2058	29.3808	29.3926	29.3208	29.5941	29.2811	29.4804	29.2669	28.8534	29.1209	29.4091	29.1479	0	29.3886	1.2746	0.350049	0.001758	0.047662	-1.00783	-0.011249	0.910441	0.99851	-1.19072	-0.251833	0.019534	0.178424	Alcohol dehydrogenase [NADP(+)]
26.7662	26.5578	26.8634	26.8485	26.7154	26.579	26.8058	26.6291	26.1821	26.5736	26.3117	26.5687	26.3005	26.6538	26.414	26.3332	26.3185	26.4343	26.4808	26.3022	26.7083	26.3531	26.4746	26.6382	26.3754	26.3099	26.4372	26.519	26.3479	26.4807	26.7905	26.5444	26.4944	26.2088	26.2429	0	26.5018	1.20387	0.267677	0.019531	0.178424	-1.00086	-0.001234	0.990734	1.02463	-1.24352	-0.314426	0.006919	0.104515	Nucleolar RNA helicase 2
25.6982	25.0321	25.1053	25.3787	24.7761	25.5875	25.4835	25.2969	25.6315	25.7295	25.7116	25.5367	26.3238	26.0358	25.9203	25.5335	25.2246	25.7808	25.892	25.6456	25.8695	25.8822	25.0958	25.9825	25.6518	25.8082	25.905	25.8697	25.8341	25.8388	26.0731	25.6038	25.7625	26.251	26.1844	0	25.6839	-1.3561	-0.439467	0.003886	0.075803	1.14112	0.190454	0.173217	0.529831	1.36019	0.443805	0.003589	0.072923	Phospholipid scramblase 1
25.1408	NaN	25.3984	26.0677	25.9028	25.9752	25.587	NaN	25.0199	NaN	25.3991	25.8862	26.0919	NaN	25.4768	24.9929	25.4655	25.8556	25.1382	NaN	26.2702	NaN	NaN	NaN	NaN	NaN	NaN	24.823	25.4596	NaN	NaN	24.8086	25.0449	25.3795	25.5852	0.37	25.4895	-1.0541	-0.076016	0.668058	0.910905	-1.48572	-0.571166	0.003363	0.069838	-1.15076	-0.202586	0.260487	0.631805	ATP-binding cassette sub-family B member 9
23.5645	NaN	NaN	23.0915	23.0382	23.7541	23.3151	23.807	24.2565	23.7553	NaN	NaN	23.9811	NaN	23.1786	NaN	NaN	24.3426	24.068	23.5432	24.5885	23.5788	NaN	NaN	23.9394	NaN	24.0448	NaN	23.9694	24.7429	22.8693	23.1722	23.2471	23.6781	23.6182	0.31	23.7144	-1.49659	-0.581682	0.008414	0.115818	-1.26779	-0.34232	0.091457	0.387835	1.28741	0.364476	0.081978	0.371851	Myozenin-2
23.2376	23.2775	23.1661	23.3243	22.8063	23.4532	23.1987	23.1334	22.8932	22.7815	22.6737	22.9544	22.8585	23.1438	22.946	22.153	22.9263	22.986	22.5346	NaN	22.5043	22.9794	NaN	22.3595	22.7747	22.3817	22.5508	NaN	22.8589	22.8025	22.969	22.7361	22.5614	22.356	22.4246	0.086	22.8346	1.46805	0.553897	0.003279	0.068691	1.00812	0.011673	0.94482	1.0091	-1.30599	-0.38514	0.033547	0.237814	Proteasome assembly chaperone 1
26.6139	26.7703	26.622	26.3434	26.8553	26.6331	26.7715	26.5491	27.3889	26.7918	27.0775	26.9984	27.0018	26.861	27.4514	27.218	26.8915	27.1417	27.1324	27.0685	27.0153	27.1167	27.2778	26.6852	27.5652	27.308	27.3901	26.807	27.3027	26.7995	26.89	26.7911	27.0802	27.4911	27.3723	0	27.0021	-1.415	-0.500803	0.000242	0.01635	-1.03022	-0.042958	0.716357	0.93062	1.34797	0.430789	0.001196	0.038254	Partitioning defective 6 homolog beta
31.2985	31.347	31.1997	31.3154	31.3381	31.2555	31.3864	31.1816	30.866	31.2585	31.0562	31.1171	30.9093	31.1193	30.9481	30.8845	31.1576	30.7651	31.1801	30.6794	31.0931	31.0194	31.153	30.8178	30.8976	31.0799	30.8808	31.2669	30.7544	30.9902	30.8408	30.911	30.8706	30.9681	31.0867	0	31.0541	1.25286	0.325231	0.000623	0.027533	-1.00896	-0.012871	0.8776	0.986496	-1.19342	-0.255108	0.00548	0.091753	Ras GTPase-activating-like protein IQGAP1
29.7285	29.5704	29.5939	29.5868	29.6262	29.5063	29.6539	29.7417	29.5096	29.629	29.4657	29.3237	29.321	29.6606	29.0771	29.2484	29.1215	29.1459	29.444	28.9693	29.413	29.2378	29.1733	29.2074	29.2398	29.0988	29.2243	29.5446	29.3338	29.2548	29.2189	29.1873	29.136	29.2023	29.1147	0	29.3574	1.33018	0.411618	9.1e-05	0.009042	1.02238	0.031935	0.72181	0.931561	-1.1917	-0.253025	0.009577	0.124285	Hypoxia up-regulated protein 1
24.299	NaN	24.3787	24.4447	24.2699	NaN	24.4011	24.0938	24.1496	24.1493	24.0505	24.2763	NaN	24.4096	24.3554	24.2897	24.343	NaN	24.4052	24.0283	25.0452	24.5083	24.0175	24.5122	24.0646	24.3177	NaN	24.1761	NaN	24.2626	23.0635	24.0249	23.8048	24.0768	24.1615	0.17	24.22	-1.03374	-0.047869	0.756142	0.944057	-1.34146	-0.423799	0.008325	0.115399	-1.04362	-0.061603	0.689603	0.919993	Secretory carrier-associated membrane protein 4
26.5826	26.5234	26.0403	25.9844	26.0681	25.9084	26.1158	26.0707	26.1626	NaN	25.7513	25.8871	26.1033	26.3777	25.9894	25.5541	25.9819	25.4691	25.7242	NaN	26.0792	25.6915	25.1054	25.7186	25.3364	25.8396	25.806	25.9448	25.1007	25.4886	25.3797	25.5681	25.1591	25.7521	25.3613	0.057	25.8068	1.45523	0.541244	0.000547	0.025644	-1.08205	-0.113762	0.406888	0.765325	-1.13745	-0.185801	0.192738	0.556046	Glycerophosphodiester phosphodiesterase 1
28.3063	28.8223	28.2737	28.5106	28.1984	28.575	28.3443	28.1922	27.9329	28.1934	28.1057	27.7381	28.0495	28.4449	28.15	27.519	27.8536	27.6118	28.0654	27.0685	28.2938	27.9035	28.0526	27.4486	27.8861	27.9383	27.5254	28.1961	27.7598	28.3341	27.6131	27.4895	27.7289	27.8927	27.7184	0	27.9925	1.5107	0.595215	8.3e-05	0.008567	-1.00082	-0.001182	0.992667	1.02513	-1.3234	-0.404254	0.004382	0.079859	Actin-related protein 2/3 complex subunit 3
26.1495	25.9896	25.9787	26.1635	25.9169	25.6292	26.1501	26.1265	26.4133	26.0993	26.0548	26.4688	26.2342	26.4403	26.3619	26.2551	26.4229	26.331	26.3266	26.4523	26.414	26.6302	26.5792	26.1746	26.2977	26.6878	26.1814	25.8187	26.1912	26.0854	26.1582	26.3343	26.6324	26.6655	26.3339	0	26.2614	-1.33755	-0.419592	0.001372	0.04111	-1.1218	-0.165812	0.162064	0.51436	1.22489	0.292648	0.020017	0.18002	Cdc42 effector protein 4
24.7534	24.7945	25.1569	24.8415	24.2959	24.7822	25.1225	24.3539	25.0533	24.6666	25.3743	25.6131	24.9458	25.2725	25.0519	26.0694	25.4125	25.1039	25.4896	25.723	25.1472	25.1724	25.1091	25.5328	24.9502	25.5026	25.4763	25.1694	25.7722	24.9355	25.2419	26.1091	25.2071	25.2252	25.6814	0	25.2031	-1.45481	-0.540836	0.0022	0.054875	1.08734	0.120802	0.447873	0.794922	1.42471	0.510673	0.003578	0.072915	Band 4,1-like protein 4B
28.2709	28.1966	28.4202	28.1619	28.3055	28.0854	28.1482	28.557	27.7399	28.0639	27.9493	27.7814	27.8161	28.0341	27.8001	27.7997	27.6934	28.1778	27.7844	27.717	28.1203	27.8347	27.7189	27.5726	28.0371	28.1033	28.2992	28.1901	27.9827	27.5997	27.9691	28.0936	28.2515	28.0898	28.2566	0	28.0178	1.29413	0.371985	0.001261	0.039457	1.13692	0.185137	0.078419	0.363944	-1.3334	-0.415115	0.000409	0.022154	Glutaredoxin-1
28.0526	27.8018	28.056	27.9935	28.0143	27.6768	27.9619	27.9704	27.5918	27.7914	27.8201	27.4521	27.5252	27.6804	27.3094	27.6277	27.5907	27.4645	27.5547	27.7187	27.8213	27.4525	27.2001	27.3859	27.3813	27.4641	27.7335	27.9345	27.4589	27.6693	27.9579	27.394	27.5382	27.32	27.4798	0	27.6527	1.36342	0.447229	0.00018	0.01359	1.08364	0.115889	0.26459	0.635044	-1.26766	-0.342166	0.002746	0.061509	Long-chain-fatty-acid--CoA ligase 4
26.8375	27.0336	26.3628	26.45	26.2715	26.74	26.7573	26.7333	26.5357	26.348	26.0549	26.0724	26.61	26.5493	25.9363	25.9292	25.9902	25.4961	26.3334	25.7122	26.5285	26.6011	26.1969	25.8444	26.2498	26.1229	26.0201	26.6545	26.0489	26.4263	26.1214	25.7468	26.0869	26.1759	25.828	0	26.2687	1.44158	0.527646	0.000854	0.031518	1.00181	0.002613	0.985085	1.02319	-1.34083	-0.423128	0.005846	0.095427	Alpha-N-acetylgalactosaminidase
27.5917	26.5857	27.6533	27.4509	27.3685	27.2699	27.668	27.5448	27.7945	27.475	27.7159	27.8987	27.8022	27.6135	27.8197	27.9494	27.8956	27.4781	27.5767	27.8968	27.8384	27.5873	27.4752	27.8456	28.0177	28.1967	27.8321	27.3925	28.0734	27.614	27.5523	27.7541	27.8386	27.9881	27.6858	0	27.6783	-1.29817	-0.376475	0.003846	0.075236	-1.01409	-0.020181	0.864046	0.98241	1.30338	0.382257	0.003397	0.070174	LIM domain-containing protein 1
25.8161	25.6611	25.9502	24.9981	25.5837	24.7707	25.954	25.6875	23.7298	25.8957	24.2162	24.0042	23.512	25.3284	24.2776	25.3102	24.0176	23.8799	23.9319	24.4696	23.7787	23.5025	23.9416	23.9725	23.7063	24.5697	23.5615	24.8756	NaN	23.2514	24.063	24.0274	24.5924	24.5699	23.8112	0.029	24.5064	2.99007	1.58018	0	0.000137	1.08792	0.121569	0.588058	0.873276	-2.10792	-1.07582	5.4e-05	0.00634	Integrin alpha-X
27.6682	28.1019	27.9644	27.8323	27.991	27.6721	27.8656	27.6306	27.9598	27.65	27.7206	27.3195	27.4475	27.5342	27.7594	27.6891	28.0313	27.58	27.5279	27.715	27.148	27.5688	27.4434	27.7058	27.3337	27.2964	27.7772	27.9224	28.0085	26.9787	27.9239	27.8768	27.6216	27.2774	27.4825	0	27.6579	1.28421	0.360879	0.005072	0.087694	1.1268	0.172229	0.147923	0.491689	-1.11863	-0.161738	0.186178	0.547147	Protein canopy homolog 2
24.3803	NaN	NaN	24.1457	23.9493	NaN	24.6185	NaN	NaN	24.3271	NaN	NaN	24.7814	24.6724	24.4769	24.9142	24.4914	NaN	NaN	24.9802	24.4224	24.4309	NaN	24.9802	NaN	NaN	NaN	24.8777	NaN	NaN	24.4204	NaN	24.8604	24.6886	24.6094	0.46	24.5804	-1.34719	-0.429954	0.009378	0.122547	-1.00842	-0.012091	0.932344	1.0051	1.26323	0.337116	0.033836	0.238337	Plakophilin-3
28.6311	28.382	28.4899	28.5159	28.6172	28.5941	28.5281	28.437	28.7314	28.8256	29.059	28.9725	28.7861	28.6961	28.9575	29.2847	28.7664	28.9077	28.7135	28.8252	28.9255	28.8212	28.9416	28.6789	28.8419	29.0674	28.9973	28.8823	28.8913	29.0068	29.0436	28.9235	28.9324	28.6686	28.995	0	28.8097	-1.26024	-0.333703	0.000933	0.032547	1.04874	0.068653	0.443684	0.792831	1.29532	0.373305	0.000282	0.017789	Gamma-adducin
29.8016	29.7655	29.8161	29.6481	29.697	29.761	29.8204	29.6971	29.8909	29.83	29.9208	30.1283	29.9882	29.7834	30.2724	30.2163	30.0174	30.0679	30.0127	30.0667	29.9796	30.0369	29.9089	30.0606	30.1392	30.1702	30.0707	29.8422	30.0283	29.9454	29.9698	29.9889	29.9468	30.0818	30.1332	0	29.9573	-1.22972	-0.298335	0.001033	0.034503	-1.03414	-0.048428	0.548956	0.852365	1.19287	0.254438	0.004219	0.078478	Alpha-adducin
24.1574	NaN	NaN	23.3692	24.6313	24.4775	23.7985	23.4307	23.2853	23.2318	23.3655	NaN	23.1713	23.5433	22.9577	NaN	NaN	NaN	23.4157	NaN	NaN	23.5603	NaN	23.7562	NaN	23.5725	NaN	24.9443	NaN	23.5406	24.4956	NaN	23.9938	23.2256	NaN	0.4	23.7107	1.32064	0.401238	0.05566	0.306241	1.37916	0.463792	0.025539	0.205169	-1.64521	-0.718269	0.001867	0.049867	Interferon-inducible GTPase 1
28.5901	28.4687	28.3776	28.4655	28.363	28.4094	28.4373	28.6513	27.9297	28.1837	28.3634	28.2139	28.2471	28.5674	27.8515	27.8507	28.0303	27.935	27.928	27.8077	28.3917	28.0766	28.2028	28.1199	28.1785	28.0346	27.9927	28.4817	28.0659	28.1603	28.3078	28.0409	27.8116	27.9536	28.0014	0	28.1855	1.31528	0.395368	0.000698	0.028978	1.01092	0.015665	0.878785	0.987029	-1.25948	-0.332832	0.003423	0.070573	Coatomer subunit gamma-1
21.3408	NaN	21.6673	21.6475	NaN	21.8313	22.0798	21.4022	21.6181	NaN	21.8516	21.9503	NaN	21.3248	NaN	22.0911	22.3442	NaN	NaN	NaN	21.5806	21.2986	21.7431	21.613	21.4318	22.2251	22.317	21.8513	21.9595	22.0056	NaN	NaN	NaN	22.4266	22.1645	0.31	21.8236	1.00888	0.012759	0.941223	1.00799	1.38708	0.472046	0.009955	0.126124	1.15019	0.201875	0.251325	0.624323	Breast cancer anti-estrogen resistance protein 3
24.7595	NaN	25.0787	NaN	25.0026	NaN	24.9696	NaN	24.356	NaN	24.6035	25.2373	24.3465	NaN	NaN	NaN	NaN	24.6491	24.4443	24.395	24.2805	24.373	NaN	24.3671	NaN	NaN	24.4474	24.8917	24.6851	NaN	24.4376	24.7213	NaN	24.6695	NaN	0.43	24.6358	1.44837	0.534434	0.001473	0.042728	1.16791	0.223931	0.117468	0.440074	-1.24556	-0.316797	0.037309	0.250756	Zinc finger Ran-binding domain-containing protein 2
31.0701	31.1402	31.0601	31.1561	31.0591	31.1812	31.1697	30.9876	31.2285	31.2792	31.2418	31.2579	31.2721	31.2514	31.68	31.4959	31.5657	31.4851	31.295	31.6234	31.437	31.2083	31.2017	31.5327	31.351	31.2933	31.0212	30.953	31.2514	31.1389	31.4621	31.5523	31.6162	31.6145	31.327	0	31.2989	-1.21235	-0.277811	0.004954	0.086542	-1.03852	-0.054536	0.544838	0.8503	1.19799	0.26061	0.00793	0.112722	Basal cell adhesion molecule
23.2916	24.0827	24.6992	24.6201	24.8021	24.1821	23.8521	23.8081	24.9474	24.4084	24.9933	23.511	24.7486	24.7344	25.223	25.0899	25.1658	23.8266	25.3793	25.2551	24.4359	24.8405	23.991	24.5157	24.3408	24.2726	24.7567	25.2738	25.0807	24.3034	25.1326	24.6585	25.3052	24.6699	24.3312	0	24.5865	-1.29458	-0.372482	0.0791	0.36486	1.22683	0.294935	0.148452	0.492025	1.50603	0.590748	0.007157	0.106324	Hepatocyte growth factor activator;Hepatocyte growth factor activator short chain;Hepatocyte growth factor activator long chain
25.9748	25.4523	25.7271	25.855	25.9198	25.5617	25.6928	25.9524	25.4505	25.1961	25.9816	25.281	25.3899	25.5994	25.3237	25.3744	24.95	25.9042	25.2993	25.3276	25.4392	25.4811	25.6186	25.5425	25.4264	25.5075	25.2745	25.8347	25.1839	25.5058	25.6581	25.1301	25.1695	25.5892	25.0413	0	25.5033	1.199	0.261832	0.060582	0.321327	-1.09339	-0.128803	0.331035	0.703116	-1.29497	-0.37292	0.009299	0.1222	Procollagen-lysine,2-oxoglutarate 5-dioxygenase 3
23.4264	23.5336	23.726	24.0313	23.4776	23.1891	23.8587	23.5186	24.3485	23.9202	24.0448	23.0643	23.8948	23.8614	23.9556	24.4149	23.0153	23.2383	23.776	24.115	23.8271	23.9328	22.8623	23.6054	23.1308	24.9479	24.802	24.1133	24.5649	23.8799	24.2108	24.1058	24.2459	24.0019	24.4942	0	23.861	-1.08665	-0.119889	0.545767	0.85051	1.46782	0.553678	0.006672	0.103239	1.1813	0.240372	0.22992	0.600766	Zinc finger E-box-binding homeobox 2
26.9296	26.9886	27.1493	27.4432	27.0899	27.3918	27.4308	27.9625	26.7104	27.6443	27.6247	26.8606	26.7043	27.1198	26.9373	27.3607	27.0006	27.2475	27.3116	26.804	26.7954	26.4468	26.8112	26.398	26.886	27.1688	26.6816	27.4763	26.7532	27.2724	26.9309	27.0493	27.3222	27.1453	27.2684	0	27.0891	1.34151	0.423858	0.005538	0.09227	1.16926	0.225598	0.111975	0.430877	-1.14176	-0.191261	0.188223	0.549735	Adenylate kinase isoenzyme 1
25.9146	25.5644	25.3469	25.6628	25.7671	26.5961	25.9593	25.6353	25.9548	25.3317	25.0875	25.2542	25.722	25.5452	25.4479	24.4879	24.9287	25.2902	26.0502	25.8405	25.993	25.8335	25.8625	25.5007	25.9671	24.8893	25.5843	25.851	24.2313	25.6879	25.2623	24.8448	25.2415	25.4443	24.95	0	25.5009	1.08218	0.113936	0.535655	0.84516	-1.37444	-0.458842	0.014148	0.15137	-1.41339	-0.499157	0.009997	0.126303	Proteasome subunit alpha type-4
26.5535	26.5219	25.7154	26.2418	26.2411	26.4169	26.3591	26.1791	25.795	26.253	25.9142	25.7565	26.1074	26.3976	25.6743	25.7415	25.4971	25.5117	25.8893	26.0069	26.2881	26.4568	26.0376	25.7702	25.8491	25.8812	25.5922	26.2844	25.9132	26.0634	26.0731	25.6001	26.0054	25.6885	25.8755	0	26.0043	1.24222	0.312917	0.028669	0.219304	-1.04689	-0.066113	0.620754	0.89074	-1.2964	-0.374509	0.009938	0.126016	SUMO-activating enzyme subunit 1;SUMO-activating enzyme subunit 1, N-terminally processed
28.2507	28.4771	28.1252	27.5497	27.7946	28.0347	27.9203	28.1935	28.4131	28.2548	28.8934	29.368	28.7892	28.4617	28.6923	29.2388	28.7014	29.1701	28.8116	28.9259	28.3997	29.0036	28.7917	29.3397	29.3121	29.0523	29.1784	27.7188	28.8227	28.8847	28.7152	29.1655	29.1786	29.0076	29.0584	0	28.677	-1.91229	-0.935303	0	0.000281	-1.08646	-0.119638	0.408581	0.766336	1.64008	0.713764	3.3e-05	0.004946	Calcitonin gene-related peptide type 1 receptor
30.0871	29.9711	29.9675	30.0824	29.8945	29.8875	29.9855	29.9929	30.5145	30.2421	30.4437	30.6651	30.4413	30.0984	30.4516	30.6575	30.1585	30.5502	30.4136	30.5722	30.4268	30.4	30.3478	30.428	30.5586	30.5641	30.5316	30.2164	30.6217	30.4862	30.3194	30.5554	30.3778	30.3835	30.3617	0	30.333	-1.40438	-0.489932	3e-06	0.001023	-1.0319	-0.045296	0.588564	0.873477	1.34211	0.424498	2.3e-05	0.00406	Vinexin
28.8412	28.5287	28.8376	28.6134	29.0754	28.6792	28.7398	28.4782	28.5106	28.769	28.7297	28.4584	28.2184	28.6269	28.0212	28.2075	28.381	28.6812	28.5494	28.5387	28.2284	28.3268	28.2731	28.4538	28.699	28.4178	28.7761	29.2654	28.7847	28.7287	29.0587	28.6815	28.8788	28.3812	28.8631	0	28.6087	1.19834	0.261035	0.023541	0.19622	1.2844	0.361095	0.001889	0.050308	-1.22121	-0.288317	0.013146	0.145185	Tapasin
NaN	NaN	NaN	25.1075	25.7109	NaN	NaN	25.0107	25.1218	NaN	26.087	26.4443	25.2497	NaN	25.3842	26.4774	25.5756	26.518	NaN	26.1868	24.9858	25.542	26.6608	26.29	25.8569	25.8168	26.029	24.9496	26.2494	25.5047	26.331	26.7676	27.0987	25.4323	26.8912	0.23	25.8992	-1.63103	-0.70578	0.006149	0.098453	1.11508	0.157146	0.495687	0.823741	1.40105	0.486511	0.048929	0.286741	Unconventional myosin-Ic
31.9641	31.6342	31.6848	31.9054	31.6798	32.0646	32.0655	31.8732	32.1668	32.2088	32.1228	32.0633	32.2416	32.1211	32.3154	31.92	31.6928	32.0069	32.2541	31.8567	32.3435	32.3107	31.8942	32.1404	32.1479	32.1511	31.9651	31.9082	32.1056	32.3086	32.0692	31.7485	32.0195	32.4059	32.0029	0	32.039	-1.20071	-0.263887	0.008433	0.115818	-1.04505	-0.063576	0.489952	0.822423	1.17755	0.235788	0.017346	0.168305	Unconventional myosin-Ic
24.7401	25.1769	24.7561	24.892	25.0557	24.0132	24.5621	24.6351	24.2893	24.454	24.0088	NaN	NaN	24.4146	24.0641	23.7241	24.7376	24.1896	24.4429	24.6641	NaN	24.677	23.9233	24.2784	NaN	23.5447	24.4289	24.4748	24.518	24.1234	24.4703	24.4546	24.32	23.8675	24.9346	0.11	24.414	1.39783	0.48319	0.007174	0.106324	1.11219	0.153398	0.349582	0.720795	-1.40165	-0.487123	0.006773	0.10402	Nuclear factor NF-kappa-B p100 subunit;Nuclear factor NF-kappa-B p52 subunit
27.5099	27.5182	27.7127	27.2476	27.5652	27.3465	27.4586	27.4917	26.8892	27.3978	27.2378	26.986	27.0212	27.3101	26.9908	27.4403	27.2372	27.5607	27.0452	27.2949	26.8342	26.5657	27.2657	26.8816	27.0932	27.186	27.2873	27.5578	26.8609	27.316	27.1585	27.1582	27.1893	26.9026	27.4698	0	27.2283	1.31997	0.400505	0.001726	0.047184	1.09456	0.130349	0.258612	0.6301	-1.24271	-0.313495	0.011539	0.135828	Adenylate kinase 2, mitochondrial;Adenylate kinase 2, mitochondrial, N-terminally processed
28.8575	28.6893	28.6882	28.9625	28.6164	28.8047	28.8235	28.5532	29.2359	29.0502	29.0414	29.1174	29.3147	28.9912	29.145	28.9886	29.1697	28.861	29.0944	28.9167	29.1294	29.2125	29.0688	28.8734	29.0753	29.0142	29.0115	28.9836	29.0418	29.0131	28.9143	28.9926	28.9696	29.1064	28.9811	0	28.9803	-1.2124	-0.277872	0.003062	0.065721	-1.01801	-0.025745	0.761028	0.945373	1.2903	0.367705	0.000181	0.013605	A-kinase anchor protein 12
27.1516	NaN	26.4366	26.7692	24.8322	25.9709	NaN	26.8664	27.7247	27.1693	27.3003	26.8803	27.189	26.8204	NaN	27.4089	NaN	27.0229	28.0568	27.3013	27.4826	27.2973	27.1667	27.6359	27.2892	27.6124	27.8182	27.4378	27.914	27.5567	27.5933	27.8307	27.5939	27.1803	27.3253	0.11	27.214	-2.13114	-1.09162	1e-06	0.000608	1.11259	0.153916	0.37594	0.740205	1.83456	0.875438	3.3e-05	0.004946	Mitogen-activated protein kinase 9
27.5467	27.2705	27.2066	27.3742	27.3777	27.32	27.3464	27.5085	27.0615	27.2552	27.1721	26.9921	27.196	27.4398	26.9906	27.0687	26.9057	27.0795	27.1147	27.0286	27.0144	27.1116	27.0929	26.9292	27.112	27.0269	27.1096	27.5652	27.1588	27.2738	27.2481	27.027	26.8917	27.0071	26.8929	0	27.1633	1.24158	0.312177	0.004518	0.081621	1.05251	0.073829	0.461036	0.802763	-1.18809	-0.248646	0.02066	0.183012	ATP-dependent 6-phosphofructokinase, platelet type
NaN	NaN	24.8407	24.9893	25.0524	24.6786	NaN	25.0128	24.9651	NaN	25.2925	NaN	NaN	NaN	NaN	25.4281	25.5076	25.2032	25.2408	25.6613	NaN	25.4033	25.3973	NaN	25.6336	25.2562	NaN	NaN	25.4755	25.4093	NaN	25.2273	NaN	NaN	NaN	0.46	25.2461	-1.39923	-0.484637	0.001787	0.048372	-1.0201	-0.028709	0.820215	0.96818	1.30459	0.383598	0.009007	0.120228	Dynactin subunit 6
27.8065	27.7351	27.7645	27.6711	27.9496	27.2812	28.1858	27.7421	26.8788	27.5996	27.6054	26.7004	26.9207	28.0256	26.9218	27.1956	27.7157	26.9321	26.6404	26.7796	26.5935	26.401	26.775	26.364	26.4713	27.4792	26.9731	27.6845	26.2743	26.6766	26.9679	26.9948	27.0636	27.0013	27.338	0	27.1746	2.07323	1.05188	0	0.000137	1.21587	0.281992	0.071255	0.347822	-1.39683	-0.482157	0.004114	0.077686	Cathepsin Z
29.6658	29.5673	29.8459	29.6111	29.8076	29.6743	29.7558	29.8111	29.2346	29.8658	29.6231	29.3719	29.1549	29.7354	29.4362	29.5939	29.5325	29.3044	29.5652	29.4568	29.2264	29.2172	29.5507	29.3696	29.4866	29.5905	29.4989	29.5464	29.4871	29.3851	29.4839	29.3636	29.4941	29.4633	29.7071	0	29.5281	1.23007	0.298735	0.002791	0.06215	1.05231	0.073553	0.416025	0.772852	-1.15827	-0.211974	0.028035	0.21646	Actin-related protein 2/3 complex subunit 1B
29.111	28.6447	28.8435	29.0844	29.0282	28.966	29.0226	28.6987	29.0485	28.8338	28.885	29.0023	28.7483	28.5001	28.7919	28.5345	28.5008	28.4999	28.9578	28.1822	28.8755	28.8756	28.409	28.6214	28.4303	28.6719	28.7999	28.9662	28.2738	28.8211	28.558	28.3747	28.3427	28.5748	28.3482	0	28.7094	1.24068	0.311128	0.008756	0.118145	-1.03642	-0.051602	0.635733	0.896494	-1.12062	-0.164301	0.149578	0.493434	Vesicle-associated membrane protein-associated protein A
27.0625	27.2642	27.0607	26.885	27.0804	27.425	27.1599	27.0165	27.4587	27.5375	27.2212	27.7006	27.7846	27.5288	28.1028	27.9126	27.5616	27.3345	27.5371	27.6914	27.4703	27.67	27.6249	28.0364	28.1547	27.5578	27.5712	27.1912	27.438	27.3663	27.4021	27.6172	27.9445	27.7244	27.2594	0	27.4958	-1.4701	-0.555916	4.9e-05	0.006055	-1.1279	-0.173639	0.139449	0.477557	1.44002	0.526092	0.000101	0.009398	Dematin
27.405	27.447	27.3692	27.5148	27.3571	27.3416	27.4876	27.5748	27.2034	27.1568	26.9358	27.1145	27.1903	27.5848	27.2908	26.9768	26.8957	26.8526	27.1494	26.7155	27.1839	27.386	27.421	27.175	27.0669	27.103	26.9442	27.2517	27.3464	27.2341	26.7268	27.1098	26.9821	27.2361	27.0023	0	27.1924	1.24844	0.320124	0.006337	0.100103	-1.01708	-0.02443	0.819336	0.967692	-1.22033	-0.287274	0.013244	0.145922	Sorting nexin-1
30.6944	30.7518	30.4127	30.4542	30.587	30.8987	30.6805	30.5763	30.863	30.7281	30.8633	30.9654	31.028	30.9417	30.7273	30.8375	30.6891	30.9162	31.1365	30.7848	30.899	31.0218	31.2514	30.8876	30.8719	30.8058	30.875	30.9488	30.9688	31.1705	30.7403	30.6863	30.8544	31.0178	30.8377	0	30.8392	-1.24906	-0.320837	0.000785	0.03045	-1.0373	-0.052834	0.532106	0.844466	1.16258	0.217328	0.017038	0.16703	EH domain-containing protein 1
28.8906	29.0098	28.4941	28.4505	28.4655	28.3986	28.7799	28.4358	27.8152	28.2189	27.366	27.6564	27.8056	28.3751	27.3442	27.5206	27.6142	27.2658	27.7907	27.4675	27.8701	28.1479	27.4272	27.6418	27.8538	27.7977	27.7638	28.2394	27.6193	27.6974	27.6867	27.5009	27.4786	27.4018	27.3685	0	27.9046	1.89182	0.919774	0	9.9e-05	-1.03974	-0.056219	0.657677	0.905487	-1.82687	-0.869377	0	0.000141	Epididymal secretory protein E1
26.8691	26.9269	27.0175	26.9763	26.769	27.2965	27.0056	26.6408	27.267	27.2357	27.3078	27.4969	27.4904	27.1999	27.2878	27.2774	27.2747	27.2158	27.0544	27.1253	27.6809	27.0959	26.9872	27.1135	27.3196	27.7249	27.1774	27.0563	27.1463	27.2191	27.1337	27.0799	27.1662	27.7334	26.9705	0	27.1811	-1.24815	-0.31979	0.007971	0.113002	-1.0501	-0.070522	0.523849	0.840044	1.29917	0.37759	0.002142	0.054398	Reversion-inducing cysteine-rich protein with Kazal motifs
25.7216	26.1337	25.9714	25.9724	26.0067	25.9626	26.1824	25.761	26.1188	26.3068	26.2376	26.452	26.7246	26.2843	26.3971	26.1053	26.4634	26.0288	25.9043	26.1166	26.524	26.8228	26.258	26.5489	25.9528	26.2453	26.1329	25.94	26.495	26.2215	26.0791	26.0396	26.1325	26.4774	25.8724	0	26.1884	-1.23358	-0.302848	0.022475	0.191311	-1.08099	-0.112356	0.365373	0.732228	1.30075	0.379341	0.00517	0.088391	Paralemmin-1
30.6768	30.902	30.7391	30.7017	30.7492	30.5989	30.9182	30.4862	31.0279	30.9472	31.1372	30.9705	30.9078	30.8227	31.0865	31.2322	30.893	30.7642	30.9536	30.9695	30.9034	30.665	30.62	31.0846	30.7434	30.9985	31.0046	30.931	30.9581	30.7681	30.9506	31.0053	30.9002	30.8253	30.8763	0	30.8777	-1.09755	-0.134286	0.118682	0.442768	1.04063	0.05746	0.48435	0.819416	1.21525	0.281252	0.002074	0.052902	Tight junction protein ZO-2
25.4935	NaN	25.6066	24.9992	25.6396	25.0938	25.0369	25.1911	25.6913	25.8014	25.6055	25.9114	25.9117	25.7995	25.6956	25.7629	25.9455	25.7523	25.9119	25.8005	25.7953	26.1293	25.8771	26.2778	25.5912	25.8244	25.9696	25.7377	26.1182	25.6212	25.7455	25.8222	25.8392	26.2048	25.7835	0.029	25.7349	-1.50529	-0.590045	4.5e-05	0.005757	-1.00914	-0.013131	0.913596	0.999416	1.41155	0.497277	0.000361	0.020971	cGMP-inhibited 3,5-cyclic phosphodiesterase A
24.6206	24.3135	25.2733	26.0152	25.0942	25.1712	25.3206	25.6705	25.652	25.0481	23.5355	25.1255	25.0677	25.9797	24.3787	22.9191	24.5071	24.6997	24.3351	23.6037	25.5149	24.6213	24.1714	23.6962	23.9671	24.5715	23.7843	24.393	25.5011	24.7953	24.5593	24.3607	24.0916	25.2087	25.8237	0	24.7255	1.77947	0.831451	0.004645	0.082823	1.29303	0.370759	0.170732	0.527019	-1.40884	-0.494504	0.079271	0.365037	Protein-arginine deiminase type-4
25.3218	24.4429	25.4204	25.1046	25.3315	25.0156	25.4285	25.1344	24.3117	25.1921	25.2005	24.9685	24.8616	25.1501	24.1818	24.6802	24.7944	24.6526	23.9756	24.7595	25.448	24.9765	24.3754	24.5546	24.7516	24.7391	25.2197	24.8401	24.9306	25.0174	24.9277	25.0522	25.1654	24.918	25.0648	0	24.9117	1.37307	0.457406	0.007216	0.106324	1.25053	0.322543	0.044848	0.274692	-1.26077	-0.334305	0.043753	0.271373	V-type proton ATPase subunit C 1
26.5374	26.1284	26.4525	26.3182	26.5751	26.4174	26.6867	26.4748	25.8336	25.9597	25.8486	26.0298	25.9216	26.1302	26.2645	25.9059	26.3954	25.5314	25.8338	25.978	26.1509	25.9473	NaN	26.2698	25.8248	25.9582	25.8611	26.2438	25.4577	25.6483	26.2958	25.8349	25.9952	25.4535	26.0896	0.029	26.0663	1.42607	0.512048	0.000378	0.021592	-1.04336	-0.061232	0.625281	0.89173	-1.33485	-0.416682	0.00279	0.06215	V-type proton ATPase 116 kDa subunit a isoform 1
28.9219	29.041	28.8102	28.8292	28.777	28.7976	28.8396	28.6578	29.1904	28.9938	29.205	29.2697	29.3121	28.8781	29.4527	29.3255	28.9612	29.3176	29.0229	29.2115	29.2181	29.2353	28.9808	29.1622	29.0213	29.0105	29.37	28.9924	29.2212	29.0771	29.2244	29.1821	29.0511	29.2693	29.2989	0	29.0894	-1.22843	-0.29682	0.002823	0.06245	1.03977	0.05627	0.530803	0.843859	1.26769	0.342198	0.000749	0.029644	KN motif and ankyrin repeat domain-containing protein 3
24.1	NaN	24.2311	23.7295	24.4852	NaN	24.3213	24.2527	NaN	NaN	24.2689	24.8822	NaN	25.1794	25.279	24.411	24.6267	NaN	25.3618	24.8679	24.9264	24.6242	24.6396	25.0485	NaN	24.303	NaN	24.1571	24.3898	24.9972	NaN	24.4256	NaN	24.6278	24.53	0.29	24.5866	-1.55601	-0.637852	0.000745	0.029644	-1.23391	-0.303234	0.066975	0.336842	1.50305	0.587893	0.001555	0.044445	Apolipoprotein M
24.4034	NaN	23.9926	23.8849	24.1265	24.5178	24.1688	24.1081	24.5153	NaN	24.5131	24.717	24.7326	24.5799	24.7263	24.9325	NaN	24.7689	24.4463	24.9905	24.714	25.0119	24.9094	25.0448	24.9862	24.9648	24.6435	24.4609	24.8267	24.3369	NaN	24.7628	24.7566	24.2505	24.4628	0.11	24.5889	-1.62339	-0.699008	1.7e-05	0.003369	-1.23812	-0.30815	0.024999	0.203462	1.41624	0.502066	0.000851	0.031488	Vesicle-associated membrane protein 5
29.4942	29.29	29.6513	29.482	29.3525	29.5997	29.5986	29.5042	29.1003	29.6661	29.4786	29.3033	29.2196	29.4502	29.2108	29.0884	29.4687	28.8956	29.5148	28.9853	29.2432	29.1113	29.389	29.1249	28.9645	29.1184	28.9973	29.4233	28.945	29.4275	29.0417	29.0639	29.0718	29.0491	29.0954	0	29.2692	1.27181	0.34688	0.001281	0.039648	-1.01805	-0.025806	0.787728	0.956872	-1.121	-0.164788	0.102502	0.410818	Heterogeneous nuclear ribonucleoprotein F;Heterogeneous nuclear ribonucleoprotein F, N-terminally processed
23.4451	NaN	23.2974	NaN	NaN	NaN	NaN	NaN	22.6965	NaN	22.5101	23.0274	23.0503	22.9912	22.8395	NaN	23.0932	22.8375	22.678	NaN	23.0303	NaN	22.7888	22.8245	NaN	NaN	23.2667	22.725	22.8052	NaN	22.5007	22.8257	22.6751	NaN	22.7497	0.4	22.8885	1.45339	0.539421	0.001586	0.044786	-1.02757	-0.03924	0.781815	0.954019	-1.39896	-0.484352	0.003641	0.073211	Oxysterol-binding protein
[truncated: 2 more columns]
