# Supplementary material for: Conditional deletion of Nedd4-2 in lung epithelial cells causes progressive pulmonary fibrosis in adult mice
Source: Nat Commun. 2020 Apr 24;11:2012. doi: 10.1038/s41467-020-15743-6 (PMC7181726; doi:10.1038/s41467-020-15743-6)
Supplement: Supplementary file 8 — Source Data [file 41467_2020_15743_MOESM8_ESM.xlsx]

## Sheet: Figure 1b
Relative NEDD4-2 protein level
	Control	IPF
	0.92318	0.274512
	0.924819	0.406103
	1.20326	0.971812
	1.16147	0.607089
	0.859097	0.358846
	1.49232	1.13987
	1.19626	0.291581
	0.388774	0.654703
	0.9587	0.184205
	0.984949	0.681826
	0.907172	0.628812

## Sheet: Figure 1c
Relative NEDD4-2 expression
	Control	IPF
	0.426477	0.377445
	0.998607	0.703947
	1.16214	0.738484
	0.964992	0.579242
	0.851034	0.508912
	2.06772	0.159794
	0.684081	0.66998
	1.30581	0.379899
	1.23953	0.160522
	0.299617

## Sheet: Figure 2a
Mouse ID	1	2	3	4	5	6	7	8	9	10	11	12	13	14	15	16	17	18	19	20	21	22	23	24	25	26	27	28	29	30	31	32	33	34	35	36	37	38	39	40	41	42	43	44	45	46	47	48	49
Genotype	Control	Control	Control	Control	Control	Control	Control	Control	Control	Control	Control	Control	Control	Control	Control	Control	Control	Control	Control	Control	Control	Control	Control	Control	Control	Control	Conditional Nedd4-2-/-	Conditional Nedd4-2-/-	Conditional Nedd4-2-/-	Conditional Nedd4-2-/-	Conditional Nedd4-2-/-	Conditional Nedd4-2-/-	Conditional Nedd4-2-/-	Conditional Nedd4-2-/-	Conditional Nedd4-2-/-	Conditional Nedd4-2-/-	Conditional Nedd4-2-/-	Conditional Nedd4-2-/-	Conditional Nedd4-2-/-	Conditional Nedd4-2-/-	Conditional Nedd4-2-/-	Conditional Nedd4-2-/-	Conditional Nedd4-2-/-	Conditional Nedd4-2-/-	Conditional Nedd4-2-/-	Conditional Nedd4-2-/-	Conditional Nedd4-2-/-	Conditional Nedd4-2-/-	Conditional Nedd4-2-/-
Survival (days)	>120	>120	>120	>120	>120	>120	>120	>120	>120	>120	>120	>120	>120	>120	>120	>120	>120	>120	>120	>120	>120	>120	>120	>120	>120	>120	88	93	101	102	102	104	104	104	107	109	109	109	112	113	115	115	119	>120	>120	>120	>120	>120	>120
[truncated: 3 more columns]

## Sheet: Figure 2b
Bodyweight (g)
	Control	Nedd4-2-/-
	25.6	24.9
	24.5	24.3
	30.7	23.3
	28.1	28.9
	31.2	23.4
	29	18.4
	23.6	25.1
	26.5	16

## Sheet: Figure 2c
Oxygen saturation (%)
	Control	Nedd4-2-/-
	97	95
	99	96
	90	76
	97	73
	96	75
	99	69
	95	38
	90	61
	97	58
	87	60

## Sheet: Figure 2d
Static lung compliance (ml/cmH2O)
14 days after induction	Control	Nedd4-2-/-
	0.0592564	0.0596704
	0.0612822	0.0597439
	0.0610496	0.0592082
	0.0430203	0.0433177
	0.043109	0.0488609
	0.0485271
60 days after induction	Control	Nedd4-2-/-
	0.0837571	0.0670664
	0.0791699	0.0829101
	0.0659345	0.0815935
	0.0737114	0.0831852
	0.0774303	0.0631272
		0.0738537
		0.0699235
90 days after induction	Control	Nedd4-2-/-
	0.0770525	0.0818069
	0.0855465	0.0753029
	0.0815093	0.0761247
	0.085774	0.0799101
	0.0935137	0.0679419
	0.0891263	0.0787397
	0.0812941	0.073377
	0.0744211	0.0906251
	0.0709014	0.0485338
	0.0788203	0.0616065
		0.0767208
		0.0773156
		0.0620885
120 days after induction	Control	Nedd4-2-/-
	0.0904283	0.0360606
	0.0835298	0.0300787
	0.0919467	0.0794617
	0.0786887	0.0419834
	0.0703961	0.0617712
	0.0737432	0.0481275
	0.0898266
	0.0693429
	0.0749298

## Sheet: Figure 2f
CT fibrosis score
	Control	Nedd4-2-/-
	3	54
	7	59
	0	76
	0	55
	2	82
	1	59
	1	45

## Sheet: Figure 2g
CT honeycomb score
	Control	Nedd4-2-/-
	0	21
	0	16
	0	17
	0	13
	0	15
	0	20
	0	19

## Sheet: Figure 2i
Histological honeycomb score
	Control	Nedd4-2-/-
	0	16
	0	18
	0	4
	0	8
	0	10

## Sheet: Figure 2k
Fibroblast foci score
	Control	Nedd4-2-/-
	0	20
	0	18
	0	13
	0	19
	0	21

[truncated: 48 more sheets: Figure 2m, Figure 2n, Figure 3e, Figure 3f, Figure 3g, Figure 3h, Figure 3i, Figure 3j, Figure 3k, Figure 4a, Figure 4c, Figure 4e, Figure 5b, Figure 5c, Figure 5d, Figure 5f, Figure 5g, Figure 6a, Fgure 6b, Figure 6c …]
